# Supplementary material for: Aberrant expression of human endogenous retrovirus K9-derived elements is associated with better clinical outcome of acute myelocytic leukemia
Source: Retrovirology. 2025 Apr 1;22:4. doi: 10.1186/s12977-025-00661-6 (PMC11959769; doi:10.1186/s12977-025-00661-6)
Supplement: Supplementary file 2 — Supplementary Material 2 [file 12977_2025_661_MOESM2_ESM.xlsx]

## Sheet: S1
Supplemental Table S1. RNA-seq data of patient-derived AMLs and hematopoietic stem cells used in this study
Dataset Name	Case ID or Sample Name	Downloaded File Name or SRR Accession Code	Accessed Date	Description
TCGA-LAML	TCGA-AB-2913	052219c1-8265-485e-bfa2-bc892958f5fe_gdc_realn_rehead.bam	15th June 2021	Patient bone marrow-derived AML
TCGA-LAML	TCGA-AB-2805	07764135-4f3f-474b-8ce6-234848a32396_gdc_realn_rehead.bam	15th June 2021	Patient bone marrow-derived AML
TCGA-LAML	TCGA-AB-2944	09610b27-155d-4761-968b-b64cb896a554_gdc_realn_rehead.bam	15th June 2021	Patient bone marrow-derived AML
TCGA-LAML	TCGA-AB-2890	1ebf0b34-df5d-4871-9b09-bb50ef408021_gdc_realn_rehead.bam	15th June 2021	Patient bone marrow-derived AML
TCGA-LAML	TCGA-AB-2820	1efefefb-c4cf-4b01-8da2-ceb387b111af_gdc_realn_rehead.bam	15th June 2021	Patient bone marrow-derived AML
TCGA-LAML	TCGA-AB-2929	48b57b7c-f2d6-4d6f-a4b6-d16087668701_gdc_realn_rehead.bam	15th June 2021	Patient bone marrow-derived AML
TCGA-LAML	TCGA-AB-2814	546cc509-5a41-4192-b969-5086e2dcaa40_gdc_realn_rehead.bam	15th June 2021	Patient bone marrow-derived AML
TCGA-LAML	TCGA-AB-2885	56048ef2-c5ae-4c25-af6b-7b7ad571b395_gdc_realn_rehead.bam	15th June 2021	Patient bone marrow-derived AML
TCGA-LAML	TCGA-AB-2949	938a2456-1152-44d8-96b7-ad110b510f9c_gdc_realn_rehead.bam	15th June 2021	Patient bone marrow-derived AML
TCGA-LAML	TCGA-AB-2849	9ac04f52-2299-4923-80b6-43f7581b120f_gdc_realn_rehead.bam	15th June 2021	Patient bone marrow-derived AML
TCGA-LAML	TCGA-AB-2917	9c1b9f97-f7b3-44de-a340-5298a870a5b7_gdc_realn_rehead.bam	15th June 2021	Patient bone marrow-derived AML
TCGA-LAML	TCGA-AB-2822	b669b4ae-0e67-4490-acc5-9ffe5e1839f3_gdc_realn_rehead.bam	15th June 2021	Patient bone marrow-derived AML
TCGA-LAML	TCGA-AB-2983	b7d8c3b9-1c92-42b6-b598-516bc0d26bd0_gdc_realn_rehead.bam	15th June 2021	Patient bone marrow-derived AML
TCGA-LAML	TCGA-AB-2959	c538a96a-c1a9-4d75-9703-ac367b6a75b4_gdc_realn_rehead.bam	15th June 2021	Patient bone marrow-derived AML
TCGA-LAML	TCGA-AB-2936	f8b846ea-718f-44ce-8c9f-027a93209a0e_gdc_realn_rehead.bam	15th June 2021	Patient bone marrow-derived AML
TCGA-LAML	TCGA-AB-3008	057539e3-162a-485f-85c2-f61f1558e9f0_gdc_realn_rehead.bam	15th June 2021	Patient bone marrow-derived AML
TCGA-LAML	TCGA-AB-2939	09125d77-b61c-4c98-87b8-cdf9e2406d92_gdc_realn_rehead.bam	15th June 2021	Patient bone marrow-derived AML
TCGA-LAML	TCGA-AB-2918	10869130-7a2e-4511-803b-92d3f9247639_gdc_realn_rehead.bam	15th June 2021	Patient bone marrow-derived AML
TCGA-LAML	TCGA-AB-2952	218aba89-6874-409a-869b-fd52c5a1681d_gdc_realn_rehead.bam	15th June 2021	Patient bone marrow-derived AML
TCGA-LAML	TCGA-AB-2877	25dc8f23-7d5f-448d-82a7-82d01cda326f_gdc_realn_rehead.bam	15th June 2021	Patient bone marrow-derived AML
TCGA-LAML	TCGA-AB-2901	2fe96f62-14ef-4d76-85f5-67bfbceb46ef_gdc_realn_rehead.bam	15th June 2021	Patient bone marrow-derived AML
TCGA-LAML	TCGA-AB-2992	3fe28b1d-017a-4376-a12c-80fb9686022c_gdc_realn_rehead.bam	15th June 2021	Patient bone marrow-derived AML
TCGA-LAML	TCGA-AB-2821	43c61db3-8068-4b1b-ae2b-f92094341fc6_gdc_realn_rehead.bam	15th June 2021	Patient bone marrow-derived AML
TCGA-LAML	TCGA-AB-3011	53c36973-7798-46e1-8aaf-b23c794da6a5_gdc_realn_rehead.bam	15th June 2021	Patient bone marrow-derived AML
TCGA-LAML	TCGA-AB-2847	5740e294-eae0-4169-bb09-e16686830bae_gdc_realn_rehead.bam	15th June 2021	Patient bone marrow-derived AML
TCGA-LAML	TCGA-AB-2979	5ab4077e-6074-426c-b89e-665fc4fd5f6d_gdc_realn_rehead.bam	15th June 2021	Patient bone marrow-derived AML
TCGA-LAML	TCGA-AB-2928	60200590-9cbd-4bde-b4f7-0e823894558d_gdc_realn_rehead.bam	15th June 2021	Patient bone marrow-derived AML
TCGA-LAML	TCGA-AB-2871	63eabed5-a780-4d02-9689-665f0a87e639_gdc_realn_rehead.bam	15th June 2021	Patient bone marrow-derived AML
TCGA-LAML	TCGA-AB-2870	6ac624e9-6b17-4a6b-a5da-d2f91e69a843_gdc_realn_rehead.bam	15th June 2021	Patient bone marrow-derived AML
TCGA-LAML	TCGA-AB-2895	6cc42cf6-55ba-4b51-9a2b-fe681249ef6a_gdc_realn_rehead.bam	15th June 2021	Patient bone marrow-derived AML
TCGA-LAML	TCGA-AB-2937	74a775a7-fb4b-47eb-8d18-9907dbfb10f8_gdc_realn_rehead.bam	15th June 2021	Patient bone marrow-derived AML
TCGA-LAML	TCGA-AB-2963	7b871d77-daa4-458c-83b2-12ba9cb245b4_gdc_realn_rehead.bam	15th June 2021	Patient bone marrow-derived AML
TCGA-LAML	TCGA-AB-2927	896a49d3-1f75-4b90-a72b-b29ee5b18a1a_gdc_realn_rehead.bam	15th June 2021	Patient bone marrow-derived AML
TCGA-LAML	TCGA-AB-2880	8a81ca40-0ae2-4c7d-9665-713d60aab0ee_gdc_realn_rehead.bam	15th June 2021	Patient bone marrow-derived AML
TCGA-LAML	TCGA-AB-2898	8b3b9c27-7b90-4cbc-be6e-38db22e3d668_gdc_realn_rehead.bam	15th June 2021	Patient bone marrow-derived AML
TCGA-LAML	TCGA-AB-2865	8ee3cecf-aebd-4138-9c8c-ace63fde8927_gdc_realn_rehead.bam	15th June 2021	Patient bone marrow-derived AML
TCGA-LAML	TCGA-AB-2990	92e5356f-3f02-4f91-8886-32838f1935fc_gdc_realn_rehead.bam	15th June 2021	Patient bone marrow-derived AML
TCGA-LAML	TCGA-AB-2934	949a7905-b98f-442a-8982-3ab48657456c_gdc_realn_rehead.bam	15th June 2021	Patient bone marrow-derived AML
TCGA-LAML	TCGA-AB-2943	a1c81268-f1c0-4a15-9d00-f70c76f02434_gdc_realn_rehead.bam	15th June 2021	Patient bone marrow-derived AML
TCGA-LAML	TCGA-AB-2984	a54e89b9-d0d0-4c15-a420-28b4dc06507b_gdc_realn_rehead.bam	15th June 2021	Patient bone marrow-derived AML
TCGA-LAML	TCGA-AB-2853	a5f253d8-0813-4dae-9fc6-4b0ece74a4d2_gdc_realn_rehead.bam	15th June 2021	Patient bone marrow-derived AML
TCGA-LAML	TCGA-AB-2919	aaeada41-9fcc-40dc-960a-540f14a584db_gdc_realn_rehead.bam	15th June 2021	Patient bone marrow-derived AML
TCGA-LAML	TCGA-AB-2988	ac169dd3-4f52-4c34-ad90-351945b651ae_gdc_realn_rehead.bam	15th June 2021	Patient bone marrow-derived AML
TCGA-LAML	TCGA-AB-2863	b8b7a5f0-73d0-4362-913d-b7c1b34aae45_gdc_realn_rehead.bam	15th June 2021	Patient bone marrow-derived AML
TCGA-LAML	TCGA-AB-2884	be603a0a-ecfe-44e4-a11b-c25e4bb9c5de_gdc_realn_rehead.bam	15th June 2021	Patient bone marrow-derived AML
TCGA-LAML	TCGA-AB-2900	c3906884-b45e-40b8-87fa-11efe290cc99_gdc_realn_rehead.bam	15th June 2021	Patient bone marrow-derived AML
TCGA-LAML	TCGA-AB-2891	cba6ce89-3ed4-4cdc-863b-b5dc22ff5941_gdc_realn_rehead.bam	15th June 2021	Patient bone marrow-derived AML
TCGA-LAML	TCGA-AB-2806	cc1641e4-f74c-4d5f-bd2b-35f4c807460f_gdc_realn_rehead.bam	15th June 2021	Patient bone marrow-derived AML
TCGA-LAML	TCGA-AB-2976	ce4fde4b-053a-4721-be70-60b6f727990b_gdc_realn_rehead.bam	15th June 2021	Patient bone marrow-derived AML
TCGA-LAML	TCGA-AB-2866	df92c155-f774-4173-b36c-534e93aae685_gdc_realn_rehead.bam	15th June 2021	Patient bone marrow-derived AML
TCGA-LAML	TCGA-AB-2881	f3a21de0-42b0-425c-9202-19c8a888aeac_gdc_realn_rehead.bam	15th June 2021	Patient bone marrow-derived AML
TCGA-LAML	TCGA-AB-3000	04208b22-ab2b-47e3-97d8-a4f7133183ef_gdc_realn_rehead.bam	15th June 2021	Patient bone marrow-derived AML
TCGA-LAML	TCGA-AB-2808	0afcca48-9d66-431b-b742-eeb7937d8f15_gdc_realn_rehead.bam	15th June 2021	Patient bone marrow-derived AML
TCGA-LAML	TCGA-AB-2940	0c0fcdeb-14a9-46fe-85f3-67e062db46d6_gdc_realn_rehead.bam	15th June 2021	Patient bone marrow-derived AML
TCGA-LAML	TCGA-AB-2977	1213a7f2-da87-4687-800e-49d235e74522_gdc_realn_rehead.bam	15th June 2021	Patient bone marrow-derived AML
TCGA-LAML	TCGA-AB-2986	1258b2a3-d455-4c0f-822b-492e39e956e3_gdc_realn_rehead.bam	15th June 2021	Patient bone marrow-derived AML
TCGA-LAML	TCGA-AB-2930	1394194e-f068-4c8e-a714-862f0a0666ae_gdc_realn_rehead.bam	15th June 2021	Patient bone marrow-derived AML
TCGA-LAML	TCGA-AB-2845	1415a0d5-334f-4b98-8a34-8dc14c69cdc0_gdc_realn_rehead.bam	15th June 2021	Patient bone marrow-derived AML
TCGA-LAML	TCGA-AB-2874	1764b36c-5f29-4d89-8400-009fc2fb657b_gdc_realn_rehead.bam	15th June 2021	Patient bone marrow-derived AML
TCGA-LAML	TCGA-AB-2876	1f907876-4de3-4c9f-9668-c9e2321f5e00_gdc_realn_rehead.bam	15th June 2021	Patient bone marrow-derived AML
TCGA-LAML	TCGA-AB-2810	2b18c89b-18b1-463f-9af9-bfc5fac7fa5d_gdc_realn_rehead.bam	15th June 2021	Patient bone marrow-derived AML
TCGA-LAML	TCGA-AB-2819	2cb2d59d-b0fa-4a47-94ea-6c1b4e424f3f_gdc_realn_rehead.bam	15th June 2021	Patient bone marrow-derived AML
TCGA-LAML	TCGA-AB-2844	2e13c2ef-5314-4c1d-a40a-b181359d694e_gdc_realn_rehead.bam	15th June 2021	Patient bone marrow-derived AML
TCGA-LAML	TCGA-AB-2867	40931e70-98f5-4738-aa98-946f599045f8_gdc_realn_rehead.bam	15th June 2021	Patient bone marrow-derived AML
TCGA-LAML	TCGA-AB-2915	43fcd454-81e9-4417-9ef7-347b76ab6368_gdc_realn_rehead.bam	15th June 2021	Patient bone marrow-derived AML
TCGA-LAML	TCGA-AB-2818	6a7a5446-9580-4fa5-b427-a346f8e8af4c_gdc_realn_rehead.bam	15th June 2021	Patient bone marrow-derived AML
TCGA-LAML	TCGA-AB-2886	6f68d08a-093a-4087-a264-d5766f31ba9d_gdc_realn_rehead.bam	15th June 2021	Patient bone marrow-derived AML
TCGA-LAML	TCGA-AB-2817	73934297-c399-4ed2-80c6-50be8bb321fc_gdc_realn_rehead.bam	15th June 2021	Patient bone marrow-derived AML
TCGA-LAML	TCGA-AB-2996	79dedb9e-e483-4cee-9193-13b1b88fcb2d_gdc_realn_rehead.bam	15th June 2021	Patient bone marrow-derived AML
TCGA-LAML	TCGA-AB-2875	804c851b-ac82-493c-8f8d-80bcf1671aee_gdc_realn_rehead.bam	15th June 2021	Patient bone marrow-derived AML
TCGA-LAML	TCGA-AB-3002	934ad1be-db70-4dd4-a6bd-5abee489b511_gdc_realn_rehead.bam	15th June 2021	Patient bone marrow-derived AML
TCGA-LAML	TCGA-AB-2878	99bb93fc-1694-441d-8fa1-7f24eadcd159_gdc_realn_rehead.bam	15th June 2021	Patient bone marrow-derived AML
TCGA-LAML	TCGA-AB-2995	9c93a148-ae05-4d6f-b076-0f79a2ad9e71_gdc_realn_rehead.bam	15th June 2021	Patient bone marrow-derived AML
TCGA-LAML	TCGA-AB-2908	a3d58baf-b693-4621-a9ef-24e17af8451b_gdc_realn_rehead.bam	15th June 2021	Patient bone marrow-derived AML
TCGA-LAML	TCGA-AB-2975	a9cc6bac-945e-4d27-b44e-da7077b795ff_gdc_realn_rehead.bam	15th June 2021	Patient bone marrow-derived AML
TCGA-LAML	TCGA-AB-2931	aa45ceb0-8cc1-4f3e-86bd-e41bfa20db0f_gdc_realn_rehead.bam	15th June 2021	Patient bone marrow-derived AML
TCGA-LAML	TCGA-AB-2869	bf0f0a88-cc6c-4446-ad7a-f6d2c6c24723_gdc_realn_rehead.bam	15th June 2021	Patient bone marrow-derived AML
TCGA-LAML	TCGA-AB-2882	c2e7c5f6-0aa1-4819-8456-9e6151d71c05_gdc_realn_rehead.bam	15th June 2021	Patient bone marrow-derived AML
TCGA-LAML	TCGA-AB-2946	c37c5ad3-bb46-44f3-abab-55b31b49988b_gdc_realn_rehead.bam	15th June 2021	Patient bone marrow-derived AML
TCGA-LAML	TCGA-AB-2920	ce8566a5-6a61-4c44-8430-4fe942312cb1_gdc_realn_rehead.bam	15th June 2021	Patient bone marrow-derived AML
TCGA-LAML	TCGA-AB-2914	d015c35f-799b-4b40-a25f-b9e4e3afbbf1_gdc_realn_rehead.bam	15th June 2021	Patient bone marrow-derived AML
TCGA-LAML	TCGA-AB-2955	d5a38294-3a4c-4d5e-90c2-60ab79a12aa0_gdc_realn_rehead.bam	15th June 2021	Patient bone marrow-derived AML
TCGA-LAML	TCGA-AB-2858	debd5dc4-b23b-49fa-97ba-f123c9c1157d_gdc_realn_rehead.bam	15th June 2021	Patient bone marrow-derived AML
TCGA-LAML	TCGA-AB-2950	e2e8d64a-2c03-4c18-99a6-790561a62f00_gdc_realn_rehead.bam	15th June 2021	Patient bone marrow-derived AML
TCGA-LAML	TCGA-AB-2966	e9b7d538-2c93-4fb0-b044-afcefa241ea4_gdc_realn_rehead.bam	15th June 2021	Patient bone marrow-derived AML
TCGA-LAML	TCGA-AB-2839	fae9f6e4-b0ff-472b-a8f9-72881e9e97e0_gdc_realn_rehead.bam	15th June 2021	Patient bone marrow-derived AML
TCGA-LAML	TCGA-AB-2859	fc072028-a825-48d5-8117-e286d78bf559_gdc_realn_rehead.bam	15th June 2021	Patient bone marrow-derived AML
TCGA-LAML	TCGA-AB-2812	fe5ede9e-c713-47fb-a663-0a029b7554b6_gdc_realn_rehead.bam	15th June 2021	Patient bone marrow-derived AML
TCGA-LAML	TCGA-AB-2994	09b22977-31f7-4905-a35e-275e0a1b055b_gdc_realn_rehead.bam	15th June 2021	Patient bone marrow-derived AML
TCGA-LAML	TCGA-AB-2999	0c6a3676-fb15-44c7-957f-1b81a0fb3e73_gdc_realn_rehead.bam	15th June 2021	Patient bone marrow-derived AML
TCGA-LAML	TCGA-AB-2982	1111f785-fa94-408c-bd9c-7b6121403d22_gdc_realn_rehead.bam	15th June 2021	Patient bone marrow-derived AML
TCGA-LAML	TCGA-AB-3007	34494bc1-1a8a-4b18-a15e-e4b1f5b5d868_gdc_realn_rehead.bam	15th June 2021	Patient bone marrow-derived AML
TCGA-LAML	TCGA-AB-2862	41326507-9c9c-4ed8-ade4-00f358381740_gdc_realn_rehead.bam	15th June 2021	Patient bone marrow-derived AML
TCGA-LAML	TCGA-AB-2897	608f820c-e8d5-473a-aaab-fdc50ff7da05_gdc_realn_rehead.bam	15th June 2021	Patient bone marrow-derived AML
TCGA-LAML	TCGA-AB-2841	693d81ca-b8dd-4426-835f-399e63dc956d_gdc_realn_rehead.bam	15th June 2021	Patient bone marrow-derived AML
TCGA-LAML	TCGA-AB-2840	6fd8ec3e-0fa2-4832-9c86-be2c7bf51579_gdc_realn_rehead.bam	15th June 2021	Patient bone marrow-derived AML
TCGA-LAML	TCGA-AB-3001	9053d89d-f8f4-4206-a9d0-35a591b56aa9_gdc_realn_rehead.bam	15th June 2021	Patient bone marrow-derived AML
TCGA-LAML	TCGA-AB-2998	961f1ee2-5f51-4845-9fbc-90570a6e9e93_gdc_realn_rehead.bam	15th June 2021	Patient bone marrow-derived AML
TCGA-LAML	TCGA-AB-2980	b7783c93-f605-4ba9-8a75-92f9aa928d1c_gdc_realn_rehead.bam	15th June 2021	Patient bone marrow-derived AML
TCGA-LAML	TCGA-AB-2991	b99057b4-765f-4eb5-b2ab-ef12c8c2dc80_gdc_realn_rehead.bam	15th June 2021	Patient bone marrow-derived AML
TCGA-LAML	TCGA-AB-3012	c2faf559-a967-46d5-b78a-f57a46b052eb_gdc_realn_rehead.bam	15th June 2021	Patient bone marrow-derived AML
TCGA-LAML	TCGA-AB-2872	c556acd7-abb3-46b0-ba95-b2ac4b129584_gdc_realn_rehead.bam	15th June 2021	Patient bone marrow-derived AML
TCGA-LAML	TCGA-AB-2823	ceeaf24b-d132-4ff6-bbd3-3974f554bc8e_gdc_realn_rehead.bam	15th June 2021	Patient bone marrow-derived AML
TCGA-LAML	TCGA-AB-2912	12b44886-6d95-4ff4-8de6-8dd4339bb8a9_gdc_realn_rehead.bam	15th June 2021	Patient bone marrow-derived AML
TCGA-LAML	TCGA-AB-2846	16e7cdaf-3399-4382-ba91-16eed5807313_gdc_realn_rehead.bam	15th June 2021	Patient bone marrow-derived AML
TCGA-LAML	TCGA-AB-2899	21cc267f-5b89-4f6f-b7d0-afd5bbdcbe84_gdc_realn_rehead.bam	15th June 2021	Patient bone marrow-derived AML
TCGA-LAML	TCGA-AB-2815	2401883e-3dba-43f4-aa0d-fe2075aa9cff_gdc_realn_rehead.bam	15th June 2021	Patient bone marrow-derived AML
TCGA-LAML	TCGA-AB-2911	33d2cc80-d24e-4391-8f09-5d364b0620ad_gdc_realn_rehead.bam	15th June 2021	Patient bone marrow-derived AML
TCGA-LAML	TCGA-AB-2811	38c0e984-ead5-497a-9808-7302aa28d195_gdc_realn_rehead.bam	15th June 2021	Patient bone marrow-derived AML
TCGA-LAML	TCGA-AB-2973	4fae9f98-c9f5-4b54-9202-175b9ab3b79d_gdc_realn_rehead.bam	15th June 2021	Patient bone marrow-derived AML
TCGA-LAML	TCGA-AB-2933	576d13f1-2b0d-48a0-9f7b-409028d71b69_gdc_realn_rehead.bam	15th June 2021	Patient bone marrow-derived AML
TCGA-LAML	TCGA-AB-2828	64a72a19-8bd1-4996-a493-7317a7328038_gdc_realn_rehead.bam	15th June 2021	Patient bone marrow-derived AML
TCGA-LAML	TCGA-AB-2942	6ac4c9c7-5ff5-4e1c-965b-c48503c8230e_gdc_realn_rehead.bam	15th June 2021	Patient bone marrow-derived AML
TCGA-LAML	TCGA-AB-2971	6edeeec9-7983-4652-ad0f-2422886c1f87_gdc_realn_rehead.bam	15th June 2021	Patient bone marrow-derived AML
TCGA-LAML	TCGA-AB-2888	6fc28c0a-73eb-4f3a-a897-a8b6e0431dbc_gdc_realn_rehead.bam	15th June 2021	Patient bone marrow-derived AML
TCGA-LAML	TCGA-AB-2935	90194728-3c7d-4071-b3c6-604ab808219f_gdc_realn_rehead.bam	15th June 2021	Patient bone marrow-derived AML
TCGA-LAML	TCGA-AB-2813	97ef7c57-6dc5-40e0-b604-ed31ded1ebf5_gdc_realn_rehead.bam	15th June 2021	Patient bone marrow-derived AML
TCGA-LAML	TCGA-AB-2892	9aa4501c-4d27-4a5e-8446-ffeed0403939_gdc_realn_rehead.bam	15th June 2021	Patient bone marrow-derived AML
TCGA-LAML	TCGA-AB-2970	9be43337-3800-4579-bf35-0762e20d7c8d_gdc_realn_rehead.bam	15th June 2021	Patient bone marrow-derived AML
TCGA-LAML	TCGA-AB-2948	9c2a3ae5-5fa6-49d1-9a93-3b37bd551392_gdc_realn_rehead.bam	15th June 2021	Patient bone marrow-derived AML
TCGA-LAML	TCGA-AB-2834	9fdfc216-4c0d-48ea-aace-78769c72e1c7_gdc_realn_rehead.bam	15th June 2021	Patient bone marrow-derived AML
TCGA-LAML	TCGA-AB-2889	a129b68a-3985-4b00-8be6-5b37dffc7878_gdc_realn_rehead.bam	15th June 2021	Patient bone marrow-derived AML
TCGA-LAML	TCGA-AB-2965	a651b9e8-8dfb-4a4f-acdf-eeab42f5b1c4_gdc_realn_rehead.bam	15th June 2021	Patient bone marrow-derived AML
TCGA-LAML	TCGA-AB-2830	af0ba3e2-dfee-42e6-b398-a084047a6100_gdc_realn_rehead.bam	15th June 2021	Patient bone marrow-derived AML
TCGA-LAML	TCGA-AB-2856	b2d3d55f-7187-4c99-8a16-744c241504d6_gdc_realn_rehead.bam	15th June 2021	Patient bone marrow-derived AML
TCGA-LAML	TCGA-AB-2924	cb64d8a9-c4bc-46e0-9c60-320ebf9b65cb_gdc_realn_rehead.bam	15th June 2021	Patient bone marrow-derived AML
TCGA-LAML	TCGA-AB-2836	cd3d4fb6-8624-4f4f-9336-988ad7ff692c_gdc_realn_rehead.bam	15th June 2021	Patient bone marrow-derived AML
TCGA-LAML	TCGA-AB-2921	cdb284e1-a1bb-4482-9748-99bf71244030_gdc_realn_rehead.bam	15th June 2021	Patient bone marrow-derived AML
TCGA-LAML	TCGA-AB-3009	db1078eb-be68-4aa7-8e11-50a546e26f92_gdc_realn_rehead.bam	15th June 2021	Patient bone marrow-derived AML
TCGA-LAML	TCGA-AB-2916	db465bca-5623-4022-8834-3d370dd8a049_gdc_realn_rehead.bam	15th June 2021	Patient bone marrow-derived AML
TCGA-LAML	TCGA-AB-2842	de25a4e4-13dc-4f59-a6d1-156355efaf5d_gdc_realn_rehead.bam	15th June 2021	Patient bone marrow-derived AML
TCGA-LAML	TCGA-AB-2826	f41a53f2-ffba-4552-bc15-8a03de676963_gdc_realn_rehead.bam	15th June 2021	Patient bone marrow-derived AML
TCGA-LAML	TCGA-AB-2894	0238d6cb-cb78-4df8-9130-f9d9630c7c1e_gdc_realn_rehead.bam	15th June 2021	Patient bone marrow-derived AML
TCGA-LAML	TCGA-AB-2956	15fc1c1d-a009-40e6-a735-39b6d8582330_gdc_realn_rehead.bam	15th June 2021	Patient bone marrow-derived AML
TCGA-LAML	TCGA-AB-2910	45fbfa0f-c9ab-4579-a96f-0e61adb61dda_gdc_realn_rehead.bam	15th June 2021	Patient bone marrow-derived AML
TCGA-LAML	TCGA-AB-2981	47b7b960-cb14-45ad-8bc8-3eb2cb54a687_gdc_realn_rehead.bam	15th June 2021	Patient bone marrow-derived AML
TCGA-LAML	TCGA-AB-2883	6cfc3e62-2909-49cd-a25a-81298443c622_gdc_realn_rehead.bam	15th June 2021	Patient bone marrow-derived AML
TCGA-LAML	TCGA-AB-2861	70ec2e14-950d-4267-b851-3ce194a80cba_gdc_realn_rehead.bam	15th June 2021	Patient bone marrow-derived AML
TCGA-LAML	TCGA-AB-2873	742fbfd2-3291-4b01-9d80-33d5f917839b_gdc_realn_rehead.bam	15th June 2021	Patient bone marrow-derived AML
TCGA-LAML	TCGA-AB-2825	80681885-4006-4d22-90c4-9b8abf233dba_gdc_realn_rehead.bam	15th June 2021	Patient bone marrow-derived AML
TCGA-LAML	TCGA-AB-2932	8125617e-4026-4316-b80a-33def20e0a44_gdc_realn_rehead.bam	15th June 2021	Patient bone marrow-derived AML
TCGA-LAML	TCGA-AB-2987	9e1d993e-26ce-40f2-8c07-cbcc9f3f3230_gdc_realn_rehead.bam	15th June 2021	Patient bone marrow-derived AML
TCGA-LAML	TCGA-AB-2925	b2850945-ad0d-4783-9d1b-546f5aa36674_gdc_realn_rehead.bam	15th June 2021	Patient bone marrow-derived AML
TCGA-LAML	TCGA-AB-2893	b51d8c06-fcf7-4537-a493-a14e5ec5df32_gdc_realn_rehead.bam	15th June 2021	Patient bone marrow-derived AML
TCGA-LAML	TCGA-AB-2851	bebfdcbe-d1bb-48c7-938b-9171e8e8d15d_gdc_realn_rehead.bam	15th June 2021	Patient bone marrow-derived AML
TCGA-LAML	TCGA-AB-2835	c8d21ecd-e835-4769-b3db-aa43ce99c9de_gdc_realn_rehead.bam	15th June 2021	Patient bone marrow-derived AML
TCGA-LAML	TCGA-AB-2896	f485f605-e343-4ab9-8fd2-6eb9633cb82f_gdc_realn_rehead.bam	15th June 2021	Patient bone marrow-derived AML
TCGA-LAML	TCGA-AB-2857	0584dadb-6a79-4481-a0cf-2b52510efc77_gdc_realn_rehead.bam	15th June 2021	Patient bone marrow-derived AML
TCGA-LAML	TCGA-AB-2843	30cdabc1-63c7-446c-b44c-32cfe54bccb3_gdc_realn_rehead.bam	15th June 2021	Patient bone marrow-derived AML
TCGA-LAML	TCGA-AB-2938	fb72992c-5027-41bd-8f2c-8b3d55e88610_gdc_realn_rehead.bam	15th June 2021	Patient bone marrow-derived AML
TCGA-LAML	TCGA-AB-2941	dcb3a33d-1b5d-41b8-9b03-5eb54f12e239_gdc_realn_rehead.bam	15th June 2021	Patient bone marrow-derived AML
GSE49642	GSM1203305	SRR949076	19th November 2021	Patient bone marrow-derived AML
GSE49642	GSM1203306	SRR949077	19th November 2021	Patient bone marrow-derived AML
GSE49642	GSM1203307	SRR949078	19th November 2021	Patient bone marrow-derived AML
GSE49642	GSM1203308	SRR949079, SRR949080	19th November 2021	Patient bone marrow-derived AML
GSE49642	GSM1203309	SRR949081	19th November 2021	Patient bone marrow-derived AML
GSE49642	GSM1203310	SRR949082	19th November 2021	Patient bone marrow-derived AML
GSE49642	GSM1203311	SRR949083	19th November 2021	Patient bone marrow-derived AML
GSE49642	GSM1203312	SRR949084	19th November 2021	Patient bone marrow-derived AML
GSE49642	GSM1203313	SRR949085	19th November 2021	Patient bone marrow-derived AML
GSE49642	GSM1203317	SRR949090	19th November 2021	Patient bone marrow-derived AML
GSE49642	GSM1203322	SRR949096	19th November 2021	Patient bone marrow-derived AML
GSE49642	GSM1203325	SRR949099	19th November 2021	Patient bone marrow-derived AML
GSE49642	GSM1203328	SRR949102	19th November 2021	Patient bone marrow-derived AML
GSE49642	GSM1203330	SRR949104	19th November 2021	Patient bone marrow-derived AML
GSE49642	GSM1203332	SRR949108	19th November 2021	Patient bone marrow-derived AML
GSE49642	GSM1203334	SRR949110	19th November 2021	Patient bone marrow-derived AML
GSE49642	GSM1203335	SRR949111	19th November 2021	Patient bone marrow-derived AML
GSE49642	GSM1203337	SRR949113	19th November 2021	Patient bone marrow-derived AML
GSE49642	GSM1203341	SRR949119, SRR949120	19th November 2021	Patient bone marrow-derived AML
GSE49642	GSM1203344	SRR949123	19th November 2021	Patient bone marrow-derived AML
GSE49642	GSM1203345	SRR949124	19th November 2021	Patient bone marrow-derived AML
GSE111085	GSM3021906	SRR6781219	14th October 2021	CD34+ HPCs derived from bone marrow of healthy volunteer
GSE111085	GSM3021907	SRR6781220	14th October 2021	CD34+ HPCs derived from bone marrow of healthy volunteer
GSE111085	GSM3021908	SRR6781221	14th October 2021	CD34+ HPCs derived from bone marrow of healthy volunteer
GSE111085	GSM3021909	SRR6781222	14th October 2021	CD34+ HPCs derived from bone marrow of healthy volunteer
GSE111085	GSM3021910	SRR6781223	14th October 2021	CD34+ HPCs derived from bone marrow of healthy volunteer
GSE111085	GSM3021911	SRR6781224	14th October 2021	CD34+ HPCs derived from bone marrow of healthy volunteer
GSE111085	GSM3021912	SRR6781225	14th October 2021	CD34+ HPCs derived from bone marrow of healthy volunteer
GSE111085	GSM3021913	SRR6781226	14th October 2021	CD34+ HPCs derived from bone marrow of healthy volunteer
GSE111085	GSM3021914	SRR6781227	14th October 2021	CD34+ HPCs derived from bone marrow of healthy volunteer
GSE111085	GSM3021915	SRR6781228	14th October 2021	CD34+ HPCs derived from bone marrow of healthy volunteer
GSE111085	GSM3021916	SRR6781229	14th October 2021	CD34+ HPCs derived from bone marrow of healthy volunteer
GSE111085	GSM3021917	SRR6781230	14th October 2021	CD34+ HPCs derived from bone marrow of healthy volunteer
GSE111085	GSM3021918	SRR6781231	14th October 2021	CD34+ HPCs derived from bone marrow of healthy volunteer
GSE111085	GSM3021919	SRR6781232	14th October 2021	CD34+ HPCs derived from bone marrow of healthy volunteer
GSE111085	GSM3021920	SRR6781233	14th October 2021	CD34+ HPCs derived from bone marrow of healthy volunteer
GSE111085	GSM3021921	SRR6781234	14th October 2021	CD34+ HPCs derived from bone marrow of healthy volunteer
GSE111085	GSM3021922	SRR6781235	14th October 2021	CD34+ HPCs derived from bone marrow of healthy volunteer
GSE111085	GSM3021923	SRR6781236	14th October 2021	CD34+ HPCs derived from bone marrow of healthy volunteer
GSE111085	GSM3021924	SRR6781237	14th October 2021	CD34+ HPCs derived from bone marrow of healthy volunteer
GSE111085	GSM3021925	SRR6781238	14th October 2021	CD34+ HPCs derived from bone marrow of healthy volunteer
GSE111085	GSM3021926	SRR6781239	14th October 2021	CD34+ HPCs derived from bone marrow of healthy volunteer
GSE111085	GSM3021927	SRR6781240	14th October 2021	CD34+ HPCs derived from bone marrow of healthy volunteer
GSE111085	GSM3021928	SRR6781241	14th October 2021	CD34+ HPCs derived from bone marrow of healthy volunteer
GSE114922	GSM3167292	SRR7236872, SRR7236873, SRR7236874, SRR7236875, SRR7236876, SRR7236877	21st May 2022	CD34+ HPCs derived from bone marrow of healthy volunteer
GSE114922	GSM3167321	SRR7236980, SRR7236981, SRR7236982, SRR7236983, SRR7236984, SRR7236985	21st May 2022	CD34+ HPCs derived from bone marrow of healthy volunteer
GSE114922	GSM3167324	SRR7236992, SRR7236993, SRR7236994, SRR7236995, SRR7236996, SRR7236997	21st May 2022	CD34+ HPCs derived from bone marrow of healthy volunteer
GSE114922	GSM3167327	SRR7237004, SRR7237005, SRR7237006, SRR7237007, SRR7237008, SRR7237009	21st May 2022	CD34+ HPCs derived from bone marrow of healthy volunteer
GSE114922	GSM3167340	SRR7237052, SRR7237053, SRR7237054, SRR7237055, SRR7237056, SRR7237057	21st May 2022	CD34+ HPCs derived from bone marrow of healthy volunteer
GSE114922	GSM3167351	SRR7237118, SRR7237119, SRR7237120, SRR7237121, SRR7237122, SRR7237123	21st May 2022	CD34+ HPCs derived from bone marrow of healthy volunteer
GSE114922	GSM3167354	SRR7237136, SRR7237137, SRR7237138, SRR7237139, SRR7237140, SRR7237141	21st May 2022	CD34+ HPCs derived from bone marrow of healthy volunteer
GSE114922	GSM3167361	SRR7237178, SRR7237179, SRR7237180, SRR7237181, SRR7237182, SRR7237183	21st May 2022	CD34+ HPCs derived from bone marrow of healthy volunteer

## Sheet: S2
Supplemental Table S2. Primer sequences used for quantitative polymerase chain reactions.
Target Gene Name	Forward	Reverse
ACTB	5’-CTCTTCCAGCCTTCCTTCCT-3’	5’-AGCACTGTGTTGGCGTACAG-3’
ORF of chr19.21415760-21416326	5’-AACCACTTCCAGCGGAAAAAC-3’	5’-AAATGTTGGAGCTATGTGCCC-3’
ORF of chr19.21417123-21417419	5’-CTGCTAGCACAGGCAACGA-3’	5’-TGGCCTGACTTGCTGATTTT-3’

## Sheet: S3
Supplemental Table S3. DE-EVE ORFs of AML cells in TCGA-LAML compared to HPCs in GSE111085
position	Repbase	baseMean	log2FoldChange	lfcSE	stat	pvalue	padj
Hsap38.chr1.161829793.161830245.+	L1PA5|LINE/L1	124.09	-5.4515	0.146475	-37.2179	3.51e-303	1.17e-298
Hsap38.chr3.129171078.129171320.-	.	9365.62	-5.7061	0.175786	-32.4605	3.86e-231	6.42e-227
Hsap38.chr12.100306079.100306558.+	L1PA7|LINE/L1	69.0187	-5.92047	0.187115	-31.6409	1.01e-219	1.13e-215
Hsap38.chr15.45598106.45599524.+	L1PA2|LINE/L1	391.624	-4.65577	0.150075	-31.0229	2.65e-211	2.2e-207
Hsap38.chr2.102775141.102775926.+	L1MDa|LINE/L1 L1P1|LINE/L1	53.4057	-4.78512	0.164729	-29.0485	1.61e-185	1.07e-181
Hsap38.chr19.35575321.35575665.-	HERVK-int|LTR/ERVK LSU-rRNA_Hsa|rRNA	2385.81	8.57994	0.327752	26.1782	4.71e-151	2.62e-147
Hsap38.chr2.229180578.229181012.-	MER5A|DNA/hAT-Charlie HERVK-int|LTR/ERVK LSU-rRNA_Hsa|rRNA	957.592	6.70683	0.303138	22.1247	1.83e-108	8.71e-105
Hsap38.chr19.11944251.11945129.-	HERVE-int|LTR/ERV1	438.947	5.70666	0.260498	21.9067	2.24e-106	9.33e-103
Hsap38.chr15.99882580.99883086.-	L1PA4|LINE/L1	8.72915	-5.02237	0.231105	-21.7319	1.02e-104	3.79e-101
Hsap38.chr7.7601240.7602298.+	L1PA4|LINE/L1	85.8871	-2.81384	0.129731	-21.6897	2.56e-104	8.54e-101
Hsap38.chr6.153693122.153693427.-	L1PA5|LINE/L1	10.4166	-5.6383	0.260612	-21.6348	8.45e-104	2.56e-100
Hsap38.chr4.119485273.119486322.+	L1PA10|LINE/L1	104.46	-3.13823	0.147861	-21.2242	5.71e-100	1.59e-96
Hsap38.chr10.39466480.39470331.-	L1PA2|LINE/L1	110.167	-1.87173	0.0893075	-20.9583	1.58e-97	4.04e-94
Hsap38.chr5.154881419.154881727.+	HERVIP10B3-int|LTR/ERV1	18.8201	-3.96451	0.194491	-20.384	2.32e-92	5.52e-89
Hsap38.chr19.9633763.9634059.+	HERVIP10B3-int|LTR/ERV1	80.928	-3.13793	0.155428	-20.189	1.22e-90	2.72e-87
Hsap38.chr5.78940748.78943288.-	L1PA4|LINE/L1	139.829	-2.91846	0.14464	-20.1774	1.55e-90	3.22e-87
Hsap38.chr16.30103423.30103878.+	HERVIP10F-int|LTR/ERV1	21.2834	-5.04862	0.258186	-19.5542	3.8e-85	7.44e-82
Hsap38.chr22.18942900.18943313.+	HERVK-int|LTR/ERVK	526.63	5.34782	0.280035	19.097	2.67e-81	4.95e-78
Hsap38.chr2.73755424.73755675.+	PABL_B-int|LTR/ERV1	39.7675	-2.43261	0.127502	-19.079	3.77e-81	6.62e-78
Hsap38.chr3.120734331.120735341.-	L1PA5|LINE/L1	28.5248	-2.977	0.156148	-19.0653	4.91e-81	8.17e-78
Hsap38.chrX.58399676.58400449.+	L1PA4|LINE/L1	2.94146	-4.14778	0.219707	-18.8787	1.71e-79	2.71e-76
Hsap38.chr8.30624942.30625211.-	L1PA5|LINE/L1	8.46048	-3.62391	0.193647	-18.714	3.81e-78	5.77e-75
Hsap38.chr13.29825675.29826088.-	L1PA5|LINE/L1	27.3466	-3.1606	0.171053	-18.4773	3.14e-76	4.56e-73
Hsap38.chr5.140455074.140455886.+	L1PA5|LINE/L1	51.7471	-2.68996	0.146911	-18.3101	6.88e-75	9.55e-72
Hsap38.chr2.61038178.61039461.+	L1PA6|LINE/L1	77.9657	-2.52926	0.138209	-18.3002	8.24e-75	1.1e-71
Hsap38.chr19.15834450.15834728.+	HERVH-int|LTR/ERV1	382.678	-8.47421	0.470898	-17.9958	2.1e-72	2.69e-69
Hsap38.chr7.64947587.64948465.+	HERVK9-int|LTR/ERVK	27.3181	-4.60208	0.255767	-17.9932	2.2e-72	2.72e-69
Hsap38.chr11.101698941.101701802.+	HERVK-int|LTR/ERVK MamRTE1|LINE/RTE-BovB	368.572	5.84337	0.327919	17.8195	4.98e-71	5.93e-68
Hsap38.chr3.101696710.101699064.+	HERVK-int|LTR/ERVK	641.05	3.47185	0.196128	17.702	4.05e-70	4.65e-67
Hsap38.chr7.64948809.64949135.+	HERVK9-int|LTR/ERVK	4.58947	-4.12793	0.23418	-17.6271	1.53e-69	1.69e-66
Hsap38.chr3.185564943.185567849.-	HERVK-int|LTR/ERVK	380.937	4.67071	0.265475	17.5938	2.75e-69	2.96e-66
Hsap38.chr9.80118556.80120400.+	L1PA4|LINE/L1	23.1608	-3.22906	0.184734	-17.4796	2.05e-68	2.13e-65
Hsap38.chr3.121932982.121936398.-	L1PA3|LINE/L1	255.272	4.39754	0.252156	17.4397	4.12e-68	4.16e-65
Hsap38.chr19.15831284.15831571.+	HERVH-int|LTR/ERV1	121.288	-8.01695	0.464784	-17.2488	1.14e-66	1.12e-63
Hsap38.chr7.64949909.64950220.+	HERVK9-int|LTR/ERVK	15.7627	-5.55219	0.322384	-17.2223	1.81e-66	1.72e-63
Hsap38.chr5.156659966.156663007.-	HERVK-int|LTR/ERVK	356.316	4.4806	0.261301	17.1473	6.58e-66	6.09e-63
Hsap38.chr19.11945319.11945672.-	HERVE-int|LTR/ERV1	202.172	6.12127	0.359131	17.0447	3.83e-65	3.45e-62
Hsap38.chr5.158229258.158230121.+	L1PA3|LINE/L1	23.8434	-3.49122	0.207777	-16.8027	2.33e-63	2.04e-60
Hsap38.chrX.63427228.63427704.-	LTR46-int|LTR/ERV1	335.287	-2.60593	0.155682	-16.7388	6.83e-63	5.84e-60
Hsap38.chr3.44751245.44751580.+	LOR1-int|LTR/ERV1	281.502	-2.5438	0.152422	-16.6892	1.57e-62	1.31e-59
Hsap38.chr14.24111642.24112382.-	AluSq|SINE/Alu L1P1|LINE/L1 L1HS|LINE/L1	15.7171	-2.43133	0.148278	-16.3971	2.01e-60	1.63e-57
Hsap38.chr12.43474010.43476787.+	L1PA2|LINE/L1	37.6972	-1.96269	0.120131	-16.338	5.3e-60	4.2e-57
Hsap38.chr4.64995168.64996043.-	L1PA4|LINE/L1	4.99533	-4.48212	0.274561	-16.3247	6.59e-60	5.11e-57
Hsap38.chr2.71391174.71392121.+	HERVK22-int|LTR/ERVK	149.914	4.08225	0.250173	16.3177	7.39e-60	5.59e-57
Hsap38.chr12.58328384.58330486.-	LTR5_Hs|LTR/ERVK SVA_F|Retroposon/SVA HERVK-int|LTR/ERVK	227.971	6.17891	0.379172	16.2958	1.06e-59	7.83e-57
Hsap38.chr3.113025711.113027561.-	HERVK-int|LTR/ERVK	237.748	6.3096	0.388966	16.2215	3.56e-59	2.58e-56
Hsap38.chr14.106864123.106864680.+	L1PA2|LINE/L1 L1P1|LINE/L1	31.6805	-4.28618	0.265446	-16.1471	1.19e-58	8.44e-56
Hsap38.chr17.75028020.75028286.+	HERVK14-int|LTR/ERVK AluY|SINE/Alu	5.87697	-4.43068	0.27459	-16.1356	1.43e-58	9.96e-56
Hsap38.chr19.36325561.36326190.-	HERVS71-int|LTR/ERV1	398.119	-4.31835	0.270833	-15.9447	3.1e-57	2.11e-54
Hsap38.chr19.27638542.27640647.-	LTR5_Hs|LTR/ERVK SVA_F|Retroposon/SVA HERVK-int|LTR/ERVK	237.572	4.44177	0.279955	15.866	1.09e-56	7.26e-54
Hsap38.chr5.121995609.121998071.+	L1PA2|LINE/L1	70.3586	-1.86819	0.118033	-15.8277	2e-56	1.31e-53
Hsap38.chr9.92083612.92084466.-	L1PA3|LINE/L1	73.5025	-1.79564	0.114131	-15.7331	8.97e-56	5.75e-53
Hsap38.chr4.102952664.102954448.-	L1HS|LINE/L1	36.1275	-1.76927	0.112686	-15.7008	1.49e-55	9.39e-53
Hsap38.chr12.69381708.69382457.-	MER11C|LTR/ERVK HERVK11-int|LTR/ERVK L1MA3|LINE/L1	76.763	-3.19383	0.206026	-15.5021	3.36e-54	2.07e-51
Hsap38.chr1.75377927.75380194.+	LTR5_Hs|LTR/ERVK HERVK-int|LTR/ERVK	358.334	3.53068	0.228002	15.4853	4.36e-54	2.64e-51
Hsap38.chr19.11942990.11943385.-	HERVE-int|LTR/ERV1	119.639	6.32719	0.409982	15.4329	9.84e-54	5.85e-51
Hsap38.chr1.11085408.11086505.-	L1PA3|LINE/L1	121.223	-1.96127	0.127434	-15.3905	1.9e-53	1.11e-50
Hsap38.chr5.103087901.103088227.-	.	53.7478	-3.35736	0.218497	-15.3657	2.78e-53	1.6e-50
Hsap38.chr13.40878857.40879918.-	HERVE_a-int|LTR/ERV1	130.799	4.20139	0.27456	15.3023	7.38e-53	4.17e-50
Hsap38.chr14.30666573.30667781.+	L1P2|LINE/L1	83.5029	-2.11513	0.13866	-15.2541	1.55e-52	8.58e-50
Hsap38.chr6.77717862.77719964.-	LTR5_Hs|LTR/ERVK SVA_F|Retroposon/SVA HERVK-int|LTR/ERVK	224.24	4.34377	0.286847	15.1432	8.41e-52	4.59e-49
Hsap38.chr12.4676061.4676423.+	L1PA7|LINE/L1	10.7062	-2.86732	0.189581	-15.1245	1.12e-51	6e-49
Hsap38.chr4.120986505.120987038.-	L1PA7|LINE/L1	5.83513	-5.16269	0.341781	-15.1053	1.5e-51	7.91e-49
Hsap38.chr16.47185745.47188555.+	L1PA3|LINE/L1	97.7567	3.52232	0.234466	15.0227	5.21e-51	2.71e-48
Hsap38.chr7.140763597.140766110.+	L1PA3|LINE/L1	102.539	2.96902	0.197745	15.0144	5.91e-51	3.03e-48
Hsap38.chr20.18518318.18519001.-	HERVH-int|LTR/ERV1	49.9827	-3.01817	0.202123	-14.9324	2.03e-50	1.02e-47
Hsap38.chr19.11945173.11945520.-	HERVE-int|LTR/ERV1	111.809	5.43041	0.365246	14.8678	5.33e-50	2.65e-47
Hsap38.chr6.49475161.49476075.+	L1PA5|LINE/L1	28.1493	-2.82508	0.190344	-14.842	7.84e-50	3.84e-47
Hsap38.chr12.116756487.116756978.-	L1PB1|LINE/L1	6.05521	-4.67969	0.316693	-14.7767	2.07e-49	1e-46
Hsap38.chr19.9638414.9639133.-	HERVH-int|LTR/ERV1	107.952	4.64636	0.314699	14.7644	2.48e-49	1.18e-46
Hsap38.chr1.174844047.174847295.-	L1PA2|LINE/L1	119.108	2.18411	0.150477	14.5146	9.8e-48	4.6e-45
Hsap38.chr8.26398777.26399793.+	L1PA2|LINE/L1	61.4154	-2.08726	0.144411	-14.4537	2.38e-47	1.1e-44
Hsap38.chr16.34996886.34998742.+	HERVK-int|LTR/ERVK L1P1|LINE/L1	121.817	5.92284	0.414776	14.2796	2.93e-46	1.34e-43
Hsap38.chr19.9637164.9638285.-	HERVH-int|LTR/ERV1	110.477	3.5791	0.251547	14.2283	6.11e-46	2.75e-43
Hsap38.chr5.156658631.156659962.-	LTR5_Hs|LTR/ERVK SVA_F|Retroposon/SVA HERVK-int|LTR/ERVK	169.309	5.0525	0.355595	14.2086	8.11e-46	3.6e-43
Hsap38.chr6.77719660.77720682.-	HERVK-int|LTR/ERVK	125.929	5.39753	0.380301	14.1928	1.02e-45	4.45e-43
Hsap38.chr19.58309113.58309688.+	HERVK3-int|LTR/ERVK	265.877	2.7731	0.195733	14.1677	1.45e-45	6.2e-43
Hsap38.chr5.30489910.30490782.-	HERVK-int|LTR/ERVK	109.877	5.82802	0.411337	14.1685	1.44e-45	6.2e-43
Hsap38.chr9.65309377.65311668.+	L1PA3|LINE/L1	102.172	3.31296	0.234348	14.137	2.25e-45	9.48e-43
Hsap38.chr5.131309162.131310730.-	L1PA3|LINE/L1	91.2838	4.15253	0.295185	14.0675	6.01e-45	2.5e-42
Hsap38.chr13.40890223.40891896.+	L1PA5|LINE/L1	88.2718	4.17377	0.296746	14.0651	6.22e-45	2.56e-42
Hsap38.chr11.101697976.101698977.+	HERVK-int|LTR/ERVK	164.942	5.57859	0.39731	14.0409	8.76e-45	3.56e-42
Hsap38.chr3.88098860.88099210.+	L1PA5|LINE/L1	29.6249	-2.41011	0.171664	-14.0397	8.91e-45	3.58e-42
Hsap38.chr8.36486429.36488687.-	L1PA2|LINE/L1	43.4307	-1.58222	0.112785	-14.0286	1.04e-44	4.13e-42
Hsap38.chr2.53665503.53665904.+	L1PA7|LINE/L1	31.1929	-2.53647	0.180861	-14.0244	1.1e-44	4.33e-42
Hsap38.chr12.42445855.42446199.+	HERVK22-int|LTR/ERVK	85.2109	-2.31091	0.165402	-13.9715	2.33e-44	9.01e-42
Hsap38.chr4.123149964.123150308.+	L1PA7|LINE/L1	23.3246	-3.04553	0.218591	-13.9326	4.02e-44	1.54e-41
Hsap38.chr13.40878124.40878429.-	HERVE_a-int|LTR/ERV1	96.0376	5.37957	0.386912	13.9039	6e-44	2.27e-41
Hsap38.chr21.6645910.6646617.+	L1PA7|LINE/L1	167.103	4.96639	0.357448	13.894	6.89e-44	2.58e-41
Hsap38.chr3.128830054.128830467.-	HERVH-int|LTR/ERV1	18.9076	-2.95627	0.21456	-13.7783	3.44e-43	1.27e-40
Hsap38.chr21.6342509.6343216.-	L1PA7|LINE/L1	165.354	4.82114	0.349922	13.7777	3.47e-43	1.27e-40
Hsap38.chr9.63983033.63985324.+	L1PA3|LINE/L1	90.494	3.4014	0.247148	13.7626	4.28e-43	1.55e-40
Hsap38.chr9.108987744.108988076.-	L1PA3|LINE/L1	6.58174	-3.15154	0.22924	-13.7478	5.25e-43	1.88e-40
Hsap38.chr18.35631066.35631932.+	L1PA5|LINE/L1	49.629	-2.40719	0.175359	-13.7273	6.97e-43	2.47e-40
Hsap38.chr2.240547153.240549423.+	L1PA3|LINE/L1	81.2792	3.16837	0.230994	13.7163	8.11e-43	2.85e-40
Hsap38.chr12.372379.373449.-	L1PA5|LINE/L1	150.882	-2.25505	0.164594	-13.7007	1.01e-42	3.49e-40
Hsap38.chr22.16613598.16614047.+	HERVH-int|LTR/ERV1	3.58549	-4.53608	0.331506	-13.6833	1.28e-42	4.39e-40
Hsap38.chr1.246637898.246638314.-	HERVH48-int|LTR/ERV1	104.304	6.10647	0.446674	13.671	1.51e-42	5.15e-40
Hsap38.chr5.5477961.5478326.+	L1PA8|LINE/L1	23.3761	-2.47202	0.180833	-13.6702	1.53e-42	5.15e-40
Hsap38.chr5.116266717.116267223.+	L1PA5|LINE/L1	21.3784	-3.01151	0.220582	-13.6525	1.95e-42	6.5e-40
Hsap38.chr18.2250550.2251203.+	L1PA2|LINE/L1	14.4181	-2.39354	0.175424	-13.6443	2.18e-42	7.2e-40
Hsap38.chr7.77067529.77068317.-	L1PBa|LINE/L1	121.077	2.53681	0.186035	13.6362	2.44e-42	7.97e-40
Hsap38.chr1.155623662.155623982.-	LTR14B|LTR/ERVK HERV17-int|LTR/ERV1 MER9a2|LTR/ERVK	17.3572	-2.94648	0.216683	-13.5981	4.11e-42	1.33e-39
Hsap38.chr12.42444627.42445106.+	HERVK22-int|LTR/ERVK	107.881	3.72996	0.27476	13.5753	5.61e-42	1.8e-39
Hsap38.chr9.65065777.65067375.+	L1PA2|LINE/L1	3.46216	-3.47495	0.25629	-13.5587	7.04e-42	2.23e-39
Hsap38.chr1.160696659.160697153.+	HERVK-int|LTR/ERVK	103.247	5.23681	0.386915	13.5348	9.75e-42	3.06e-39
Hsap38.chr8.7498800.7500905.-	LTR5_Hs|LTR/ERVK SVA_F|Retroposon/SVA HERVK-int|LTR/ERVK	372.095	3.10592	0.229729	13.52	1.19e-41	3.71e-39
Hsap38.chr8.23647396.23647842.-	L1PA2|LINE/L1	4.08738	-3.50393	0.25953	-13.5011	1.54e-41	4.76e-39
Hsap38.chr13.40876354.40876650.-	HERVE_a-int|LTR/ERV1	90.4727	4.05871	0.301184	13.4759	2.17e-41	6.63e-39
Hsap38.chr19.58311871.58312203.+	HERVK3-int|LTR/ERVK	249.245	-2.18412	0.162239	-13.4624	2.6e-41	7.89e-39
Hsap38.chr5.76881186.76881857.-	HERVH-int|LTR/ERV1	145.388	6.32156	0.470038	13.449	3.12e-41	9.36e-39
Hsap38.chr8.80740269.80741348.+	HERV17-int|LTR/ERV1	5.10195	-4.48472	0.333587	-13.444	3.34e-41	9.94e-39
Hsap38.chr9.68275761.68278103.-	L1PA3|LINE/L1	93.4223	2.76049	0.205895	13.4073	5.48e-41	1.62e-38
Hsap38.chrX.77079791.77080351.+	HERVK9-int|LTR/ERVK	4.20038	-4.09121	0.305882	-13.3751	8.45e-41	2.47e-38
Hsap38.chr16.34413088.34414926.-	HERVK-int|LTR/ERVK L1P1|LINE/L1	85.6305	5.83597	0.437125	13.3508	1.17e-40	3.39e-38
Hsap38.chr2.168237193.168237672.-	L1PA4|LINE/L1	26.743	-2.0764	0.155615	-13.3432	1.3e-40	3.73e-38
Hsap38.chr1.174378006.174381854.-	L1PA2|LINE/L1	93.9816	1.91216	0.14361	13.3149	1.9e-40	5.4e-38
Hsap38.chr16.2661368.2662822.-	HERVK13-int|LTR/ERVK	287.194	2.4324	0.183073	13.2865	2.77e-40	7.77e-38
Hsap38.chr4.64994899.64995189.-	L1PA4|LINE/L1	8.60925	-3.60983	0.271684	-13.2869	2.76e-40	7.77e-38
Hsap38.chr2.62837435.62839717.+	L1PA2|LINE/L1	107.466	-1.54185	0.116062	-13.2847	2.84e-40	7.88e-38
Hsap38.chr22.18939515.18941782.+	LTR5_Hs|LTR/ERVK HERVK-int|LTR/ERVK	281.015	3.38723	0.255379	13.2636	3.77e-40	1.04e-37
Hsap38.chr13.45380759.45381166.-	HERVE-int|LTR/ERV1	76.2211	5.77181	0.436776	13.2146	7.23e-40	1.97e-37
Hsap38.chr1.119152419.119153711.-	AluYb8|SINE/Alu L1PA4|LINE/L1	99.5299	3.65259	0.277743	13.151	1.68e-39	4.55e-37
Hsap38.chr12.31121160.31121450.+	HERVE-int|LTR/ERV1	6.80871	-3.44999	0.26354	-13.091	3.71e-39	9.96e-37
Hsap38.chr1.51387418.51389643.+	L1PA4|LINE/L1	161.457	2.59455	0.198545	13.0679	5.03e-39	1.34e-36
Hsap38.chr3.113025194.113025796.-	LTR5_Hs|LTR/ERVK SVA_F|Retroposon/SVA HERVK-int|LTR/ERVK	92.8959	5.19965	0.397911	13.0674	5.06e-39	1.34e-36
Hsap38.chr4.178986343.178988040.-	L1PA5|LINE/L1	66.3397	4.86913	0.374219	13.0115	1.05e-38	2.76e-36
Hsap38.chr13.45383593.45383883.-	HERVE-int|LTR/ERV1	79.1707	5.47499	0.420827	13.0101	1.07e-38	2.79e-36
Hsap38.chr4.129069512.129069892.-	L1PBa|LINE/L1	47.7907	-2.01282	0.154997	-12.9861	1.47e-38	3.79e-36
Hsap38.chr19.38935750.38936322.-	HERVK9-int|LTR/ERVK	7.72345	-4.10127	0.316272	-12.9675	1.87e-38	4.79e-36
Hsap38.chr5.76910826.76911749.+	HERV9-int|LTR/ERV1	335.147	4.82439	0.373653	12.9114	3.88e-38	9.87e-36
Hsap38.chr8.99051188.99053023.-	L1PA4|LINE/L1	65.3054	4.56795	0.354146	12.8985	4.59e-38	1.16e-35
Hsap38.chr5.243349.243756.+	HERVK9-int|LTR/ERVK	20.846	-2.47946	0.192384	-12.8881	5.25e-38	1.32e-35
Hsap38.chr11.71743689.71744381.+	HERVE-int|LTR/ERV1	11.7127	-4.53636	0.352166	-12.8813	5.74e-38	1.43e-35
Hsap38.chr6.2303624.2304034.+	HERVL-int|LTR/ERVL	71.9768	3.67931	0.286066	12.8618	7.39e-38	1.82e-35
Hsap38.chr9.121102363.121103322.+	L1PA6|LINE/L1	80.8533	-1.68096	0.130948	-12.8368	1.02e-37	2.5e-35
Hsap38.chr8.139460831.139461841.-	SVA_F|Retroposon/SVA HERVK-int|LTR/ERVK LTR5_Hs|LTR/ERVK	133.434	3.8098	0.297129	12.822	1.23e-37	3e-35
Hsap38.chr2.95096000.95097655.+	L1PA6|LINE/L1	88.0163	3.62882	0.283464	12.8017	1.6e-37	3.87e-35
Hsap38.chr4.54044820.54046517.+	L1PA4|LINE/L1	89.9394	2.68723	0.210471	12.7677	2.48e-37	5.95e-35
Hsap38.chr9.79853242.79854708.+	L1PA3|LINE/L1	6.51096	-3.4422	0.26967	-12.7645	2.59e-37	6.16e-35
Hsap38.chr3.101699316.101699774.+	HERVK-int|LTR/ERVK	110.868	3.66031	0.286806	12.7623	2.66e-37	6.29e-35
Hsap38.chrX.53160000.53160395.-	HERVK3-int|LTR/ERVK	76.0555	4.827	0.378295	12.7599	2.75e-37	6.44e-35
Hsap38.chr14.106836899.106837420.-	HERV3-int|LTR/ERV1	20.367	-3.04615	0.238818	-12.7551	2.92e-37	6.8e-35
Hsap38.chr3.168014543.168016834.+	L1PA2|LINE/L1	96.6285	3.04063	0.238472	12.7505	3.1e-37	7.17e-35
Hsap38.chr5.62481101.62481697.-	AluY|SINE/Alu L1PA6|LINE/L1	11.4244	-2.2861	0.179407	-12.7426	3.43e-37	7.88e-35
Hsap38.chr11.73065163.73065732.+	L1PA7|LINE/L1	67.789	4.93284	0.387403	12.7331	3.87e-37	8.84e-35
Hsap38.chr8.80739938.80740321.+	HERV17-int|LTR/ERV1	13.417	-5.34449	0.41982	-12.7304	4.01e-37	9.08e-35
Hsap38.chr20.18603055.18606720.+	L1PA2|LINE/L1	59.3107	-1.4832	0.116741	-12.705	5.55e-37	1.25e-34
Hsap38.chr10.46348019.46348336.+	L1PB|LINE/L1	89.9434	4.8964	0.385648	12.6966	6.18e-37	1.38e-34
Hsap38.chr7.4585152.4588019.-	HERVK-int|LTR/ERVK	108.206	4.13137	0.32549	12.6928	6.49e-37	1.44e-34
Hsap38.chr4.74247318.74249528.-	L1PA3|LINE/L1	359.197	-3.61087	0.284509	-12.6916	6.58e-37	1.45e-34
Hsap38.chr5.156662971.156663972.-	HERVK-int|LTR/ERVK	115.846	4.15694	0.328455	12.6561	1.04e-36	2.27e-34
Hsap38.chr10.99822184.99823044.-	HERVK-int|LTR/ERVK	55.0573	5.64511	0.448576	12.5845	2.57e-36	5.59e-34
Hsap38.chr19.58306442.58307197.+	HERVK3-int|LTR/ERVK	507.098	-2.29234	0.182557	-12.5568	3.65e-36	7.89e-34
Hsap38.chrX.154688826.154691210.+	L1MD|LINE/L1 L1PA3|LINE/L1	159.618	2.85088	0.227273	12.5439	4.3e-36	9.23e-34
Hsap38.chr3.185563473.185564939.-	LTR5_Hs|LTR/ERVK SVA_F|Retroposon/SVA HERVK-int|LTR/ERVK	70.82	5.4641	0.437245	12.4966	7.79e-36	1.66e-33
Hsap38.chrX.110090928.110093687.-	L1PA5|LINE/L1	70.9599	4.06642	0.325949	12.4757	1.01e-35	2.15e-33
Hsap38.chr1.155622552.155622872.-	HERV17-int|LTR/ERV1	19.3703	-2.6389	0.21161	-12.4706	1.08e-35	2.28e-33
Hsap38.chr11.118723947.118724297.-	HERVK-int|LTR/ERVK	65.5652	5.45172	0.438691	12.4272	1.86e-35	3.9e-33
Hsap38.chr6.57073106.57073678.+	HERVK22-int|LTR/ERVK	73.1019	3.89099	0.313115	12.4267	1.87e-35	3.9e-33
Hsap38.chr10.87899145.87900107.-	L1PA6|LINE/L1	73.2573	4.47713	0.361063	12.3999	2.62e-35	5.42e-33
Hsap38.chr9.92074090.92074977.+	HERVH-int|LTR/ERV1	45.2769	5.14313	0.415518	12.3776	3.45e-35	7.1e-33
Hsap38.chr7.4591855.4593960.-	LTR5_Hs|LTR/ERVK SVA_F|Retroposon/SVA HERVK-int|LTR/ERVK	549.475	2.69748	0.218265	12.3587	4.37e-35	8.93e-33
Hsap38.chr20.35073311.35073991.-	L1PA5|LINE/L1	29.7966	-2.148	0.173912	-12.351	4.81e-35	9.77e-33
Hsap38.chr6.158615882.158616976.-	L1PA5|LINE/L1	123.254	2.52752	0.204894	12.3358	5.81e-35	1.17e-32
Hsap38.chr2.39877324.39878184.-	L1PA8A|LINE/L1	2.79187	-4.26704	0.346964	-12.2982	9.26e-35	1.86e-32
Hsap38.chr7.4593656.4596523.-	HERVK-int|LTR/ERVK	99.8513	3.89013	0.316668	12.2845	1.1e-34	2.19e-32
Hsap38.chr2.16593948.16597796.-	L1HS|LINE/L1	70.4379	-1.84707	0.150832	-12.2459	1.77e-34	3.51e-32
Hsap38.chr19.21413371.21414213.-	HERVK9-int|LTR/ERVK	130.477	-2.39281	0.195502	-12.2393	1.92e-34	3.78e-32
Hsap38.chr6.2066548.2069118.+	L1PA3|LINE/L1	58.1168	2.664	0.218077	12.2158	2.56e-34	5.01e-32
Hsap38.chr9.231836.233944.-	L1PA4|LINE/L1	135.307	3.08294	0.253043	12.1834	3.81e-34	7.42e-32
Hsap38.chr14.53132168.53132962.+	HERVH-int|LTR/ERV1	23.6514	-2.62249	0.215374	-12.1764	4.15e-34	8.04e-32
Hsap38.chr7.81178629.81179294.-	L1PA6|LINE/L1	16.8414	-5.11428	0.420243	-12.1698	4.5e-34	8.67e-32
Hsap38.chr16.10418516.10419760.-	HERVK9-int|LTR/ERVK	100.617	4.98535	0.409718	12.1678	4.62e-34	8.84e-32
Hsap38.chr6.2304038.2304664.+	HERVL-int|LTR/ERVL	90.551	2.66092	0.218948	12.1532	5.52e-34	1.05e-31
Hsap38.chr6.57071443.57071694.+	HERVK22-int|LTR/ERVK	93.9334	3.98	0.327698	12.1453	6.07e-34	1.15e-31
Hsap38.chr10.47512457.47512774.-	L1PB|LINE/L1	71.8157	4.81382	0.397084	12.1229	7.98e-34	1.5e-31
Hsap38.chr7.97951120.97951713.-	SATR1|Satellite HERVE-int|LTR/ERV1	88.5912	3.64721	0.300978	12.1179	8.5e-34	1.59e-31
Hsap38.chr3.128921547.128922023.+	HERVK14-int|LTR/ERVK	5.92289	-3.53056	0.291862	-12.0967	1.1e-33	2.05e-31
Hsap38.chr10.49999514.49999831.+	L1PB|LINE/L1	67.2191	4.74506	0.392402	12.0923	1.16e-33	2.15e-31
Hsap38.chr13.49153338.49154669.-	L1PA2|LINE/L1	67.3268	3.06943	0.253925	12.0879	1.22e-33	2.25e-31
Hsap38.chr10.48020549.48020866.-	L1PB|LINE/L1	70.9638	4.75852	0.393877	12.0812	1.33e-33	2.43e-31
Hsap38.chr8.80741551.80742075.+	HERV17-int|LTR/ERV1	10.3965	-4.91402	0.406777	-12.0804	1.34e-33	2.44e-31
Hsap38.chr10.73684975.73685292.-	L1PB|LINE/L1	71.5749	4.66346	0.386524	12.0651	1.61e-33	2.92e-31
Hsap38.chr15.43652265.43654622.+	L1PA3|LINE/L1	65.2499	2.67562	0.222038	12.0503	1.93e-33	3.48e-31
Hsap38.chr6.77722460.77723461.-	HERVK-int|LTR/ERVK	167.237	3.70632	0.307947	12.0356	2.31e-33	4.14e-31
Hsap38.chr9.92084445.92085773.-	L1PA3|LINE/L1	4.79492	-3.47508	0.289166	-12.0176	2.87e-33	5.12e-31
Hsap38.chr8.7500601.7503468.-	HERVK-int|LTR/ERVK MamRTE1|LINE/RTE-BovB	87.8449	3.61438	0.300797	12.016	2.93e-33	5.19e-31
Hsap38.chr1.160697172.160699007.+	HERVK-int|LTR/ERVK SVA_F|Retroposon/SVA	83.1822	3.56399	0.297867	11.965	5.42e-33	9.55e-31
Hsap38.chr5.78171349.78172227.-	L1PA6|LINE/L1	65.2632	-1.99316	0.166692	-11.9571	5.96e-33	1.05e-30
Hsap38.chr1.109841780.109844164.+	L1PA3|LINE/L1	37.1995	-2.42053	0.202454	-11.9559	6.05e-33	1.05e-30
Hsap38.chr10.6827071.6827991.-	HERVK-int|LTR/ERVK	79.2868	6.26399	0.523944	11.9555	6.08e-33	1.06e-30
Hsap38.chr9.41153219.41154793.+	L1PA3|LINE/L1	65.4289	2.77432	0.232457	11.9347	7.8e-33	1.35e-30
Hsap38.chr1.41179460.41180506.+	L1PA4|LINE/L1	79.4595	4.17245	0.349684	11.9321	8.06e-33	1.38e-30
Hsap38.chr8.7503432.7504532.-	HERVK-int|LTR/ERVK	154.28	3.57832	0.29998	11.9285	8.4e-33	1.44e-30
Hsap38.chr6.2310890.2311483.-	Harlequin-int|LTR/ERV1	57.6827	4.5328	0.380062	11.9265	8.61e-33	1.46e-30
Hsap38.chr11.58535467.58535895.+	L1PA7|LINE/L1	50.3851	5.51716	0.46297	11.9169	9.67e-33	1.64e-30
Hsap38.chr7.30541139.30541429.+	L1PA5|LINE/L1	51.4179	4.85364	0.407416	11.9132	1.01e-32	1.7e-30
Hsap38.chr5.76910112.76910408.+	HERV9-int|LTR/ERV1	92.0163	5.67053	0.476843	11.8918	1.31e-32	2.19e-30
Hsap38.chr2.9864113.9865672.+	L1PA4|LINE/L1	32.4508	-2.10661	0.177625	-11.8599	1.91e-32	3.19e-30
Hsap38.chr3.5144245.5144652.-	HERVP71A-int|LTR/ERV1	106.592	3.02936	0.25604	11.8316	2.68e-32	4.44e-30
Hsap38.chr14.56232547.56232987.+	L1PA5|LINE/L1	4.00264	-3.54995	0.300156	-11.827	2.83e-32	4.67e-30
Hsap38.chr1.95064110.95064604.-	L1PA11|LINE/L1	6.12317	-3.44903	0.291786	-11.8204	3.06e-32	5.02e-30
Hsap38.chr19.36326194.36326739.-	HERVS71-int|LTR/ERV1	163.768	-3.42875	0.290455	-11.8048	3.69e-32	6.02e-30
Hsap38.chr12.58333001.58334002.-	HERVK-int|LTR/ERVK	126.29	3.92181	0.332646	11.7897	4.41e-32	7.17e-30
Hsap38.chr7.138590653.138591129.+	L1P3|LINE/L1	26.894	-2.68821	0.228285	-11.7757	5.21e-32	8.43e-30
Hsap38.chrX.71268486.71269433.+	HERVH-int|LTR/ERV1	64.9071	5.39089	0.458431	11.7594	6.32e-32	1.01e-29
Hsap38.chr4.98532881.98533444.-	L1PA7|LINE/L1	2.38373	-3.37364	0.286888	-11.7594	6.31e-32	1.01e-29
Hsap38.chr10.46827258.46827575.+	L1PB|LINE/L1	80.6103	4.03886	0.343734	11.75	7.07e-32	1.13e-29
Hsap38.chr10.46120695.46121012.+	L1PB|LINE/L1	64.4718	4.43862	0.377792	11.7488	7.16e-32	1.14e-29
Hsap38.chr20.53474642.53478454.+	L1PA2|LINE/L1	60.9319	1.89754	0.161605	11.7418	7.78e-32	1.23e-29
Hsap38.chr7.64681693.64682178.+	HERV9-int|LTR/ERV1	194.942	3.52531	0.300262	11.7408	7.88e-32	1.24e-29
Hsap38.chr19.58313523.58314098.+	AluSg7|SINE/Alu HERVK3-int|LTR/ERVK	144.361	2.45051	0.208805	11.7359	8.34e-32	1.31e-29
Hsap38.chr13.40876064.40876393.-	HERVE_a-int|LTR/ERV1	66.0886	3.7652	0.32106	11.7274	9.22e-32	1.44e-29
Hsap38.chr7.35661305.35662147.-	L1PA5|LINE/L1	56.5878	-1.71867	0.146736	-11.7126	1.1e-31	1.7e-29
Hsap38.chr7.135172453.135172755.+	Harlequin-int|LTR/ERV1	29.6084	-2.79528	0.238805	-11.7053	1.2e-31	1.84e-29
Hsap38.chr7.4583351.4585456.-	LTR5_Hs|LTR/ERVK SVA_F|Retroposon/SVA HERVK-int|LTR/ERVK	520.809	2.52079	0.215355	11.7053	1.2e-31	1.84e-29
Hsap38.chr15.76264513.76265055.+	HERVK14-int|LTR/ERVK	68.0756	2.4748	0.211582	11.6967	1.33e-31	2.03e-29
Hsap38.chr5.170241946.170242794.-	L1PA2|LINE/L1	37.1209	-1.95775	0.167392	-11.6956	1.34e-31	2.04e-29
Hsap38.chr11.3898209.3899900.-	L1PA3|LINE/L1	67.4928	2.54954	0.218101	11.6897	1.44e-31	2.18e-29
Hsap38.chr2.69960660.69961718.-	.	48.5573	-2.86211	0.245022	-11.6811	1.59e-31	2.4e-29
Hsap38.chr9.65711135.65712151.-	L1PA3|LINE/L1	62.9555	3.16065	0.270652	11.6779	1.65e-31	2.48e-29
Hsap38.chr10.45836290.45836607.-	L1PB|LINE/L1	73.0076	3.70927	0.317709	11.6751	1.71e-31	2.55e-29
Hsap38.chr2.113473217.113474479.-	L1PA3|LINE/L1	58.5264	3.23034	0.276885	11.6667	1.89e-31	2.8e-29
Hsap38.chr9.15892073.15892483.-	L1PA11|LINE/L1	9.30179	-3.08873	0.264756	-11.6663	1.89e-31	2.81e-29
Hsap38.chrX.65189017.65191671.-	L1PA2|LINE/L1	60.2304	2.21893	0.190501	11.6479	2.35e-31	3.47e-29
Hsap38.chr1.92256531.92257130.+	L1PA7|LINE/L1	58.2337	4.07749	0.350388	11.6371	2.67e-31	3.92e-29
Hsap38.chr19.9636438.9637112.-	HERVH-int|LTR/ERV1	56.8288	3.23159	0.278062	11.6218	3.19e-31	4.66e-29
Hsap38.chr3.5145956.5146615.-	HERVP71A-int|LTR/ERV1	61.364	4.14129	0.356408	11.6195	3.28e-31	4.77e-29
Hsap38.chr11.14797817.14798590.-	L1P3|LINE/L1	40.2029	5.43209	0.469513	11.5696	5.87e-31	8.51e-29
Hsap38.chr1.246637088.246637864.-	HERVH48-int|LTR/ERV1	63.4106	4.71041	0.407428	11.5613	6.47e-31	9.33e-29
Hsap38.chr1.160693755.160694756.+	HERVK-int|LTR/ERVK	88.1072	4.69893	0.407608	11.5281	9.53e-31	1.37e-28
Hsap38.chr11.46993435.46994427.-	L1PA5|LINE/L1	48.9776	3.81127	0.330727	11.5239	1e-30	1.43e-28
Hsap38.chr12.62339547.62340002.-	L1PA8|LINE/L1	41.8778	4.90136	0.425474	11.5198	1.05e-30	1.49e-28
Hsap38.chr9.100142147.100143103.-	HERVH-int|LTR/ERV1	80.0111	2.38602	0.207217	11.5146	1.11e-30	1.58e-28
Hsap38.chr4.153690045.153690356.-	HERVK9-int|LTR/ERVK	123.847	5.35377	0.465202	11.5085	1.2e-30	1.69e-28
Hsap38.chr19.27644035.27644508.-	HERVK-int|LTR/ERVK	115.839	4.06302	0.353422	11.4963	1.38e-30	1.94e-28
Hsap38.chr19.27641836.27643542.-	AluYa5|SINE/Alu HERVK-int|LTR/ERVK	84.6114	4.26843	0.371506	11.4895	1.49e-30	2.08e-28
Hsap38.chr2.143664663.143666855.+	L1PA2|LINE/L1	157.254	-1.51934	0.132271	-11.4866	1.54e-30	2.15e-28
Hsap38.chr11.101696711.101698171.+	HERVK-int|LTR/ERVK	163.619	3.82365	0.332998	11.4825	1.61e-30	2.24e-28
Hsap38.chr6.136686241.136687059.+	L1PA7|LINE/L1	60.6931	3.543	0.308874	11.4707	1.85e-30	2.56e-28
Hsap38.chr8.38086364.38086759.-	HERV1_I-int|LTR/ERV1	3.07324	-3.10269	0.270641	-11.4643	1.99e-30	2.75e-28
Hsap38.chr10.99823406.99825052.-	HERVK-int|LTR/ERVK	79.8048	3.96093	0.346389	11.4349	2.8e-30	3.84e-28
Hsap38.chr11.71889284.71889709.+	HERVE-int|LTR/ERV1	41.6687	5.10901	0.44693	11.4313	2.92e-30	3.98e-28
Hsap38.chrX.47985511.47986242.+	MER77B|LTR/ERVL HERVL-int|LTR/ERVL	38.1049	4.69018	0.410524	11.4249	3.14e-30	4.27e-28
Hsap38.chr3.15790580.15790966.+	L1MA1|LINE/L1	287.542	3.60598	0.315794	11.4188	3.37e-30	4.56e-28
Hsap38.chr4.48052176.48054476.-	L1HS|LINE/L1	20.6629	-1.27262	0.111585	-11.405	3.95e-30	5.32e-28
Hsap38.chr4.153693045.153693425.-	HERVK9-int|LTR/ERVK	137.258	4.82242	0.423317	11.392	4.58e-30	6.16e-28
Hsap38.chr1.235674283.235674672.+	HERVIP10B3-int|LTR/ERV1	43.7823	5.54786	0.487885	11.3712	5.82e-30	7.78e-28
Hsap38.chrX.73660590.73661219.-	HERVK22-int|LTR/ERVK	7.46482	-3.67621	0.323414	-11.3669	6.11e-30	8.11e-28
Hsap38.chr2.147931553.147932080.+	L1P1|LINE/L1 L1PA2|LINE/L1	44.3962	-1.82864	0.160871	-11.3671	6.1e-30	8.11e-28
Hsap38.chr1.145186339.145186593.+	AluSz6|SINE/Alu MER66-int|LTR/ERV1	95.0778	3.78583	0.333148	11.3638	6.33e-30	8.37e-28
Hsap38.chr4.79010335.79010883.+	L1PA11|LINE/L1	6.2898	-3.626	0.319595	-11.3456	7.8e-30	1.03e-27
Hsap38.chr10.45689564.45689881.+	L1PB|LINE/L1	63.6099	3.91189	0.346392	11.2932	1.42e-29	1.86e-27
Hsap38.chr5.76881861.76882133.-	HERVH-int|LTR/ERV1	59.9318	5.29238	0.469713	11.2673	1.9e-29	2.49e-27
Hsap38.chr21.7450803.7451762.-	L1PA7|LINE/L1	78.6633	4.56707	0.405495	11.263	2e-29	2.6e-27
Hsap38.chr7.86342178.86345666.+	L1PA2|LINE/L1	50.6246	2.29019	0.203383	11.2604	2.06e-29	2.67e-27
Hsap38.chr4.122495772.122498846.+	L1PA3|LINE/L1	47.1316	2.4259	0.215474	11.2585	2.1e-29	2.72e-27
Hsap38.chr21.7069025.7069984.-	L1PA7|LINE/L1	75.1936	4.55056	0.404689	11.2446	2.46e-29	3.16e-27
Hsap38.chr19.21003514.21003819.+	Harlequin-int|LTR/ERV1	6.65652	-4.31364	0.383615	-11.2447	2.46e-29	3.16e-27
Hsap38.chrX.146620568.146622130.+	L1P1|LINE/L1	60.3166	3.99148	0.355141	11.2391	2.62e-29	3.34e-27
Hsap38.chr5.157437261.157438895.+	L1MB3|LINE/L1	14.4273	-1.47126	0.130985	-11.2322	2.83e-29	3.6e-27
Hsap38.chr13.21588993.21589475.+	HERVIP10FH-int|LTR/ERV1	13.9277	-2.26015	0.201566	-11.2129	3.52e-29	4.46e-27
Hsap38.chr8.43185011.43186288.-	L1PA5|LINE/L1	38.4302	4.77459	0.427704	11.1633	6.17e-29	7.78e-27
Hsap38.chr10.75516816.75518009.-	L1PA6|LINE/L1	81.9689	4.71315	0.422236	11.1624	6.23e-29	7.83e-27
Hsap38.chr21.5443559.5443975.+	L1PA7|LINE/L1	56.0286	4.87686	0.436926	11.1617	6.27e-29	7.86e-27
Hsap38.chr3.113029743.113030387.-	HERVK-int|LTR/ERVK	147.013	3.24595	0.290844	11.1605	6.37e-29	7.95e-27
Hsap38.chr8.12220943.12221305.-	HERVK-int|LTR/ERVK	34.508	5.09974	0.458372	11.1258	9.4e-29	1.17e-26
Hsap38.chr8.8171373.8172140.+	HERVH-int|LTR/ERV1	81.892	4.49663	0.404546	11.1152	1.06e-28	1.31e-26
Hsap38.chr14.56231804.56232568.+	L1PA5|LINE/L1	53.6675	-2.8846	0.259577	-11.1127	1.09e-28	1.34e-26
Hsap38.chr4.67656511.67657269.+	L1P2|LINE/L1	61.646	3.10425	0.279501	11.1064	1.17e-28	1.44e-26
Hsap38.chr1.91000706.91001911.+	L1PA5|LINE/L1	53.8071	3.81111	0.34336	11.0994	1.26e-28	1.55e-26
Hsap38.chr12.45395792.45396571.+	L1PA6|LINE/L1	24.0995	-2.8068	0.252949	-11.0963	1.31e-28	1.6e-26
Hsap38.chrX.53161534.53162007.-	HERVK3-int|LTR/ERVK	98.7683	2.73654	0.246675	11.0937	1.35e-28	1.64e-26
Hsap38.chr8.18021536.18021814.+	MER57A-int|LTR/ERV1	44.24	3.86692	0.34861	11.0924	1.37e-28	1.65e-26
Hsap38.chr7.64683141.64683527.+	HERV9-int|LTR/ERV1	137.853	3.60139	0.32524	11.073	1.7e-28	2.05e-26
Hsap38.chr1.246639330.246640055.-	HERVH48-int|LTR/ERV1 MER48|LTR/ERV1	50.021	4.776	0.431782	11.0611	1.94e-28	2.33e-26
Hsap38.chr2.43544174.43545073.-	L1PA3|LINE/L1	36.6568	-1.95386	0.176742	-11.0549	2.08e-28	2.49e-26
Hsap38.chr6.5687625.5689985.-	L1PA4|LINE/L1	45.1502	2.72619	0.246644	11.0532	2.12e-28	2.53e-26
Hsap38.chr11.118721939.118722538.-	LTR5_Hs|LTR/ERVK HERVK-int|LTR/ERVK	44.0685	4.64219	0.420261	11.046	2.29e-28	2.73e-26
Hsap38.chr1.119177433.119178713.+	HERV9NC-int|LTR/ERV1	70.9976	2.86511	0.259433	11.0437	2.35e-28	2.79e-26
Hsap38.chr5.30490786.30492234.-	HERVK-int|LTR/ERVK	58.6047	4.61108	0.417646	11.0406	2.43e-28	2.87e-26
Hsap38.chr16.43078.43455.+	HERV15-int|LTR/ERV1 HERV3-int|LTR/ERV1	43.3151	4.42387	0.401019	11.0316	2.69e-28	3.17e-26
Hsap38.chr9.85883649.85884254.+	HERVH-int|LTR/ERV1	36.5081	5.0547	0.458588	11.0223	2.98e-28	3.5e-26
Hsap38.chr19.5160125.5160832.-	HERV9NC-int|LTR/ERV1	35.9088	4.71246	0.428262	11.0037	3.67e-28	4.29e-26
Hsap38.chr17.75028372.75028620.+	AluY|SINE/Alu HERVK14-int|LTR/ERVK	3.09258	-3.59665	0.32701	-10.9986	3.88e-28	4.52e-26
Hsap38.chr13.45379028.45379342.-	HERVE-int|LTR/ERV1	130.851	2.63356	0.239485	10.9968	3.96e-28	4.6e-26
Hsap38.chr2.71392818.71393102.+	HERVK22-int|LTR/ERVK	27.3585	4.63764	0.421762	10.9959	4e-28	4.63e-26
Hsap38.chr21.6246212.6247171.+	L1PA7|LINE/L1	62.1667	4.56241	0.415251	10.9871	4.41e-28	5.08e-26
Hsap38.chr3.123851256.123852137.-	L1PA5|LINE/L1	9.1623	-2.93118	0.2668	-10.9864	4.44e-28	5.1e-26
Hsap38.chr4.26592147.26593736.+	L1PA4|LINE/L1	21.3841	-1.85529	0.168923	-10.983	4.61e-28	5.28e-26
Hsap38.chrX.101318917.101319498.-	L1MA3|LINE/L1 AluSx|SINE/Alu	6.58716	-3.04412	0.277415	-10.9732	5.14e-28	5.87e-26
Hsap38.chrX.74125564.74126061.-	HERVH-int|LTR/ERV1	28.4311	4.93819	0.450535	10.9607	5.9e-28	6.71e-26
Hsap38.chr19.11945660.11946097.-	HERVE-int|LTR/ERV1	51.7779	4.02254	0.367044	10.9593	6e-28	6.79e-26
Hsap38.chr2.24533258.24533851.-	L1PA6|LINE/L1	35.0502	4.52499	0.413246	10.9499	6.66e-28	7.52e-26
Hsap38.chrX.57222742.57223692.+	HERVH48-int|LTR/ERV1	121.337	2.41891	0.220984	10.9461	6.94e-28	7.81e-26
Hsap38.chr9.142715.144571.+	L1PA3|LINE/L1	60.0094	2.51771	0.230211	10.9366	7.71e-28	8.65e-26
Hsap38.chr7.97953339.97953974.-	HERVE-int|LTR/ERV1	54.9387	4.13474	0.378332	10.9289	8.39e-28	9.38e-26
Hsap38.chr1.119170639.119171211.-	HERV17-int|LTR/ERV1	27.7692	4.90109	0.448641	10.9243	8.82e-28	9.83e-26
Hsap38.chr4.73746116.73746832.-	L1PA3|LINE/L1 L1MEd|LINE/L1	32.9982	-3.29455	0.301913	-10.9123	1.01e-27	1.12e-25
Hsap38.chrX.77881747.77882442.+	L1PA5|LINE/L1 L1P1|LINE/L1	40.8922	-2.56544	0.235178	-10.9085	1.05e-27	1.16e-25
Hsap38.chr2.71389775.71390341.+	HERVK22-int|LTR/ERVK	34.1876	4.38103	0.401665	10.9072	1.07e-27	1.18e-25
Hsap38.chr11.10470229.10470624.+	L1PA7|LINE/L1	19.8819	-2.52672	0.231805	-10.9002	1.15e-27	1.26e-25
Hsap38.chr16.10421294.10421716.-	HERVK9-int|LTR/ERVK	46.062	5.09314	0.467502	10.8944	1.23e-27	1.34e-25
Hsap38.chr15.49002611.49003825.-	L1PA7|LINE/L1	55.0195	-1.69328	0.155494	-10.8897	1.29e-27	1.41e-25
Hsap38.chr5.119295914.119296300.-	L1PA3|LINE/L1	87.4208	2.94818	0.271181	10.8717	1.57e-27	1.71e-25
Hsap38.chr10.126344271.126345473.-	L1PA5|LINE/L1	7.42715	-2.36766	0.217814	-10.8701	1.6e-27	1.74e-25
Hsap38.chr1.119169769.119170608.-	HERV17-int|LTR/ERV1	25.9883	4.80978	0.442786	10.8626	1.74e-27	1.88e-25
Hsap38.chr3.108659405.108660427.+	L1PA4|LINE/L1	19.7386	-2.27422	0.209687	-10.8458	2.09e-27	2.25e-25
Hsap38.chr4.153692724.153693041.-	HERVK9-int|LTR/ERVK	111.339	4.71363	0.435291	10.8287	2.52e-27	2.71e-25
Hsap38.chr4.153690697.153690960.-	HERVK9-int|LTR/ERVK	74.0167	5.2704	0.486828	10.826	2.59e-27	2.78e-25
Hsap38.chrX.49140049.49140552.-	HERVE-int|LTR/ERV1	188.186	-3.16867	0.293467	-10.7974	3.54e-27	3.78e-25
Hsap38.chr2.127374164.127374991.+	HERVK22-int|LTR/ERVK	67.4199	2.71763	0.251987	10.7848	4.06e-27	4.32e-25
Hsap38.chr2.99225764.99227413.-	L1P4a|LINE/L1 L1PA4|LINE/L1	43.2449	3.3767	0.313141	10.7833	4.13e-27	4.38e-25
Hsap38.chr4.160660069.160661007.+	HERVK-int|LTR/ERVK LTR5_Hs|LTR/ERVK	73.1151	4.34639	0.4034	10.7744	4.55e-27	4.81e-25
Hsap38.chr19.50337281.50337526.-	.	248.6	-4.48236	0.416125	-10.7717	4.68e-27	4.94e-25
Hsap38.chr21.7686643.7687602.+	L1PA7|LINE/L1	58.2101	4.49827	0.417774	10.7672	4.92e-27	5.17e-25
Hsap38.chr16.2665884.2666162.-	HERVK13-int|LTR/ERVK	65.6104	3.07251	0.285407	10.7654	5.02e-27	5.26e-25
Hsap38.chr1.235849060.235849323.+	L1PB1|LINE/L1	73.2892	4.68755	0.435967	10.7521	5.79e-27	6.05e-25
Hsap38.chr10.6827995.6828318.-	HERVK-int|LTR/ERVK	42.8206	5.26603	0.489855	10.7502	5.91e-27	6.16e-25
Hsap38.chr8.130724634.130725398.-	L1PA8|LINE/L1	3.33926	-3.76349	0.350296	-10.7437	6.34e-27	6.58e-25
Hsap38.chr5.116253084.116255354.-	L1PA3|LINE/L1	40.5302	2.98386	0.277745	10.7432	6.38e-27	6.6e-25
Hsap38.chr6.18176206.18176784.-	L1PB1|LINE/L1	24.2973	4.71397	0.438831	10.7421	6.46e-27	6.66e-25
Hsap38.chr3.5141492.5141890.-	HERVP71A-int|LTR/ERV1	52.0277	3.68057	0.342761	10.738	6.75e-27	6.94e-25
Hsap38.chr7.104748828.104749910.-	LTR5_Hs|LTR/ERVK HERVK-int|LTR/ERVK	35.3362	5.01755	0.467389	10.7353	6.95e-27	7.13e-25
Hsap38.chr6.136002500.136006147.+	L1PA3|LINE/L1	49.0436	2.42763	0.226209	10.7318	7.22e-27	7.38e-25
Hsap38.chr18.57721192.57723951.+	L1PA2|LINE/L1	180.989	1.57249	0.146777	10.7135	8.8e-27	8.97e-25
Hsap38.chrX.71267845.71268327.+	HERVH-int|LTR/ERV1	35.9734	5.03102	0.469833	10.7081	9.33e-27	9.47e-25
Hsap38.chrX.73661557.73661877.-	HERVK22-int|LTR/ERVK	4.11768	-3.797	0.354737	-10.7037	9.78e-27	9.9e-25
Hsap38.chr19.11856522.11856788.-	HERVK3-int|LTR/ERVK	173.096	3.30272	0.309697	10.6644	1.49e-26	1.51e-24
Hsap38.chr5.137972398.137972841.+	L1PA3|LINE/L1	37.9181	3.47504	0.326066	10.6575	1.61e-26	1.62e-24
Hsap38.chr10.32483360.32484679.-	L1PA4|LINE/L1	27.4163	4.63753	0.436314	10.6289	2.19e-26	2.19e-24
Hsap38.chr2.63231127.63232296.+	L1PA5|LINE/L1	37.2934	3.26244	0.30717	10.621	2.38e-26	2.38e-24
Hsap38.chr7.97953044.97953355.-	HERVE-int|LTR/ERV1	52.8715	4.02839	0.379346	10.6193	2.42e-26	2.42e-24
Hsap38.chr16.72343165.72345930.+	L1PA2|LINE/L1	70.0626	2.09201	0.19709	10.6145	2.55e-26	2.54e-24
Hsap38.chr18.6379404.6380234.-	L1PA7|LINE/L1	4.25273	-3.15178	0.297018	-10.6114	2.64e-26	2.62e-24
Hsap38.chr11.128444225.128444893.+	L1MEc|LINE/L1 L1PA6|LINE/L1	8.49623	-3.57184	0.336697	-10.6085	2.72e-26	2.69e-24
Hsap38.chr9.137844493.137845191.+	HERVH-int|LTR/ERV1	42.6421	5.07503	0.478936	10.5965	3.09e-26	3.05e-24
Hsap38.chr2.230552728.230553222.+	L1PA10|LINE/L1	7.47161	-3.95521	0.373708	-10.5837	3.55e-26	3.49e-24
Hsap38.chr8.2415706.2419545.+	L1PA3|LINE/L1	48.5543	1.97767	0.186866	10.5834	3.56e-26	3.49e-24
Hsap38.chr1.119175947.119176378.+	HERV9NC-int|LTR/ERV1	31.5146	4.59057	0.433808	10.582	3.61e-26	3.53e-24
Hsap38.chr7.97952198.97952848.-	HERVE-int|LTR/ERV1	51.5677	3.73827	0.353849	10.5646	4.35e-26	4.24e-24
Hsap38.chr10.99825016.99826113.-	HERVK-int|LTR/ERVK	46.339	4.78609	0.453827	10.5461	5.3e-26	5.15e-24
Hsap38.chr3.17593928.17594458.+	HERVL-int|LTR/ERVL	37.2081	3.53394	0.335664	10.5282	6.4e-26	6.2e-24
Hsap38.chr2.176307683.176308420.-	L1PA6|LINE/L1	27.5585	4.52579	0.430146	10.5215	6.87e-26	6.64e-24
Hsap38.chr2.135235054.135236814.+	L1PA4|LINE/L1	43.8998	2.54087	0.24201	10.499	8.73e-26	8.4e-24
Hsap38.chr19.58307089.58307781.+	HERVK3-int|LTR/ERVK	62.5415	-1.99589	0.19013	-10.4975	8.87e-26	8.52e-24
Hsap38.chr3.171628149.171630806.+	L1PA3|LINE/L1	55.3835	2.84626	0.271364	10.4887	9.73e-26	9.32e-24
Hsap38.chr7.110814918.110815766.-	L1PA4|LINE/L1	18.6343	-2.54319	0.24265	-10.4809	1.06e-25	1.01e-23
Hsap38.chr5.170241202.170241942.-	L1PA2|LINE/L1	57.2119	-1.52532	0.145612	-10.4752	1.12e-25	1.07e-23
Hsap38.chr2.71389296.71389631.+	HERVK22-int|LTR/ERVK	25.6501	4.44043	0.423983	10.4731	1.15e-25	1.09e-23
Hsap38.chr5.76880497.76880859.-	HERVH-int|LTR/ERV1	65.9707	4.51639	0.431274	10.4722	1.16e-25	1.1e-23
Hsap38.chr11.71887083.71887481.+	HERVE-int|LTR/ERV1	44.8897	4.28598	0.409341	10.4704	1.18e-25	1.11e-23
Hsap38.chr10.74220817.74221455.+	L1PA3|LINE/L1	24.2391	-1.75312	0.167848	-10.4447	1.55e-25	1.46e-23
Hsap38.chrX.56048943.56051324.-	L1PA4|LINE/L1	44.7259	2.939	0.281538	10.4391	1.64e-25	1.54e-23
Hsap38.chr17.55802646.55802933.+	L1PA7|LINE/L1	7.46824	-2.76292	0.264809	-10.4336	1.74e-25	1.63e-23
Hsap38.chr4.88923203.88925497.+	L1PA3|LINE/L1	55.2864	2.60042	0.249234	10.4336	1.74e-25	1.63e-23
Hsap38.chrX.63431464.63432117.-	LTR46-int|LTR/ERV1	90.5476	2.14128	0.205272	10.4315	1.78e-25	1.66e-23
Hsap38.chr4.153692040.153692399.-	HERVK9-int|LTR/ERVK	79.5313	4.82107	0.462296	10.4285	1.84e-25	1.7e-23
Hsap38.chr11.14527053.14527868.+	HERVH-int|LTR/ERV1	32.3458	5.11208	0.490426	10.4237	1.93e-25	1.79e-23
Hsap38.chr12.42443646.42443927.+	HERVK22-int|LTR/ERVK	41.4042	3.74921	0.359806	10.4201	2.01e-25	1.85e-23
Hsap38.chr7.92468768.92470387.-	HERV17-int|LTR/ERV1	30.06	4.42926	0.425073	10.42	2.01e-25	1.85e-23
Hsap38.chr1.168248172.168249089.-	L1PA7|LINE/L1 L1P1|LINE/L1	651.614	-1.64044	0.157535	-10.4132	2.16e-25	1.98e-23
Hsap38.chr13.41043973.41044431.-	L1PA5|LINE/L1	74.5957	-1.65779	0.159357	-10.403	2.4e-25	2.2e-23
Hsap38.chr12.11111557.11112822.+	L1PA7|LINE/L1	38.7503	4.53145	0.435635	10.4019	2.43e-25	2.22e-23
Hsap38.chr21.40035122.40037092.+	L1PA2|LINE/L1	40.0096	2.36976	0.227839	10.401	2.45e-25	2.23e-23
Hsap38.chr7.64835332.64836558.-	HERV-Fc1-int|LTR/ERV1	92.0873	3.12467	0.300448	10.4	2.48e-25	2.25e-23
Hsap38.chr21.5573803.5574762.-	L1PA7|LINE/L1	51.7675	4.32291	0.416001	10.3916	2.71e-25	2.45e-23
Hsap38.chrX.74127247.74127837.-	HERVH-int|LTR/ERV1	33.9005	4.36359	0.419972	10.3902	2.75e-25	2.48e-23
Hsap38.chr19.36326881.36327351.-	HERVS71-int|LTR/ERV1	125.283	-3.04239	0.29297	-10.3847	2.91e-25	2.62e-23
Hsap38.chr8.12493523.12494290.-	HERVH-int|LTR/ERV1	67.9391	4.20083	0.404902	10.3749	3.22e-25	2.9e-23
Hsap38.chr1.150656128.150656712.+	HERVK9-int|LTR/ERVK	22.5042	4.60267	0.44367	10.3741	3.25e-25	2.91e-23
Hsap38.chr7.152039463.152040014.-	HERVK9-int|LTR/ERVK	27.4332	4.64064	0.44791	10.3606	3.74e-25	3.34e-23
Hsap38.chr3.26221893.26222237.-	L1PA8|LINE/L1	2.42389	-4.05978	0.393199	-10.325	5.43e-25	4.84e-23
Hsap38.chr10.21839911.21841245.+	L1PA4|LINE/L1	46.1828	3.83673	0.371691	10.3224	5.58e-25	4.96e-23
Hsap38.chr19.11858809.11859669.-	HERVK3-int|LTR/ERVK	228.884	2.68382	0.260177	10.3154	6.01e-25	5.32e-23
Hsap38.chr11.59584529.59584969.+	L1MB3|LINE/L1 SVA_D|Retroposon/SVA	49.6705	-1.6021	0.155455	-10.3059	6.63e-25	5.86e-23
Hsap38.chr3.187424628.187428467.-	L1PA3|LINE/L1	59.5952	1.649	0.160098	10.3	7.05e-25	6.21e-23
Hsap38.chr7.4587983.4588984.-	HERVK-int|LTR/ERVK	104.868	3.60231	0.349818	10.2977	7.22e-25	6.35e-23
Hsap38.chr13.77711986.77712309.+	L1PA7|LINE/L1	8.13631	-3.52615	0.34245	-10.2968	7.28e-25	6.38e-23
Hsap38.chr21.42919616.42920338.-	HERVH48-int|LTR/ERV1	28.9942	4.41455	0.428974	10.2909	7.74e-25	6.77e-23
Hsap38.chr2.68794041.68794418.-	L1PB4|LINE/L1	38.2197	4.06556	0.395203	10.2873	8.04e-25	7.01e-23
Hsap38.chr21.14123749.14124276.+	HERV1_I-int|LTR/ERV1	11.2767	-3.60249	0.350537	-10.2771	8.94e-25	7.78e-23
Hsap38.chr10.97555975.97556523.-	Harlequin-int|LTR/ERV1	60.1585	4.75031	0.462546	10.2699	9.63e-25	8.36e-23
Hsap38.chr4.146530279.146530785.+	HERVE-int|LTR/ERV1 L1PA4|LINE/L1	2.78543	-3.29547	0.32094	-10.2682	9.8e-25	8.48e-23
Hsap38.chr15.37429305.37431092.+	L1PA3|LINE/L1	39.3262	2.35625	0.229656	10.2599	1.07e-24	9.22e-23
Hsap38.chr2.117527504.117530500.+	L1HS|LINE/L1 L1PA2|LINE/L1	41.6265	2.1432	0.209041	10.2525	1.15e-24	9.93e-23
Hsap38.chr9.92569439.92570587.-	L1PA5|LINE/L1	34.9566	3.71857	0.362952	10.2454	1.24e-24	1.07e-22
Hsap38.chrX.49140556.49140846.-	HERVE-int|LTR/ERV1	101.209	-3.13272	0.305911	-10.2406	1.3e-24	1.12e-22
Hsap38.chr1.103512487.103513002.+	L1P3|LINE/L1 AluSc8|SINE/Alu	4.13024	-2.88554	0.281949	-10.2343	1.39e-24	1.19e-22
Hsap38.chr8.131963527.131964609.+	L1PA4|LINE/L1	29.951	-2.13044	0.208449	-10.2204	1.61e-24	1.37e-22
Hsap38.chr11.95810214.95810576.+	L1P2|LINE/L1	24.2006	-1.83632	0.17968	-10.22	1.61e-24	1.37e-22
Hsap38.chr5.78868758.78872009.+	L1PA2|LINE/L1	51.4081	1.75038	0.17138	10.2135	1.73e-24	1.46e-22
Hsap38.chr3.51459156.51459866.+	L1PA4|LINE/L1	48.1902	2.99932	0.293696	10.2123	1.75e-24	1.48e-22
Hsap38.chr1.37911125.37911955.+	HERVH-int|LTR/ERV1	60.7945	2.3032	0.226163	10.1838	2.34e-24	1.98e-22
Hsap38.chr22.16614106.16614543.+	HERVH-int|LTR/ERV1	180.472	-4.81003	0.472426	-10.1816	2.4e-24	2.02e-22
Hsap38.chr20.38081477.38081842.-	L1PA15|LINE/L1	42.4044	2.89265	0.284131	10.1807	2.42e-24	2.03e-22
Hsap38.chr1.148612011.148612586.+	HERVL-int|LTR/ERVL	48.9083	3.72957	0.366341	10.1806	2.42e-24	2.03e-22
Hsap38.chr19.5159035.5159397.-	HERV9NC-int|LTR/ERV1	22.6324	4.60508	0.452555	10.1757	2.54e-24	2.12e-22
Hsap38.chr6.57467913.57468710.-	L1PA7|LINE/L1 MLT1N2|LTR/ERVL-MaLR	19.7803	4.41728	0.434623	10.1635	2.89e-24	2.4e-22
Hsap38.chr6.143853406.143854104.-	L1PA7|LINE/L1	30.8453	4.31494	0.425139	10.1495	3.33e-24	2.77e-22
Hsap38.chr9.77971439.77971822.+	L1P1|LINE/L1	39.5145	3.28841	0.324402	10.1368	3.79e-24	3.14e-22
Hsap38.chr13.40877465.40877725.-	HERVE_a-int|LTR/ERV1	39.7127	3.51598	0.346912	10.1351	3.86e-24	3.19e-22
Hsap38.chr8.12463465.12463827.-	HERVK-int|LTR/ERVK	27.0738	4.64026	0.457932	10.1331	3.94e-24	3.25e-22
Hsap38.chr2.127372758.127373099.+	HERVK22-int|LTR/ERVK	43.4813	3.14424	0.310405	10.1295	4.09e-24	3.36e-22
Hsap38.chr11.60221948.60222538.+	HERVL-int|LTR/ERVL	149.625	5.6786	0.562331	10.0983	5.62e-24	4.61e-22
Hsap38.chr11.71911743.71912168.+	HERVE-int|LTR/ERV1	41.9593	3.56274	0.352965	10.0937	5.89e-24	4.82e-22
Hsap38.chr11.90858455.90858961.+	L1PA5|LINE/L1	8.10864	-3.07895	0.305085	-10.0921	5.99e-24	4.89e-22
Hsap38.chr3.59823687.59823977.+	L1PB1|LINE/L1	4.24049	-3.64909	0.361688	-10.0891	6.18e-24	5.03e-22
Hsap38.chr13.95736602.95737684.-	L1PA2|LINE/L1	40.7704	2.73318	0.271024	10.0846	6.46e-24	5.25e-22
Hsap38.chr5.28800745.28803792.+	L1PA2|LINE/L1	40.2613	2.33948	0.232145	10.0777	6.93e-24	5.62e-22
Hsap38.chr16.10442448.10442783.-	HERVI-int|LTR/ERV1	26.4318	4.70678	0.467128	10.076	7.05e-24	5.7e-22
Hsap38.chr19.8382814.8383878.+	HERV9NC-int|LTR/ERV1	32.2425	3.96139	0.393381	10.0701	7.49e-24	6.04e-22
Hsap38.chr5.37784851.37785159.-	Harlequin-int|LTR/ERV1	2.9931	-3.12112	0.310001	-10.0681	7.65e-24	6.15e-22
Hsap38.chr4.139990201.139991064.+	L1P1|LINE/L1	37.3918	2.94277	0.292491	10.0611	8.21e-24	6.59e-22
Hsap38.chr9.32631428.32631838.-	.	23.8909	4.20558	0.418137	10.0579	8.48e-24	6.79e-22
Hsap38.chrX.132156533.132159880.-	L1PA2|LINE/L1	48.4043	1.7608	0.175077	10.0573	8.53e-24	6.82e-22
Hsap38.chr6.77720519.77721967.-	HERVK-int|LTR/ERVK	53.1325	4.00773	0.398622	10.054	8.82e-24	7.03e-22
Hsap38.chr3.151245390.151246775.+	L1PA2|LINE/L1	65.3327	-2.32774	0.231558	-10.0525	8.96e-24	7.12e-22
Hsap38.chr16.8842374.8843354.-	HERVH-int|LTR/ERV1	66.7098	2.16136	0.215063	10.0499	9.2e-24	7.3e-22
Hsap38.chr2.135415101.135416984.+	L1PA3|LINE/L1	29.0256	3.55485	0.353784	10.0481	9.37e-24	7.41e-22
Hsap38.chr10.74604857.74605636.-	L1PA7|LINE/L1	23.5897	4.31867	0.429978	10.0439	9.77e-24	7.71e-22
Hsap38.chr3.161002058.161005138.-	L1PA3|LINE/L1	52.348	1.89534	0.188793	10.0392	1.02e-23	8.07e-22
Hsap38.chr4.112161930.112162607.+	L1PA5|LINE/L1	36.4824	-2.56867	0.255965	-10.0352	1.07e-23	8.38e-22
Hsap38.chr18.13080215.13081162.-	L1PA6|LINE/L1	25.3388	4.09717	0.408298	10.0347	1.07e-23	8.41e-22
Hsap38.chrX.72226909.72227370.+	HERVFH19-int|LTR/ERV1	31.9347	4.17627	0.416515	10.0267	1.16e-23	9.1e-22
Hsap38.chr8.118550636.118554124.+	L1PA3|LINE/L1	48.4528	2.16694	0.216266	10.0198	1.25e-23	9.74e-22
Hsap38.chr15.34157507.34157842.-	HERVIP10F-int|LTR/ERV1	18.0561	4.29598	0.428976	10.0145	1.32e-23	1.02e-21
Hsap38.chr8.12462376.12463461.-	HERVK-int|LTR/ERVK	39.7015	4.23179	0.422675	10.0119	1.35e-23	1.05e-21
Hsap38.chr3.155119638.155123486.-	L1PA2|LINE/L1	66.5524	1.40524	0.140382	10.0101	1.38e-23	1.07e-21
Hsap38.chr8.7156445.7157071.-	HERVK11-int|LTR/ERVK	88.9594	3.77658	0.377608	10.0013	1.5e-23	1.16e-21
Hsap38.chr13.36957583.36957990.+	HERV17-int|LTR/ERV1	20.3372	4.44311	0.444247	10.0014	1.5e-23	1.16e-21
Hsap38.chr7.29641800.29642423.-	HERVS71-int|LTR/ERV1	81.1972	3.11317	0.311283	10.0011	1.51e-23	1.16e-21
Hsap38.chr9.41003119.41005557.-	L1PA3|LINE/L1	103.931	1.73063	0.17308	9.99902	1.54e-23	1.18e-21
Hsap38.chr6.118835788.118836240.-	L1PA7|LINE/L1	25.3757	-1.53933	0.153985	-9.99661	1.58e-23	1.21e-21
Hsap38.chr4.91981848.91983617.+	L1HS|LINE/L1	16.0962	-1.21574	0.121645	-9.99422	1.62e-23	1.23e-21
Hsap38.chr16.81343133.81343927.+	L1PA7|LINE/L1	14.1224	-1.99769	0.200001	-9.98841	1.71e-23	1.31e-21
Hsap38.chr3.121903838.121904842.-	L1PA6|LINE/L1	36.4795	4.02255	0.40274	9.98795	1.72e-23	1.31e-21
Hsap38.chr19.58308733.58308990.+	HERVK3-int|LTR/ERVK	105.167	2.44408	0.244917	9.97923	1.88e-23	1.43e-21
Hsap38.chr10.87274206.87274496.+	L1PA14|LINE/L1 AluSp|SINE/Alu	34.199	3.38651	0.339537	9.97389	1.98e-23	1.5e-21
Hsap38.chr14.53131642.53132016.+	HERVH-int|LTR/ERV1	10.9328	-2.13024	0.213662	-9.97015	2.06e-23	1.56e-21
Hsap38.chr4.104541612.104541992.-	L1PA7|LINE/L1	2.0078	-3.48689	0.349751	-9.96964	2.07e-23	1.56e-21
Hsap38.chr11.28234025.28236649.-	L1PA3|LINE/L1	37.583	2.88491	0.289562	9.96302	2.21e-23	1.66e-21
Hsap38.chr2.58178358.58179158.+	L1PA7|LINE/L1	54.4621	2.92699	0.293916	9.95858	2.31e-23	1.74e-21
Hsap38.chr8.8130401.8131027.+	HERVK11-int|LTR/ERVK	105.669	3.5306	0.354538	9.95833	2.32e-23	1.74e-21
Hsap38.chr12.28003220.28005184.-	L1PA3|LINE/L1	48.5974	2.37294	0.238308	9.95746	2.34e-23	1.75e-21
Hsap38.chr19.23349868.23350287.+	HERVH48-int|LTR/ERV1	34.2385	4.0607	0.408879	9.93132	3.04e-23	2.27e-21
Hsap38.chr8.47625175.47625888.+	L1PA4|LINE/L1	2.27142	-2.85232	0.287783	-9.91135	3.72e-23	2.76e-21
Hsap38.chr6.4831704.4832990.-	L1PA3|LINE/L1	29.714	3.56919	0.360136	9.91066	3.74e-23	2.78e-21
Hsap38.chr8.98740702.98742735.+	L1PA3|LINE/L1	32.9655	3.28953	0.332547	9.89192	4.51e-23	3.34e-21
Hsap38.chr5.30487570.30488832.-	LTR5_Hs|LTR/ERVK SVA_F|Retroposon/SVA HERVK-int|LTR/ERVK	27.6286	4.50523	0.455968	9.88058	5.05e-23	3.73e-21
Hsap38.chrX.49145244.49145708.-	HERVE-int|LTR/ERV1	120.037	-2.77494	0.280945	-9.87715	5.23e-23	3.86e-21
Hsap38.chr19.9744832.9745443.+	HERVH-int|LTR/ERV1	27.2666	4.73658	0.479632	9.87546	5.32e-23	3.91e-21
Hsap38.chr5.60912496.60912984.-	L1PA7|LINE/L1	24.9691	-1.59915	0.16197	-9.87314	5.44e-23	3.99e-21
Hsap38.chr1.159606015.159608288.+	L1PA3|LINE/L1	33.3727	2.65714	0.269203	9.87042	5.59e-23	4.1e-21
Hsap38.chrX.29583078.29583902.+	L1PA2|LINE/L1 L1P1|LINE/L1	5.97405	-1.6875	0.170977	-9.86974	5.63e-23	4.11e-21
Hsap38.chr4.145015989.145017437.+	L1PA5|LINE/L1 L1PB1|LINE/L1	25.1496	3.79229	0.384306	9.86788	5.74e-23	4.18e-21
Hsap38.chr12.1711955.1712533.-	HERV9NC-int|LTR/ERV1	73.6858	2.95056	0.299026	9.86724	5.77e-23	4.2e-21
Hsap38.chr5.76897758.76898147.-	L1MA1|LINE/L1	62.6945	4.33931	0.439892	9.86448	5.93e-23	4.31e-21
Hsap38.chr2.99233406.99234008.+	L1P4a|LINE/L1 L1PA7|LINE/L1	34.5147	3.53056	0.358026	9.8612	6.13e-23	4.42e-21
Hsap38.chr17.75255103.75255525.+	HERVH-int|LTR/ERV1	31.5871	3.6179	0.366869	9.86155	6.11e-23	4.42e-21
Hsap38.chr5.150746289.150747458.+	L1PA3|LINE/L1	69.8707	2.4019	0.243569	9.8613	6.13e-23	4.42e-21
Hsap38.chr1.146161093.146161668.+	HERVL-int|LTR/ERVL	41.013	3.78875	0.384392	9.85648	6.43e-23	4.62e-21
Hsap38.chr8.99309592.99310431.-	L1PA5|LINE/L1	28.459	3.73046	0.37877	9.84887	6.93e-23	4.98e-21
Hsap38.chr16.10444512.10444991.-	HERVI-int|LTR/ERV1	54.9733	4.09483	0.416154	9.83971	7.59e-23	5.44e-21
Hsap38.chr8.144860976.144861602.-	LTR46-int|LTR/ERV1	27.0631	3.97176	0.403837	9.83505	7.95e-23	5.68e-21
Hsap38.chr5.123930962.123933994.-	L1PA2|LINE/L1 L1HS|LINE/L1	66.3082	2.26504	0.230305	9.83495	7.96e-23	5.68e-21
Hsap38.chr7.89270449.89271459.-	L1PA5|LINE/L1	6.28721	-2.13737	0.217521	-9.82604	8.7e-23	6.19e-21
Hsap38.chr7.44422993.44423862.+	L1PA8|LINE/L1	29.8486	3.3955	0.346182	9.80842	1.04e-22	7.36e-21
Hsap38.chr2.76775978.76779817.-	L1PA2|LINE/L1	42.1127	1.81137	0.184709	9.80663	1.05e-22	7.47e-21
Hsap38.chr7.64532795.64533778.+	L1PB1|LINE/L1	24.8423	4.16296	0.424717	9.80172	1.11e-22	7.83e-21
Hsap38.chr9.92217259.92218650.+	L1PA3|LINE/L1	35.1273	2.62468	0.26804	9.79212	1.22e-22	8.59e-21
Hsap38.chr12.14483669.14484172.-	HERVL-int|LTR/ERVL	46.9853	3.35844	0.343045	9.79009	1.24e-22	8.75e-21
Hsap38.chr12.70300378.70301505.-	L1PA4|LINE/L1	45.1973	3.00943	0.307469	9.78778	1.27e-22	8.93e-21
Hsap38.chr3.125895339.125896010.+	HERVK-int|LTR/ERVK	22.6331	4.48692	0.4587	9.78183	1.35e-22	9.45e-21
Hsap38.chr6.75684200.75685003.-	L1PA6|LINE/L1	40.6556	2.9448	0.301228	9.77597	1.43e-22	9.99e-21
Hsap38.chr3.157193095.157194402.-	L1PA5|LINE/L1 MER4B|LTR/ERV1	25.1146	4.31348	0.441646	9.76684	1.56e-22	1.09e-20
Hsap38.chr2.158353172.158357023.+	L1PA2|LINE/L1	44.9929	1.72401	0.176796	9.75142	1.82e-22	1.27e-20
Hsap38.chr2.63558615.63559319.+	L1PA10|LINE/L1	45.4581	2.53734	0.26021	9.75113	1.82e-22	1.27e-20
Hsap38.chr16.12071955.12073556.-	L1PA3|LINE/L1	33.3746	3.18934	0.327103	9.75024	1.84e-22	1.28e-20
Hsap38.chr5.131574340.131574753.+	HERVH-int|LTR/ERV1	22.3732	4.13359	0.424027	9.74841	1.87e-22	1.3e-20
Hsap38.chr10.79751995.79752237.+	L1PA14|LINE/L1 AluSp|SINE/Alu	30.4371	3.47386	0.356782	9.73663	2.1e-22	1.45e-20
Hsap38.chr18.35033300.35033587.+	L1PA3|LINE/L1	4.18643	-2.10753	0.216469	-9.73593	2.12e-22	1.46e-20
Hsap38.chr7.29642752.29643585.-	HERVS71-int|LTR/ERV1	9.54787	-2.70797	0.278256	-9.73194	2.2e-22	1.52e-20
Hsap38.chrX.127116919.127120770.-	L1PA2|LINE/L1	43.0186	1.92813	0.198136	9.73136	2.22e-22	1.52e-20
Hsap38.chr4.71035434.71036015.+	HERVH-int|LTR/ERV1	50.1666	2.8311	0.291735	9.70434	2.89e-22	1.98e-20
Hsap38.chr21.40024118.40026823.-	L1PA2|LINE/L1	31.5712	2.70041	0.278267	9.70438	2.89e-22	1.98e-20
Hsap38.chr8.50088169.50089986.+	L1PA2|LINE/L1	34.4161	2.39449	0.246838	9.70069	2.99e-22	2.04e-20
Hsap38.chr13.45378369.45378650.-	HERVE-int|LTR/ERV1	109.802	2.30143	0.237252	9.70037	3e-22	2.05e-20
Hsap38.chr4.2918502.2918888.-	L1PA7|LINE/L1 AluSc|SINE/Alu	22.8569	3.8475	0.396887	9.6942	3.19e-22	2.17e-20
Hsap38.chr1.41082433.41083158.+	L1PA3|LINE/L1	48.5081	2.87649	0.296916	9.68788	3.39e-22	2.3e-20
Hsap38.chr2.90016534.90017178.+	L1P3|LINE/L1	207.991	6.57792	0.679523	9.6802	3.66e-22	2.48e-20
Hsap38.chr8.12222168.12223070.-	HERVK-int|LTR/ERVK	38.5519	3.66677	0.378937	9.67645	3.8e-22	2.57e-20
Hsap38.chr4.146531263.146532387.+	L1PA4|LINE/L1	7.88702	-2.1933	0.226968	-9.66347	4.31e-22	2.91e-20
Hsap38.chr13.49159400.49159768.-	L1P2|LINE/L1	20.7162	4.24601	0.439522	9.66051	4.44e-22	2.99e-20
Hsap38.chr1.118575347.118577542.+	L1M4|LINE/L1 L1PA2|LINE/L1	29.1068	2.83944	0.293946	9.65976	4.47e-22	3e-20
Hsap38.chr19.21415760.21416326.-	HERVK9-int|LTR/ERVK	19.8563	4.30608	0.445917	9.65667	4.61e-22	3.09e-20
Hsap38.chr12.45395012.45395788.+	L1PA6|LINE/L1	24.5011	-2.47161	0.256055	-9.65265	4.79e-22	3.2e-20
Hsap38.chr11.93173896.93174873.-	L1PA2|LINE/L1	64.132	-1.88375	0.19518	-9.65136	4.85e-22	3.24e-20
Hsap38.chr19.9745376.9746302.+	HERVH-int|LTR/ERV1	24.3887	4.7039	0.488372	9.63178	5.87e-22	3.91e-20
Hsap38.chr15.50102786.50103409.+	L1PB1|LINE/L1	65.641	3.82971	0.397793	9.6274	6.13e-22	4.07e-20
Hsap38.chr18.49146205.49146723.+	L1PA4|LINE/L1	12.3791	-2.11538	0.219764	-9.62566	6.23e-22	4.14e-20
Hsap38.chr8.99083340.99084203.-	L1PA4|LINE/L1	30.3252	3.51639	0.365327	9.62534	6.25e-22	4.14e-20
Hsap38.chr13.45382924.45383214.-	HERVE-int|LTR/ERV1	89.9868	2.45559	0.25515	9.62413	6.32e-22	4.18e-20
Hsap38.chr16.21633189.21633608.-	HERV9-int|LTR/ERV1	34.9858	4.2348	0.440623	9.61094	7.19e-22	4.74e-20
Hsap38.chr8.12464690.12465274.-	HERVK-int|LTR/ERVK	29.3399	4.16912	0.433945	9.60748	7.43e-22	4.9e-20
Hsap38.chr2.69654285.69654725.-	L1PA7|LINE/L1	8.78364	-2.14729	0.223595	-9.60351	7.73e-22	5.07e-20
Hsap38.chrX.120186329.120188884.+	L1PA4|LINE/L1	35.716	2.6358	0.274459	9.60363	7.72e-22	5.07e-20
Hsap38.chr19.57900405.57900974.+	HERVK14-int|LTR/ERVK AluYc|SINE/Alu	22.0916	-2.82316	0.294098	-9.59941	8.04e-22	5.26e-20
Hsap38.chr8.8199542.8200210.+	HERVK-int|LTR/ERVK	32.6173	3.86543	0.402727	9.59813	8.14e-22	5.32e-20
Hsap38.chr15.64328955.64331312.+	L1PA2|LINE/L1	60.7461	1.77475	0.184932	9.59675	8.25e-22	5.37e-20
Hsap38.chrX.11845284.11847824.+	L1PA3|LINE/L1	33.8638	2.23952	0.233359	9.59689	8.24e-22	5.37e-20
Hsap38.chr19.52411071.52411463.-	HERVK3-int|LTR/ERVK	42.6455	4.05205	0.422258	9.59615	8.3e-22	5.39e-20
Hsap38.chr17.20407544.20408053.+	L1PB1|LINE/L1	121.213	2.84945	0.296989	9.59448	8.43e-22	5.47e-20
Hsap38.chr19.37109546.37110103.-	HERVK-int|LTR/ERVK	39.7782	2.6962	0.281074	9.59251	8.6e-22	5.56e-20
Hsap38.chr8.47500543.47501892.-	L1PA4|LINE/L1	34.4362	3.17213	0.330731	9.59126	8.7e-22	5.62e-20
Hsap38.chr6.98914403.98915926.+	L1PA3|LINE/L1	37.4274	2.89369	0.301766	9.58919	8.88e-22	5.72e-20
Hsap38.chr2.135940343.135941377.+	L1PA5|LINE/L1	21.6363	3.96835	0.414151	9.5819	9.53e-22	6.13e-20
Hsap38.chr7.64837120.64837515.-	HERV-Fc1-int|LTR/ERV1	56.8094	3.31769	0.346549	9.57352	1.03e-21	6.63e-20
Hsap38.chr7.4596487.4597344.-	HERVK-int|LTR/ERVK	62.9002	3.83086	0.400569	9.56354	1.14e-21	7.29e-20
Hsap38.chr6.15338958.15339491.+	HUERS-P2-int|LTR/ERV1	52.0504	2.20876	0.23127	9.55057	1.29e-21	8.25e-20
Hsap38.chr2.148708615.148709223.+	L1PA5|LINE/L1	27.473	-2.02776	0.212341	-9.54953	1.3e-21	8.32e-20
Hsap38.chr7.26834366.26835217.+	L1PA7|LINE/L1	24.0786	4.68805	0.490951	9.54892	1.31e-21	8.35e-20
Hsap38.chr9.92994755.92995867.-	L1PA5|LINE/L1	42.3472	3.31906	0.347863	9.5413	1.41e-21	8.97e-20
Hsap38.chr2.73480308.73482470.-	L1PA2|LINE/L1	32.9584	2.22569	0.233305	9.53983	1.43e-21	9.08e-20
Hsap38.chr4.127923038.127923313.-	L1MC5|LINE/L1 L1P3|LINE/L1	22.4319	3.80641	0.399103	9.53741	1.46e-21	9.28e-20
Hsap38.chr7.141579989.141580306.-	HERVH-int|LTR/ERV1	4.6274	-2.63879	0.276929	-9.52877	1.59e-21	1.01e-19
Hsap38.chr3.148566333.148567736.-	HERVK-int|LTR/ERVK	77.3065	2.54669	0.267519	9.51965	1.74e-21	1.1e-19
Hsap38.chr11.107363768.107367619.+	L1PA2|LINE/L1	63.1076	1.52029	0.159878	9.50906	1.92e-21	1.21e-19
Hsap38.chr4.39593237.39593677.+	L1PA3|LINE/L1	20.8666	-2.0538	0.21608	-9.50478	2e-21	1.26e-19
Hsap38.chr19.11856047.11856316.-	HERVK3-int|LTR/ERVK	70.0193	3.05449	0.321423	9.50303	2.04e-21	1.28e-19
Hsap38.chr20.18519854.18520282.-	HERVH-int|LTR/ERV1	16.6869	-1.96602	0.206948	-9.50008	2.1e-21	1.31e-19
Hsap38.chr17.35507322.35507570.+	Harlequin-int|LTR/ERV1	32.3788	4.86992	0.512635	9.49979	2.1e-21	1.31e-19
Hsap38.chr4.102698053.102700737.-	L1PA3|LINE/L1	277.98	-1.15215	0.121331	-9.49594	2.18e-21	1.36e-19
Hsap38.chr3.33674608.33675396.+	L1P1|LINE/L1	28.8919	3.08956	0.325406	9.49446	2.21e-21	1.38e-19
Hsap38.chr11.10176041.10178701.+	L1PA3|LINE/L1 L1HS|LINE/L1	48.1169	2.50657	0.264247	9.48571	2.41e-21	1.5e-19
Hsap38.chr3.187053649.187054437.-	L1PA6|LINE/L1	29.214	3.84617	0.405637	9.4818	2.5e-21	1.55e-19
Hsap38.chr4.129030492.129031271.+	L1PA8|LINE/L1	25.8981	3.68724	0.389082	9.47678	2.62e-21	1.62e-19
Hsap38.chrX.69784009.69787347.-	L1PA3|LINE/L1	42.9032	1.67725	0.177014	9.47522	2.66e-21	1.65e-19
Hsap38.chrX.120047693.120050023.-	L1PA4|LINE/L1	33.6302	2.71223	0.286591	9.46378	2.97e-21	1.83e-19
Hsap38.chr3.161010839.161012869.-	L1PA5|LINE/L1	28.1664	3.2638	0.345118	9.45706	3.17e-21	1.95e-19
Hsap38.chr8.12219854.12220939.-	HERVK-int|LTR/ERVK	43.5825	3.63447	0.384378	9.45546	3.22e-21	1.98e-19
Hsap38.chr3.188637544.188639850.+	L1PA3|LINE/L1	45.006	-1.71134	0.181107	-9.44936	3.41e-21	2.09e-19
Hsap38.chr14.92042352.92042696.-	HERVH-int|LTR/ERV1 AluY|SINE/Alu	24.3204	-1.69419	0.17936	-9.44575	3.53e-21	2.16e-19
Hsap38.chr6.16459320.16459667.+	HERV9-int|LTR/ERV1	30.5917	5.02253	0.5319	9.44263	3.64e-21	2.22e-19
Hsap38.chr12.42445281.42445595.+	HERVK22-int|LTR/ERVK	81.1618	2.18022	0.230947	9.44037	3.71e-21	2.27e-19
Hsap38.chr4.363538.364599.-	AluY|SINE/Alu L1PA5|LINE/L1	23.0019	3.84567	0.407475	9.4378	3.81e-21	2.32e-19
Hsap38.chr8.79986240.79987898.+	L1PA3|LINE/L1	36.0031	2.46964	0.262082	9.42315	4.38e-21	2.66e-19
Hsap38.chr15.50961413.50961832.+	L1MA4A|LINE/L1	38.2221	-1.39644	0.148245	-9.41984	4.52e-21	2.74e-19
Hsap38.chr7.116410828.116412699.+	L1PA3|LINE/L1	35.587	2.13026	0.226215	9.417	4.64e-21	2.81e-19
Hsap38.chr3.65511262.65515101.+	L1PA2|LINE/L1	49.1023	1.5017	0.159578	9.41041	4.94e-21	2.99e-19
Hsap38.chr8.12490230.12491108.-	HERVE-int|LTR/ERV1	51.4015	3.80336	0.404208	9.40942	4.99e-21	3.01e-19
Hsap38.chr5.7195748.7198978.+	L1PA2|LINE/L1	53.0663	2.18777	0.232618	9.40497	5.2e-21	3.14e-19
Hsap38.chr16.25144025.25144906.-	PRIMA41-int|LTR/ERV1	26.7625	3.63378	0.386461	9.40271	5.32e-21	3.2e-19
Hsap38.chr20.8380832.8381374.-	L1PA8A|LINE/L1	38.5853	3.46237	0.36843	9.39764	5.58e-21	3.35e-19
Hsap38.chr5.52246937.52249027.-	L1PA2|LINE/L1	35.0556	2.15454	0.229306	9.39591	5.67e-21	3.4e-19
Hsap38.chr6.57072722.57073102.+	HERVK22-int|LTR/ERVK	57.5244	2.70198	0.287931	9.38412	6.34e-21	3.79e-19
Hsap38.chr13.19498744.19501899.+	L1PA2|LINE/L1	47.4913	1.67187	0.178174	9.38336	6.39e-21	3.82e-19
Hsap38.chr5.70957503.70958276.-	L1PA3|LINE/L1	80.7273	1.71205	0.182472	9.38254	6.44e-21	3.84e-19
Hsap38.chr15.59126711.59127823.-	L1PA7|LINE/L1	44.2356	-2.60894	0.278113	-9.38088	6.54e-21	3.89e-19
Hsap38.chr11.32941452.32943893.-	L1PA3|LINE/L1	27.6126	2.9537	0.314965	9.37787	6.73e-21	4e-19
Hsap38.chr4.9125722.9125982.+	HERVK-int|LTR/ERVK	20.273	4.44697	0.47473	9.36737	7.44e-21	4.41e-19
Hsap38.chr3.133554467.133556545.+	L1PA3|LINE/L1	32.3406	2.38896	0.255099	9.36484	7.62e-21	4.51e-19
Hsap38.chr11.67623222.67624175.+	HERV9NC-int|LTR/ERV1	26.3782	4.43055	0.473189	9.36318	7.74e-21	4.57e-19
Hsap38.chr11.14525414.14526202.+	HERVH-int|LTR/ERV1	26.4814	4.44066	0.474741	9.35385	8.45e-21	4.98e-19
Hsap38.chr21.29357005.29357349.-	HERV9N-int|LTR/ERV1	67.9169	2.37765	0.254217	9.35284	8.53e-21	5.01e-19
Hsap38.chr21.42919897.42920622.-	HERVH48-int|LTR/ERV1	18.0516	4.16023	0.444808	9.35287	8.53e-21	5.01e-19
Hsap38.chr5.43694118.43694861.-	L1PREC2|LINE/L1 (TG)n|Simple_repeat	15.7104	4.08103	0.436374	9.35212	8.59e-21	5.04e-19
Hsap38.chr8.12535437.12535685.-	HERVK11-int|LTR/ERVK	32.6582	4.44616	0.475813	9.34435	9.25e-21	5.41e-19
Hsap38.chr20.42615523.42618210.-	L1PA2|LINE/L1	30.4432	-1.15529	0.123755	-9.33524	1.01e-20	5.89e-19
Hsap38.chr12.14485405.14485728.-	HERVL-int|LTR/ERVL	36.3012	3.41216	0.365792	9.32815	1.08e-20	6.28e-19
Hsap38.chr2.140305440.140306945.-	L1PA5|LINE/L1	8.34725	-1.94109	0.208087	-9.32824	1.08e-20	6.28e-19
Hsap38.chr11.60219988.60220350.+	HERVL-int|LTR/ERVL	77.1575	5.27392	0.565658	9.32351	1.13e-20	6.54e-19
Hsap38.chr12.65399578.65400267.-	L1PA7|LINE/L1	32.8289	3.9095	0.420164	9.30469	1.34e-20	7.8e-19
Hsap38.chr15.62003031.62005304.-	L1PA3|LINE/L1	129.17	-1.14851	0.123458	-9.30282	1.37e-20	7.92e-19
Hsap38.chr1.231647358.231648257.-	L1PA5|LINE/L1	22.2105	4.10953	0.441756	9.30273	1.37e-20	7.92e-19
Hsap38.chr1.41209031.41209936.+	L1PA6|LINE/L1	27.1985	3.54321	0.380887	9.30253	1.37e-20	7.92e-19
Hsap38.chr5.131334072.131334509.-	L1PA4|LINE/L1	29.834	3.01813	0.324587	9.29837	1.43e-20	8.22e-19
Hsap38.chr1.119174734.119175474.+	HERV9NC-int|LTR/ERV1	20.2999	4.08889	0.439752	9.29818	1.43e-20	8.22e-19
Hsap38.chr9.79852742.79853263.+	L1PA3|LINE/L1	17.776	-1.97768	0.212738	-9.2963	1.45e-20	8.35e-19
Hsap38.chr5.77477168.77479051.+	L1PA3|LINE/L1	37.6755	2.25748	0.242885	9.29445	1.48e-20	8.49e-19
Hsap38.chr10.87463437.87463766.-	AluSp|SINE/Alu L1PA14|LINE/L1	30.8066	3.00974	0.323882	9.29269	1.5e-20	8.61e-19
Hsap38.chr7.29641260.29641796.-	HERVS71-int|LTR/ERV1	75.5425	2.89709	0.31181	9.29121	1.53e-20	8.72e-19
Hsap38.chr2.91923133.91925754.+	L1PA2|LINE/L1	32.2417	2.20907	0.237856	9.28744	1.58e-20	9.02e-19
Hsap38.chr11.102442301.102443350.+	L1PA6|LINE/L1	72.4441	2.519	0.271328	9.28396	1.63e-20	9.3e-19
Hsap38.chr3.99726991.99727512.-	L1PA4|LINE/L1 L1P1|LINE/L1	7.01579	-2.08292	0.224475	-9.27906	1.71e-20	9.72e-19
Hsap38.chr8.47344740.47346344.-	L1PA5|LINE/L1	45.6082	2.30457	0.248375	9.27857	1.72e-20	9.75e-19
Hsap38.chr3.119984945.119985865.+	L1PA6|LINE/L1	25.4192	3.5494	0.383226	9.2619	2.01e-20	1.14e-18
Hsap38.chrX.65614925.65617357.-	L1PA2|LINE/L1	56.5014	2.40725	0.259953	9.26034	2.04e-20	1.15e-18
Hsap38.chrX.56027284.56028258.-	HERVE_a-int|LTR/ERV1	19.5005	4.3887	0.474318	9.25266	2.19e-20	1.24e-18
Hsap38.chr8.8201220.8201867.+	HERVK-int|LTR/ERVK	30.2833	3.74368	0.404637	9.25196	2.2e-20	1.24e-18
Hsap38.chr3.185035466.185035882.+	L1PA16|LINE/L1	18.8131	-1.95441	0.211263	-9.25109	2.22e-20	1.25e-18
Hsap38.chr18.25485079.25487214.+	L1HS|LINE/L1	19.5426	-1.06349	0.115029	-9.24543	2.34e-20	1.32e-18
Hsap38.chr8.8129998.8130246.+	HERVK11-int|LTR/ERVK	32.416	4.35252	0.471525	9.23073	2.69e-20	1.51e-18
Hsap38.chr2.129962883.129965087.-	LTR5_Hs|LTR/ERVK SVA_F|Retroposon/SVA HERVK-int|LTR/ERVK	51.7678	2.58837	0.280495	9.22787	2.76e-20	1.55e-18
Hsap38.chr7.152031870.152033108.-	HERV9NC-int|LTR/ERV1	27.918	3.89764	0.422421	9.22691	2.79e-20	1.56e-18
Hsap38.chr8.87377373.87379391.-	L1PA3|LINE/L1 L1P1|LINE/L1	28.731	2.71063	0.293806	9.22592	2.81e-20	1.57e-18
Hsap38.chr2.89164809.89165420.-	L1P3|LINE/L1	575.099	5.74854	0.623209	9.22409	2.86e-20	1.59e-18
Hsap38.chr6.166895012.166895470.+	HERV17-int|LTR/ERV1	22.5314	4.34864	0.471513	9.22274	2.9e-20	1.61e-18
Hsap38.chr7.115948583.115949485.+	L1PA3|LINE/L1	36.8533	3.14923	0.341921	9.21039	3.25e-20	1.8e-18
Hsap38.chr3.148563622.148565664.-	HERVK-int|LTR/ERVK	154.558	2.67719	0.290686	9.20993	3.26e-20	1.81e-18
Hsap38.chr9.131682699.131683196.+	HERVK9-int|LTR/ERVK	29.0501	3.8322	0.416227	9.20701	3.35e-20	1.86e-18
Hsap38.chr4.9641717.9642337.+	HERVH-int|LTR/ERV1	26.6259	4.82341	0.524116	9.20294	3.48e-20	1.92e-18
Hsap38.chr5.81279801.81281501.+	L1PA4|LINE/L1	34.2053	2.75142	0.299082	9.19954	3.59e-20	1.98e-18
Hsap38.chr14.27459616.27461658.-	L1PA2|LINE/L1	45.4367	1.74078	0.189296	9.19609	3.71e-20	2.04e-18
Hsap38.chr1.174233486.174237217.-	L1PA2|LINE/L1	61.4126	1.29388	0.140724	9.19445	3.77e-20	2.07e-18
Hsap38.chr7.6953008.6953331.-	HERVE-int|LTR/ERV1	7.02371	-3.40712	0.370572	-9.1942	3.78e-20	2.07e-18
Hsap38.chr19.6657308.6657907.-	AluY|SINE/Alu HERVS71-int|LTR/ERV1	13.1442	-3.14134	0.341729	-9.19249	3.84e-20	2.1e-18
Hsap38.chr20.3497931.3500027.+	L1PA3|LINE/L1	71.1876	1.39096	0.15132	9.19213	3.85e-20	2.11e-18
Hsap38.chr2.76704055.76706136.-	L1PA3|LINE/L1	33.3804	2.31515	0.252049	9.18531	4.1e-20	2.24e-18
Hsap38.chr2.23739710.23740906.+	L1PA4|LINE/L1	34.4704	2.40858	0.262353	9.18068	4.28e-20	2.34e-18
Hsap38.chr12.62109649.62110047.-	L1PA7|LINE/L1	14.8819	-2.64324	0.288001	-9.17788	4.4e-20	2.39e-18
Hsap38.chr2.168504371.168504958.-	AluJo|SINE/Alu PRIMA4-int|LTR/ERV1	71.5471	-1.7155	0.186913	-9.17805	4.39e-20	2.39e-18
Hsap38.chr15.30342012.30345245.-	L1PA3|LINE/L1	48.5118	2.57553	0.28065	9.17704	4.43e-20	2.4e-18
Hsap38.chr8.8173123.8173794.+	HERVE-int|LTR/ERV1	58.0529	3.26893	0.35633	9.17386	4.56e-20	2.47e-18
Hsap38.chr16.10445717.10445995.-	AluSp|SINE/Alu HERVI-int|LTR/ERV1	19.5543	4.2599	0.46438	9.17331	4.59e-20	2.48e-18
Hsap38.chrX.120084168.120085298.-	HERV15-int|LTR/ERV1	25.3429	4.13268	0.450531	9.17289	4.61e-20	2.49e-18
Hsap38.chr19.57897073.57897471.+	HERVK14-int|LTR/ERVK	30.5228	2.92774	0.31927	9.1701	4.73e-20	2.55e-18
Hsap38.chr1.246750433.246751179.-	HERVIP10F-int|LTR/ERV1	24.9995	3.99796	0.436042	9.16874	4.79e-20	2.58e-18
Hsap38.chr2.195747396.195747911.+	L1PA3|LINE/L1	24.1916	-1.75876	0.191978	-9.16125	5.13e-20	2.75e-18
Hsap38.chr6.80851222.80853201.+	L1PA3|LINE/L1	27.4078	2.75293	0.300496	9.16128	5.13e-20	2.75e-18
Hsap38.chr2.156528874.156530886.-	L1PA3|LINE/L1 FLAM_A|SINE/Alu	52.7512	2.09059	0.228337	9.15575	5.4e-20	2.89e-18
Hsap38.chr12.86858474.86859994.-	L1PA3|LINE/L1	27.3539	2.71261	0.296449	9.15033	5.68e-20	3.04e-18
Hsap38.chr14.25204797.25207004.-	L1PA2|LINE/L1 AluYa5|SINE/Alu	29.7396	2.49477	0.272835	9.14388	6.02e-20	3.22e-18
Hsap38.chr7.6951987.6952259.-	HERVE-int|LTR/ERV1	5.81235	-2.89472	0.316777	-9.13803	6.36e-20	3.39e-18
Hsap38.chr5.131333751.131334068.-	L1PA4|LINE/L1	23.3036	3.56299	0.390079	9.13402	6.6e-20	3.51e-18
Hsap38.chr11.32765679.32768264.+	L1PA5|LINE/L1	27.7382	3.0889	0.338243	9.13217	6.71e-20	3.57e-18
Hsap38.chr2.121675392.121676027.+	L1PBa|LINE/L1	45.8044	2.83912	0.310948	9.13055	6.82e-20	3.62e-18
Hsap38.chr4.98323552.98325714.+	L1PA2|LINE/L1	67.8795	-1.09438	0.119896	-9.12781	6.99e-20	3.7e-18
Hsap38.chr4.150835589.150835939.-	L1PA5|LINE/L1	95.3912	-2.3122	0.253367	-9.12588	7.12e-20	3.76e-18
Hsap38.chr15.49842985.49843554.+	HERVK22-int|LTR/ERVK	62.8237	3.44329	0.377632	9.11811	7.64e-20	4.04e-18
Hsap38.chr10.76366627.76367337.-	L1PB1|LINE/L1	23.9931	4.42184	0.485129	9.11477	7.88e-20	4.16e-18
Hsap38.chr3.134583964.134584563.-	L1PA6|LINE/L1	5.24185	-2.56431	0.281369	-9.11367	7.96e-20	4.19e-18
Hsap38.chrX.72443584.72444495.+	L1PA3|LINE/L1	43.1776	2.4809	0.272224	9.11343	7.98e-20	4.19e-18
Hsap38.chr8.12491869.12492540.-	HERVE-int|LTR/ERV1	53.6253	3.31526	0.363819	9.11239	8.06e-20	4.23e-18
Hsap38.chr11.66094193.66095581.+	L1PA3|LINE/L1 AluSz|SINE/Alu	66.9917	1.76122	0.193488	9.10245	8.83e-20	4.63e-18
Hsap38.chr3.17591830.17592216.+	HERVL-int|LTR/ERVL	28.7657	3.41841	0.375585	9.10156	8.9e-20	4.66e-18
Hsap38.chr7.156877967.156878320.+	L1PB1|LINE/L1	21.0413	4.14415	0.455635	9.09533	9.43e-20	4.92e-18
Hsap38.chr11.73502771.73503385.+	L1PA8A|LINE/L1	14.7883	4.0026	0.440205	9.09258	9.67e-20	5.04e-18
Hsap38.chr1.160694720.160696558.+	HERVK-int|LTR/ERVK	34.9993	4.04332	0.444799	9.09021	9.88e-20	5.14e-18
Hsap38.chr3.11486325.11486843.-	SVA_F|Retroposon/SVA L1PA3|LINE/L1	28.2864	3.46045	0.380679	9.0902	9.89e-20	5.14e-18
Hsap38.chr6.85696295.85696936.-	L1PA5|LINE/L1	17.8672	3.8055	0.41895	9.08342	1.05e-19	5.46e-18
Hsap38.chr22.23666420.23668009.+	L1PA4|LINE/L1	58.1355	2.41419	0.26582	9.08204	1.07e-19	5.52e-18
Hsap38.chr2.123800699.123801337.-	L1PA6|LINE/L1	2.38305	-2.84771	0.313869	-9.07293	1.16e-19	5.99e-18
Hsap38.chr15.61899415.61900488.+	L1PA3|LINE/L1	25.5072	3.35171	0.369667	9.06682	1.23e-19	6.33e-18
Hsap38.chr2.63214348.63215256.+	L1P2|LINE/L1	19.0809	3.70399	0.40853	9.06661	1.23e-19	6.33e-18
Hsap38.chr1.173729711.173730745.+	L1PA4|LINE/L1	40.028	-1.30089	0.143805	-9.04616	1.48e-19	7.63e-18
Hsap38.chr6.47549018.47549917.+	L1PB1|LINE/L1	105.435	-1.74881	0.193563	-9.03483	1.64e-19	8.45e-18
Hsap38.chr5.70956540.70957499.-	L1PA3|LINE/L1	75.0153	1.84088	0.203773	9.03395	1.66e-19	8.5e-18
Hsap38.chr2.127373087.127373380.+	HERVK22-int|LTR/ERVK	31.6989	2.97043	0.329001	9.02864	1.74e-19	8.91e-18
Hsap38.chr15.97372968.97376543.-	L1PA3|LINE/L1	28.742	2.29741	0.254542	9.02565	1.79e-19	9.14e-18
Hsap38.chr7.64948540.64948860.+	HERVK9-int|LTR/ERVK	7.82593	-2.93162	0.325	-9.02036	1.87e-19	9.58e-18
Hsap38.chrX.70642135.70644714.+	L1PA3|LINE/L1	39.442	1.9635	0.217744	9.01747	1.92e-19	9.82e-18
Hsap38.chr8.63484527.63487874.-	L1PA2|LINE/L1	34.9816	1.93454	0.214853	9.00403	2.18e-19	1.11e-17
Hsap38.chr11.60220354.60220992.+	HERVL-int|LTR/ERVL	120.074	4.8763	0.541631	9.003	2.2e-19	1.12e-17
Hsap38.chr11.74874659.74875117.+	HUERS-P3-int|LTR/ERV1	28.7431	3.08652	0.342914	9.00086	2.24e-19	1.14e-17
Hsap38.chr2.63995591.63996277.+	MER11B|LTR/ERVK HERVK11-int|LTR/ERVK	32.1945	2.56546	0.285042	9.00028	2.25e-19	1.14e-17
Hsap38.chr19.54581820.54582767.-	L1HS|LINE/L1 L1PA6|LINE/L1	53.6045	4.03575	0.449008	8.98815	2.51e-19	1.27e-17
Hsap38.chr8.50101779.50104553.-	L1PA3|LINE/L1	31.3324	2.26716	0.252317	8.98535	2.58e-19	1.3e-17
Hsap38.chr12.92793012.92793830.+	L1PA6|LINE/L1	16.1932	4.00515	0.445996	8.98023	2.7e-19	1.36e-17
Hsap38.chr5.142986947.142987987.-	L1PA5|LINE/L1	29.4891	3.65908	0.407493	8.97948	2.72e-19	1.37e-17
Hsap38.chr4.41401532.41402149.-	L1PA3|LINE/L1	4.99554	-2.07397	0.230995	-8.9784	2.75e-19	1.38e-17
Hsap38.chr1.92547521.92548570.+	L1PA5|LINE/L1	26.2856	3.69515	0.411581	8.97795	2.76e-19	1.39e-17
Hsap38.chr14.30731662.30732153.-	L1PA5|LINE/L1 L1M4|LINE/L1	25.4232	3.13027	0.348843	8.9733	2.88e-19	1.44e-17
Hsap38.chr13.40832044.40834143.+	L1PA2|LINE/L1	49.9857	1.46938	0.163767	8.97238	2.9e-19	1.45e-17
Hsap38.chr9.40033588.40035507.+	L1PA3|LINE/L1	36.882	2.49857	0.278542	8.97018	2.96e-19	1.48e-17
Hsap38.chr15.32185522.32188755.+	L1PA3|LINE/L1	42.4149	2.81275	0.313584	8.96969	2.97e-19	1.49e-17
Hsap38.chr9.17285225.17288794.-	L1PA2|LINE/L1	59.2346	1.45176	0.161871	8.96863	3e-19	1.5e-17
Hsap38.chrX.102230698.102233070.-	L1PA3|LINE/L1	27.5235	2.528	0.281909	8.96744	3.03e-19	1.51e-17
Hsap38.chrX.74124442.74124873.-	HERVH-int|LTR/ERV1	14.9854	4.01653	0.447954	8.9664	3.06e-19	1.52e-17
Hsap38.chr8.7157167.7157949.-	HERVK11-int|LTR/ERVK	34.6264	4.34953	0.485224	8.96397	3.13e-19	1.56e-17
Hsap38.chr19.37110366.37110686.-	HERVK-int|LTR/ERVK	28.5611	3.55976	0.397191	8.96234	3.18e-19	1.57e-17
Hsap38.chr21.42919026.42919586.-	HERVH48-int|LTR/ERV1	1.92913	-2.68001	0.299027	-8.96243	3.18e-19	1.57e-17
Hsap38.chr5.131308871.131309158.-	L1PA3|LINE/L1	19.6943	3.65392	0.407935	8.95714	3.33e-19	1.65e-17
Hsap38.chr5.74709794.74710663.+	L1PA3|LINE/L1	31.5554	-1.71328	0.191347	-8.95379	3.43e-19	1.7e-17
Hsap38.chr10.20568825.20571953.+	L1PA2|LINE/L1	40.6404	2.08469	0.232832	8.95361	3.44e-19	1.7e-17
Hsap38.chr5.131733212.131733919.-	L1PA5|LINE/L1	22.3152	-1.7612	0.196755	-8.95125	3.51e-19	1.73e-17
Hsap38.chr11.75975102.75976259.-	L1PA6|LINE/L1	26.805	3.13803	0.350599	8.95046	3.54e-19	1.74e-17
Hsap38.chr7.92480328.92481905.-	HERVH-int|LTR/ERV1	37.1474	2.92492	0.326807	8.94999	3.56e-19	1.74e-17
Hsap38.chr3.125894379.125894999.+	HERVK-int|LTR/ERVK	16.4067	4.14055	0.462649	8.94966	3.57e-19	1.75e-17
Hsap38.chr1.37913138.37913560.+	AluY|SINE/Alu HERVH-int|LTR/ERV1	27.8014	2.78094	0.310749	8.94915	3.58e-19	1.75e-17
Hsap38.chr15.34155250.34155807.-	HERVIP10F-int|LTR/ERV1	25.6372	2.97783	0.332757	8.94897	3.59e-19	1.75e-17
Hsap38.chr12.133091948.133093060.-	HERVK-int|LTR/ERVK	66.5149	2.14707	0.239968	8.94731	3.64e-19	1.78e-17
Hsap38.chr15.99378534.99379049.-	L1PA5|LINE/L1	21.2582	4.50311	0.503653	8.9409	3.86e-19	1.88e-17
Hsap38.chr4.82022593.82024089.+	L1PA3|LINE/L1	25.767	2.82455	0.315923	8.94065	3.87e-19	1.88e-17
Hsap38.chr3.17530685.17532010.+	L1PA4|LINE/L1	23.6043	3.46268	0.387294	8.9407	3.87e-19	1.88e-17
Hsap38.chr16.3079512.3080111.-	HERVK9-int|LTR/ERVK	62.0619	3.70489	0.414426	8.9398	3.9e-19	1.89e-17
Hsap38.chr2.62096748.62097326.-	MER4B-int|LTR/ERV1	14.4987	3.97208	0.444535	8.93535	4.06e-19	1.97e-17
Hsap38.chr1.150099779.150100168.+	AluY|SINE/Alu L1PA14|LINE/L1	39.6271	2.34986	0.263005	8.93464	4.08e-19	1.98e-17
Hsap38.chr13.40737575.40738747.+	L1PA2|LINE/L1	27.4943	2.83757	0.317601	8.93439	4.09e-19	1.98e-17
Hsap38.chr6.25211251.25211649.+	L1PA8|LINE/L1	3.32384	-3.89879	0.436464	-8.93267	4.16e-19	2.01e-17
Hsap38.chr5.39239052.39239525.+	L1PA15|LINE/L1	19.158	4.22822	0.47341	8.93141	4.21e-19	2.03e-17
Hsap38.chr2.167023593.167026502.-	L1PA3|LINE/L1	26.1316	2.6577	0.297655	8.92877	4.31e-19	2.07e-17
Hsap38.chr4.56498120.56498500.+	L1PA7|LINE/L1	39.9992	-1.48819	0.166672	-8.92885	4.3e-19	2.07e-17
Hsap38.chr1.50761213.50762706.+	L1PA3|LINE/L1	43.5667	2.13523	0.239395	8.91928	4.69e-19	2.25e-17
Hsap38.chr7.36713656.36715203.+	L1PA4|LINE/L1	56.7095	3.24525	0.363863	8.91889	4.71e-19	2.25e-17
Hsap38.chr4.65178546.65180828.+	L1PA2|LINE/L1	35.0046	2.02545	0.227119	8.91801	4.75e-19	2.27e-17
Hsap38.chr14.59287177.59287518.+	L1PA16|LINE/L1	5.54259	-2.6956	0.302583	-8.90863	5.17e-19	2.47e-17
Hsap38.chr4.37939636.37941111.-	L1PA5|LINE/L1	25.7971	3.83736	0.430839	8.90671	5.26e-19	2.51e-17
Hsap38.chr13.46467757.46468197.+	HERVE-int|LTR/ERV1	15.7812	4.07294	0.457426	8.90404	5.39e-19	2.56e-17
Hsap38.chr7.102803077.102804033.+	L1PB1|LINE/L1	69.7815	1.75688	0.197343	8.9027	5.45e-19	2.59e-17
Hsap38.chr2.147728963.147731245.+	L1PA2|LINE/L1	29.3306	2.12194	0.238382	8.90144	5.51e-19	2.62e-17
Hsap38.chr20.24931298.24931588.+	HERVE-int|LTR/ERV1	14.7195	-4.9448	0.555697	-8.89837	5.67e-19	2.69e-17
Hsap38.chrX.11841060.11842973.-	L1PA3|LINE/L1	24.3647	2.73396	0.307313	8.89633	5.77e-19	2.73e-17
Hsap38.chr8.8172721.8173119.+	HERVE-int|LTR/ERV1	34.377	3.70675	0.416993	8.88924	6.15e-19	2.9e-17
Hsap38.chr6.157949069.157949410.+	L1MA2|LINE/L1	3.04247	-4.09346	0.460489	-8.88937	6.15e-19	2.9e-17
Hsap38.chr6.111284948.111285241.-	Harlequin-int|LTR/ERV1	16.1534	3.76546	0.423609	8.889	6.17e-19	2.91e-17
Hsap38.chr8.9660525.9660962.+	L1PA4|LINE/L1	3.08453	-2.82885	0.318264	-8.88835	6.2e-19	2.92e-17
Hsap38.chr17.37334963.37335943.+	HERV17-int|LTR/ERV1	17.2429	3.84884	0.433284	8.88294	6.51e-19	3.06e-17
Hsap38.chr3.174261693.174262178.-	L1PA2|LINE/L1	18.6911	3.54614	0.399947	8.86653	7.55e-19	3.54e-17
Hsap38.chr18.40187861.40191748.-	L1PA2|LINE/L1	32.9469	2.04179	0.230293	8.86604	7.58e-19	3.55e-17
Hsap38.chr3.51575632.51576255.-	L1PA5|LINE/L1	15.6881	3.73756	0.421587	8.86545	7.62e-19	3.57e-17
Hsap38.chr12.10366443.10366883.+	HERVIP10F-int|LTR/ERV1	15.4464	-3.23348	0.364793	-8.86386	7.73e-19	3.61e-17
Hsap38.chr10.30950494.30951987.+	L1PA2|LINE/L1	31.4772	2.79502	0.315463	8.86003	8e-19	3.73e-17
Hsap38.chr8.12534657.12535061.-	HERVK11-int|LTR/ERVK	58.2041	3.47835	0.392876	8.85356	8.48e-19	3.95e-17
Hsap38.chr11.63345971.63348466.-	L1PA3|LINE/L1	21.5172	3.27077	0.369499	8.8519	8.6e-19	4e-17
Hsap38.chr1.120001650.120002225.+	HERVL-int|LTR/ERVL	32.5877	3.54737	0.400834	8.84997	8.75e-19	4.07e-17
Hsap38.chr19.11858356.11858760.-	AluY|SINE/Alu HERVK3-int|LTR/ERVK	76.6014	2.58247	0.291925	8.84636	9.04e-19	4.2e-17
Hsap38.chr6.88668869.88669516.+	HERVE_a-int|LTR/ERV1	18.477	3.8685	0.437423	8.84385	9.25e-19	4.29e-17
Hsap38.chr10.6828607.6829140.-	HERVK-int|LTR/ERVK	34.4988	5.18529	0.586491	8.8412	9.47e-19	4.38e-17
Hsap38.chrX.36465415.36469245.-	L1PA2|LINE/L1	39.1904	1.85498	0.209807	8.84135	9.46e-19	4.38e-17
Hsap38.chr8.12492544.12492942.-	HERVE-int|LTR/ERV1	34.3139	3.70396	0.419047	8.83901	9.66e-19	4.46e-17
Hsap38.chr8.8174555.8175433.+	HERVE-int|LTR/ERV1	58.3804	3.19562	0.361925	8.82952	1.05e-18	4.84e-17
Hsap38.chr10.6829224.6829499.-	HERVK-int|LTR/ERVK	69.6619	5.94898	0.67381	8.82886	1.06e-18	4.86e-17
Hsap38.chr11.71908766.71909395.+	HERVE-int|LTR/ERV1	31.1937	3.199	0.362337	8.82879	1.06e-18	4.86e-17
Hsap38.chr7.64993587.64994009.-	HERV3-int|LTR/ERV1	34.2945	3.31895	0.376143	8.82362	1.11e-18	5.09e-17
Hsap38.chr3.38425728.38426282.+	HERVK9-int|LTR/ERVK	2.9407	-2.80226	0.317865	-8.81588	1.19e-18	5.44e-17
Hsap38.chr8.103783491.103786562.-	L1PA2|LINE/L1	36.4051	1.7747	0.201391	8.81225	1.23e-18	5.61e-17
Hsap38.chr1.69883185.69886190.-	L1PA2|LINE/L1	54.8631	1.45015	0.164591	8.81062	1.24e-18	5.69e-17
Hsap38.chr20.8446077.8446685.+	L1PA5|LINE/L1	21.908	4.12226	0.468332	8.80201	1.34e-18	6.13e-17
Hsap38.chrX.129339197.129341701.+	L1PA3|LINE/L1	35.9628	1.9783	0.224768	8.80151	1.35e-18	6.15e-17
Hsap38.chr8.99741123.99743201.+	L1PA4|LINE/L1	78.2295	-1.28392	0.145905	-8.79966	1.37e-18	6.25e-17
Hsap38.chr7.138531831.138533414.-	L1PA5|LINE/L1	29.0441	2.82788	0.321521	8.79531	1.43e-18	6.48e-17
Hsap38.chr1.151671712.151672419.-	L1M1|LINE/L1	22.2557	3.57905	0.406993	8.79389	1.44e-18	6.56e-17
Hsap38.chr3.44346886.44347794.-	HERVH-int|LTR/ERV1	26.2651	3.42436	0.38953	8.79101	1.48e-18	6.72e-17
Hsap38.chr1.147990912.147991646.-	L1PA5|LINE/L1	34.0943	2.48126	0.282408	8.78606	1.55e-18	7.01e-17
Hsap38.chr8.47312972.47313256.+	L1PA4|LINE/L1	24.3547	-1.35981	0.154804	-8.78406	1.58e-18	7.13e-17
Hsap38.chr4.111249149.111251596.-	L1PA4|LINE/L1	30.4263	2.68057	0.305169	8.78389	1.58e-18	7.13e-17
Hsap38.chr18.9166842.9168212.-	L1PA4|LINE/L1	55.2771	2.08415	0.237408	8.77877	1.65e-18	7.45e-17
Hsap38.chr1.147974740.147975183.-	L1PA10|LINE/L1	30.4244	2.43454	0.277372	8.77718	1.68e-18	7.55e-17
Hsap38.chr14.37767632.37770859.-	L1PA3|LINE/L1	27.2281	2.3557	0.268508	8.77332	1.73e-18	7.8e-17
Hsap38.chr22.35652396.35653589.-	MSTD|LTR/ERVL-MaLR L1PA4|LINE/L1	21.5582	3.624	0.413084	8.77302	1.74e-18	7.81e-17
Hsap38.chrX.69822917.69824923.-	L1PA3|LINE/L1	40.3083	1.66069	0.189351	8.7704	1.78e-18	7.98e-17
Hsap38.chr15.22071144.22074395.-	L1PA2|LINE/L1	55.5095	1.34739	0.153675	8.76779	1.82e-18	8.15e-17
Hsap38.chr2.134596127.134597803.-	L1PA5|LINE/L1	27.9472	-2.34971	0.267992	-8.76784	1.82e-18	8.15e-17
Hsap38.chr12.133093950.133094552.-	(TC)n|Simple_repeat HERVK-int|LTR/ERVK	31.0602	2.7756	0.316583	8.76736	1.83e-18	8.17e-17
Hsap38.chrX.97579911.97581893.-	L1PA3|LINE/L1	41.6178	1.76668	0.201533	8.76622	1.85e-18	8.24e-17
Hsap38.chr10.97556575.97556916.-	Harlequin-int|LTR/ERV1	28.6913	4.10635	0.468515	8.7646	1.87e-18	8.35e-17
Hsap38.chr6.86022058.86024961.-	L1PA2|LINE/L1	36.9795	1.77565	0.202694	8.76021	1.95e-18	8.67e-17
Hsap38.chr6.24677707.24678537.-	HERV17-int|LTR/ERV1	20.4301	3.4331	0.392013	8.75763	1.99e-18	8.85e-17
Hsap38.chr1.94447324.94448034.+	HERVK9-int|LTR/ERVK	15.0545	4.01933	0.458948	8.75772	1.99e-18	8.85e-17
Hsap38.chr1.171376718.171378151.+	L1PA2|LINE/L1	9.12631	-1.48981	0.170182	-8.75424	2.05e-18	9.1e-17
Hsap38.chr6.63585594.63586025.+	L1PA10|LINE/L1	9.13507	-2.70199	0.308764	-8.75098	2.12e-18	9.36e-17
Hsap38.chr16.69665185.69666639.+	L1PA3|LINE/L1	51.7922	-1.14696	0.131075	-8.75044	2.13e-18	9.39e-17
Hsap38.chr19.9640003.9640359.-	HERVH-int|LTR/ERV1	26.7779	2.97493	0.340065	8.74813	2.17e-18	9.57e-17
Hsap38.chr7.64680659.64681093.+	HERV9-int|LTR/ERV1	97.2704	2.8645	0.327451	8.74787	2.17e-18	9.58e-17
Hsap38.chr8.8131057.8131398.+	HERVK11-int|LTR/ERVK	76.1671	3.22913	0.369237	8.7454	2.22e-18	9.78e-17
Hsap38.chr2.194446357.194448285.+	L1MEc|LINE/L1 L1PA3|LINE/L1	20.273	3.16729	0.362193	8.74476	2.23e-18	9.82e-17
Hsap38.chr17.27099708.27101294.-	L1PA2|LINE/L1	18.878	3.35253	0.383433	8.74346	2.26e-18	9.91e-17
Hsap38.chr13.32603323.32604432.-	L1PA5|LINE/L1	29.2935	2.917	0.333622	8.74344	2.26e-18	9.91e-17
Hsap38.chr3.130143514.130143876.-	HERVE-int|LTR/ERV1	8.90621	-3.14103	0.359281	-8.74252	2.28e-18	9.98e-17
Hsap38.chr5.71605802.71607793.-	L1PA2|LINE/L1	29.6632	2.29717	0.263102	8.7311	2.52e-18	1.1e-16
Hsap38.chrX.109648061.109650118.+	L1PA3|LINE/L1	30.7182	2.44116	0.279865	8.72264	2.72e-18	1.19e-16
Hsap38.chr16.72582990.72586547.+	L1PA5|LINE/L1	52.5568	1.40533	0.16115	8.72063	2.77e-18	1.21e-16
Hsap38.chr8.25731375.25732991.-	L1PA2|LINE/L1	27.0602	-1.251	0.14348	-8.71903	2.81e-18	1.22e-16
Hsap38.chr2.69795107.69795439.-	HUERS-P3-int|LTR/ERV1	30.7132	4.07154	0.467367	8.71166	2.99e-18	1.3e-16
Hsap38.chr5.37675647.37676459.-	L1PA3|LINE/L1	20.8152	3.23549	0.371405	8.71148	3e-18	1.3e-16
Hsap38.chr14.31634558.31636498.-	L1PA3|LINE/L1	28.3607	2.30728	0.26491	8.70965	3.05e-18	1.32e-16
Hsap38.chr11.72990787.72992115.+	L1PA4|LINE/L1	30.8191	2.59586	0.298173	8.70589	3.15e-18	1.37e-16
Hsap38.chr1.149683201.149683455.-	MER66-int|LTR/ERV1 AluSz6|SINE/Alu	17.2028	3.96478	0.455527	8.70371	3.21e-18	1.39e-16
Hsap38.chr8.54074572.54074952.+	HERVK9-int|LTR/ERVK	38.9262	2.40769	0.27666	8.7027	3.24e-18	1.4e-16
Hsap38.chr4.106215323.106217317.+	L1PA3|LINE/L1	38.1002	2.14112	0.24613	8.69915	3.34e-18	1.44e-16
Hsap38.chr6.77918007.77919158.-	L1PA2|LINE/L1	16.5815	-1.641	0.188653	-8.6985	3.36e-18	1.45e-16
Hsap38.chr3.74830038.74830334.+	Harlequin-int|LTR/ERV1	23.2463	4.62488	0.531924	8.69463	3.48e-18	1.5e-16
Hsap38.chr8.103603218.103605959.-	L1PA2|LINE/L1	28.4755	2.18357	0.251136	8.69475	3.48e-18	1.5e-16
Hsap38.chr16.10448844.10449203.-	L1PA10|LINE/L1	22.3838	3.9447	0.453726	8.694	3.5e-18	1.5e-16
Hsap38.chr11.71908473.71908808.+	HERVE-int|LTR/ERV1	33.8287	2.88435	0.3318	8.69306	3.53e-18	1.51e-16
Hsap38.chr13.36319525.36319791.+	HERVH-int|LTR/ERV1	20.0898	3.69335	0.424886	8.69258	3.54e-18	1.52e-16
Hsap38.chr17.6938908.6939315.-	HERV4_I-int|LTR/ERV1	26.9211	4.70245	0.541069	8.69104	3.59e-18	1.54e-16
Hsap38.chr8.12534286.12534627.-	HERVK11-int|LTR/ERVK	58.4573	3.37815	0.388825	8.68811	3.69e-18	1.57e-16
Hsap38.chr8.138336287.138339052.+	L1PA4|LINE/L1	23.4506	2.7767	0.319907	8.67972	3.97e-18	1.69e-16
Hsap38.chr11.71910032.71910535.+	HERVE-int|LTR/ERV1	28.7405	3.08941	0.355942	8.67952	3.97e-18	1.69e-16
Hsap38.chr11.83269910.83270323.+	L1PA6|LINE/L1	16.1977	3.76636	0.433934	8.67956	3.97e-18	1.69e-16
Hsap38.chr7.19189421.19192621.-	L1PA2|LINE/L1	41.6909	1.49909	0.172728	8.67886	4e-18	1.7e-16
Hsap38.chr13.100081600.100083243.+	HERV9NC-int|LTR/ERV1	29.311	4.09167	0.471515	8.67771	4.04e-18	1.71e-16
Hsap38.chr4.53251585.53252718.+	L1PA3|LINE/L1	49.2747	1.60509	0.185019	8.67525	4.13e-18	1.75e-16
Hsap38.chr11.28028646.28030937.+	L1PA5|LINE/L1	29.0261	2.33592	0.269333	8.67299	4.21e-18	1.78e-16
Hsap38.chr5.44581702.44582916.+	L1PA3|LINE/L1	21.5143	3.03552	0.350043	8.67184	4.25e-18	1.8e-16
Hsap38.chrX.155580590.155581357.+	THE1B|LTR/ERVL-MaLR L1PA5|LINE/L1	19.1565	3.49118	0.402583	8.67195	4.25e-18	1.8e-16
Hsap38.chr5.51306893.51309637.+	L1PA3|LINE/L1	29.0969	2.12543	0.245122	8.67091	4.29e-18	1.81e-16
Hsap38.chr4.82113142.82114683.+	L1PA3|LINE/L1	25.283	2.82494	0.326081	8.66333	4.58e-18	1.93e-16
Hsap38.chrX.66229996.66232398.-	L1PA2|LINE/L1	39.5401	1.96497	0.226836	8.66252	4.61e-18	1.94e-16
Hsap38.chr5.53661784.53662245.-	L1PA4|LINE/L1	14.6405	3.71577	0.42907	8.66006	4.72e-18	1.98e-16
Hsap38.chr4.139444951.139445304.+	HERVL-int|LTR/ERVL	30.7133	2.9156	0.336848	8.65554	4.91e-18	2.06e-16
Hsap38.chr3.28272199.28272477.-	L1PA10|LINE/L1	13.749	3.66005	0.422867	8.65532	4.92e-18	2.06e-16
Hsap38.chr6.44903837.44904832.+	L1PA4|LINE/L1	18.7151	3.5393	0.408942	8.65477	4.94e-18	2.07e-16
Hsap38.chr22.19344888.19345328.+	L1M3|LINE/L1	21.6726	3.16692	0.366034	8.65198	5.06e-18	2.12e-16
Hsap38.chr19.52411831.52412139.-	HERVK3-int|LTR/ERVK	29.0793	3.71959	0.430388	8.64241	5.5e-18	2.3e-16
Hsap38.chrX.57223722.57223994.+	HERVH48-int|LTR/ERV1	33.5447	2.91054	0.33682	8.64125	5.56e-18	2.32e-16
Hsap38.chr8.8202221.8203306.+	HERVK-int|LTR/ERVK	36.1185	3.23457	0.374335	8.64086	5.58e-18	2.32e-16
Hsap38.chr8.2302182.2306021.-	L1PA3|LINE/L1	37.1101	1.7459	0.202122	8.63785	5.73e-18	2.38e-16
Hsap38.chr8.86586557.86588563.-	L1PA3|LINE/L1	33.4694	1.84375	0.213489	8.63627	5.81e-18	2.41e-16
Hsap38.chr9.5724209.5725342.-	L1PA5|LINE/L1	34.3078	2.64572	0.306765	8.62458	6.43e-18	2.67e-16
Hsap38.chr15.40687442.40687732.-	HERVK11-int|LTR/ERVK	87.9952	2.13422	0.247556	8.62117	6.63e-18	2.75e-16
Hsap38.chr6.28688993.28689583.+	HERVK-int|LTR/ERVK	15.5773	3.94324	0.457615	8.61695	6.88e-18	2.85e-16
Hsap38.chr3.3722082.3724052.+	L1PA2|LINE/L1	26.0649	2.43859	0.283168	8.61182	7.19e-18	2.97e-16
Hsap38.chr9.131681759.131682031.+	HERVK9-int|LTR/ERVK	16.0927	3.87403	0.449967	8.60959	7.33e-18	3.03e-16
Hsap38.chr2.230803026.230803631.+	L1PA6|LINE/L1	79.7615	-1.34359	0.15607	-8.6089	7.38e-18	3.04e-16
Hsap38.chrX.52970696.52971037.+	L1MA5A|LINE/L1 L1M4|LINE/L1 L1PA5|LINE/L1	13.8446	3.77938	0.439121	8.60668	7.52e-18	3.1e-16
Hsap38.chr11.22648812.22650974.-	L1PA3|LINE/L1	34.6288	2.19156	0.25469	8.60481	7.64e-18	3.14e-16
Hsap38.chr4.59209855.59212002.+	L1PA3|LINE/L1	16.4444	3.45872	0.402267	8.59806	8.11e-18	3.33e-16
Hsap38.chr1.46386655.46387659.-	HERV17-int|LTR/ERV1	20.2663	3.6078	0.419792	8.59425	8.38e-18	3.44e-16
Hsap38.chr9.4948539.4951631.-	L1PA4|LINE/L1	28.2281	2.24941	0.26193	8.58782	8.86e-18	3.63e-16
Hsap38.chr3.155929281.155930096.+	L1PA2|LINE/L1	25.417	-1.37101	0.159654	-8.58736	8.9e-18	3.64e-16
Hsap38.chr4.71034429.71034767.+	HERVH-int|LTR/ERV1	31.5721	2.74145	0.31926	8.5869	8.93e-18	3.65e-16
Hsap38.chr1.85644471.85646393.+	L1PA3|LINE/L1	27.8842	2.36225	0.275136	8.58573	9.03e-18	3.69e-16
Hsap38.chr1.188031356.188033845.-	L1PA3|LINE/L1	30.2283	1.97408	0.230056	8.58087	9.42e-18	3.84e-16
Hsap38.chr11.59003695.59003973.+	HERVK-int|LTR/ERVK	7.27088	-3.21667	0.374915	-8.57972	9.51e-18	3.87e-16
Hsap38.chr3.136467911.136470343.+	L1PA5|LINE/L1	23.8356	2.65901	0.309987	8.57784	9.67e-18	3.93e-16
Hsap38.chrX.63861612.63864038.-	L1PA4|LINE/L1	28.6847	2.13069	0.248433	8.57652	9.78e-18	3.97e-16
Hsap38.chr13.110673213.110673497.+	L1PA5|LINE/L1	16.6241	3.59931	0.41973	8.5753	9.88e-18	4.01e-16
Hsap38.chr9.123905314.123907425.+	L1PA2|LINE/L1	43.2264	1.83427	0.213907	8.5751	9.9e-18	4.01e-16
Hsap38.chr19.36158257.36158625.-	HERVH-int|LTR/ERV1	26.028	3.07615	0.358757	8.57447	9.95e-18	4.03e-16
Hsap38.chr13.67682051.67684306.-	L1PA2|LINE/L1	36.3978	1.95866	0.228445	8.57387	1e-17	4.05e-16
Hsap38.chr18.70100517.70100969.-	L1PA5|LINE/L1	17.4398	-1.49985	0.175017	-8.5697	1.04e-17	4.19e-16
Hsap38.chrX.52884382.52884798.-	L1PA5|LINE/L1	15.5722	3.59817	0.419954	8.56802	1.05e-17	4.25e-16
Hsap38.chr2.76798118.76800526.+	L1PA2|LINE/L1	33.2343	1.80494	0.210834	8.56094	1.12e-17	4.51e-16
Hsap38.chrX.72447193.72447813.+	L1PA7|LINE/L1	20.3906	3.62112	0.423009	8.56038	1.12e-17	4.53e-16
Hsap38.chr5.64129313.64132354.-	L1PA2|LINE/L1	28.4582	2.05347	0.239982	8.55676	1.16e-17	4.67e-16
Hsap38.chr19.37108598.37108921.-	HERVK-int|LTR/ERVK	13.3404	3.60416	0.421806	8.54461	1.29e-17	5.18e-16
Hsap38.chr1.145668389.145668769.-	L1PA5|LINE/L1	20.3933	3.19294	0.373755	8.54288	1.31e-17	5.25e-16
Hsap38.chr6.38291433.38291885.-	L1P3|LINE/L1	16.8607	3.66848	0.429573	8.53982	1.34e-17	5.38e-16
Hsap38.chrX.65151852.65152457.+	L1PA3|LINE/L1	11.9231	-2.24348	0.262716	-8.53955	1.35e-17	5.39e-16
Hsap38.chr14.92045525.92046448.-	HERVH-int|LTR/ERV1	20.6645	3.50401	0.410374	8.53859	1.36e-17	5.43e-16
Hsap38.chr15.30850488.30850820.-	L1PA4|LINE/L1	35.0346	3.27925	0.384256	8.53402	1.41e-17	5.64e-16
Hsap38.chr17.6877129.6878115.-	HERVK9-int|LTR/ERVK	45.2831	4.74322	0.556156	8.52858	1.48e-17	5.9e-16
Hsap38.chr15.30850824.30851210.-	L1PA4|LINE/L1	30.7385	3.17442	0.372295	8.52661	1.51e-17	6e-16
Hsap38.chr16.72080980.72081450.+	HERVIP10F-int|LTR/ERV1	3.50939	-2.55777	0.300081	-8.52358	1.55e-17	6.15e-16
Hsap38.chrY.13725787.13727496.+	L1PA4|LINE/L1	37.8136	2.07673	0.24375	8.51992	1.6e-17	6.34e-16
Hsap38.chr4.26923625.26925604.+	L1HS|LINE/L1	50.4712	-0.971059	0.113984	-8.51925	1.61e-17	6.37e-16
Hsap38.chr9.76491025.76491636.-	HERV9N-int|LTR/ERV1	26.8511	3.66085	0.429783	8.51791	1.62e-17	6.44e-16
Hsap38.chr14.71677871.71678701.-	L1PA5|LINE/L1	16.3466	-2.03155	0.238551	-8.51621	1.65e-17	6.52e-16
Hsap38.chr9.92578947.92580818.-	L1PA3|LINE/L1	43.4938	1.97454	0.231898	8.51472	1.67e-17	6.6e-16
Hsap38.chr3.125891942.125892682.+	HERVK-int|LTR/ERVK	44.3473	3.18635	0.374358	8.51152	1.72e-17	6.78e-16
Hsap38.chr16.74517287.74517874.+	L1PA7|LINE/L1	14.0878	3.79641	0.446055	8.51107	1.72e-17	6.8e-16
Hsap38.chr3.5143969.5144241.-	HERVP71A-int|LTR/ERV1	33.7978	2.73001	0.320816	8.50958	1.75e-17	6.88e-16
Hsap38.chr14.20264976.20265878.+	L1PA3|LINE/L1	27.1622	2.80317	0.32975	8.50089	1.88e-17	7.4e-16
Hsap38.chr2.108530526.108530948.+	Harlequin-int|LTR/ERV1	12.7032	3.77339	0.443908	8.50039	1.89e-17	7.42e-16
Hsap38.chr4.67178994.67180976.+	L1PA2|LINE/L1	29.4348	2.06437	0.242872	8.49982	1.9e-17	7.45e-16
Hsap38.chr1.172318202.172319131.+	L1PA3|LINE/L1	19.9287	-1.62401	0.191127	-8.49699	1.95e-17	7.62e-16
Hsap38.chr20.41235269.41235697.+	L1PA4|LINE/L1	13.1861	3.83328	0.451133	8.49701	1.95e-17	7.62e-16
Hsap38.chr19.23346940.23347329.+	HERVH48-int|LTR/ERV1	32.6089	2.80939	0.330771	8.49345	2.01e-17	7.84e-16
Hsap38.chr1.86988207.86988485.+	HERVK11-int|LTR/ERVK	22.1752	3.37733	0.397843	8.48911	2.08e-17	8.13e-16
Hsap38.chr8.7156074.7156415.-	HERVK11-int|LTR/ERVK	55.4889	3.32449	0.391708	8.48716	2.12e-17	8.26e-16
Hsap38.chr7.7602123.7602806.+	L1PA4|LINE/L1	10.263	-2.94493	0.347005	-8.4867	2.13e-17	8.28e-16
Hsap38.chr6.85759096.85761096.-	L1PA3|LINE/L1	19.3402	3.03457	0.35758	8.48641	2.13e-17	8.3e-16
Hsap38.chr2.69446076.69446381.-	HERVH-int|LTR/ERV1	16.241	3.86614	0.455665	8.48461	2.16e-17	8.41e-16
Hsap38.chr6.83898083.83899957.-	L1PA5|LINE/L1	28.8415	2.41197	0.284454	8.4793	2.27e-17	8.8e-16
Hsap38.chrX.63361592.63362524.-	HERVK22-int|LTR/ERVK	15.1334	4.02258	0.474484	8.4778	2.29e-17	8.9e-16
Hsap38.chr4.15632693.15633043.-	L1PA6|LINE/L1	91.2211	-1.72012	0.202908	-8.47737	2.3e-17	8.92e-16
Hsap38.chr1.120991417.120991674.-	MER66-int|LTR/ERV1 AluSz6|SINE/Alu	13.4405	3.85355	0.454656	8.47574	2.34e-17	9.04e-16
Hsap38.chrX.49142101.49142454.-	HERVE-int|LTR/ERV1	130.546	-2.64413	0.311982	-8.47524	2.35e-17	9.07e-16
Hsap38.chr15.34169694.34170320.+	L1PA6|LINE/L1	13.6888	3.53195	0.41688	8.47233	2.41e-17	9.29e-16
Hsap38.chr1.158954697.158958041.+	L1PA2|LINE/L1	149.773	2.35324	0.277849	8.46949	2.46e-17	9.5e-16
Hsap38.chr7.43061067.43064801.+	L1PA2|LINE/L1	41.2478	1.42947	0.168795	8.46871	2.48e-17	9.56e-16
Hsap38.chr7.29640873.29641256.-	HERVS71-int|LTR/ERV1	31.6819	3.31079	0.391123	8.46484	2.56e-17	9.87e-16
Hsap38.chr2.116049163.116051250.-	L1PA2|LINE/L1	31.9133	1.98532	0.234607	8.46232	2.62e-17	1.01e-15
Hsap38.chr6.116642457.116643473.+	L1PA3|LINE/L1	20.312	3.1787	0.375666	8.46149	2.64e-17	1.01e-15
Hsap38.chr11.89746350.89749997.+	L1PA3|LINE/L1	42.2111	1.67236	0.197774	8.45587	2.77e-17	1.06e-15
Hsap38.chr2.127372476.127372751.+	HERVK22-int|LTR/ERVK	25.3433	2.98618	0.353392	8.45003	2.91e-17	1.12e-15
Hsap38.chr1.120788339.120788914.-	HERVL-int|LTR/ERVL	25.2538	3.46738	0.410346	8.44988	2.92e-17	1.12e-15
Hsap38.chr6.166888425.166888787.+	L1PA5|LINE/L1	24.7166	3.48759	0.413005	8.44441	3.06e-17	1.17e-15
Hsap38.chr6.100198420.100201626.+	L1PA2|LINE/L1	31.0662	1.81059	0.214424	8.44398	3.07e-17	1.17e-15
Hsap38.chr7.29638819.29639295.-	HERVS71-int|LTR/ERV1	83.5118	2.44564	0.289852	8.43752	3.24e-17	1.24e-15
Hsap38.chr2.230337014.230339512.-	MSTA|LTR/ERVL-MaLR L1HS|LINE/L1	45.1443	1.65697	0.196394	8.437	3.26e-17	1.24e-15
Hsap38.chrX.25312809.25315289.-	L1PA4|LINE/L1	26.0955	2.13456	0.253147	8.43208	3.4e-17	1.29e-15
Hsap38.chr14.67329085.67329711.-	L1PA5|LINE/L1 AluSz|SINE/Alu	74.7893	-1.29613	0.15372	-8.43176	3.4e-17	1.29e-15
Hsap38.chr1.248724795.248726774.-	L1PBa|LINE/L1 L1PA3|LINE/L1	26.5766	2.45138	0.290838	8.42869	3.5e-17	1.33e-15
Hsap38.chr19.23430951.23433845.-	L1PA3|LINE/L1	29.3749	2.03801	0.241919	8.42434	3.63e-17	1.38e-15
Hsap38.chr20.12360002.12361957.-	L1PA3|LINE/L1	38.0584	1.75609	0.208516	8.42188	3.71e-17	1.4e-15
Hsap38.chr4.168443985.168447428.+	L1PA2|LINE/L1	70.4825	2.06558	0.245278	8.42138	3.72e-17	1.41e-15
Hsap38.chr1.152937112.152938956.-	L1PA3|LINE/L1	22.937	2.50209	0.297119	8.42115	3.73e-17	1.41e-15
Hsap38.chr12.47677022.47677471.+	L1PA6|LINE/L1	12.1641	3.7176	0.441641	8.4177	3.84e-17	1.45e-15
Hsap38.chr14.44674827.44676632.+	L1PA3|LINE/L1	26.2352	2.22355	0.264185	8.41663	3.87e-17	1.46e-15
Hsap38.chr8.8141446.8141751.+	HERVS71-int|LTR/ERV1	47.4583	3.24223	0.385295	8.41493	3.93e-17	1.48e-15
Hsap38.chr12.69804318.69806045.-	L1PA4|LINE/L1	29.1314	2.76094	0.328233	8.41152	4.05e-17	1.52e-15
Hsap38.chr10.95151136.95153139.+	L1PA3|LINE/L1	30.2289	2.51608	0.299425	8.40306	4.35e-17	1.63e-15
Hsap38.chr15.89235733.89235984.-	HERVK9-int|LTR/ERVK	5.84287	-2.72143	0.323901	-8.40206	4.39e-17	1.65e-15
Hsap38.chr2.210449096.210449758.+	L1PA7|LINE/L1	14.5582	3.83603	0.456692	8.3996	4.48e-17	1.68e-15
Hsap38.chr14.54951954.54953237.+	L1PA5|LINE/L1	22.4482	3.12017	0.371665	8.39512	4.65e-17	1.74e-15
Hsap38.chr6.86900475.86901953.+	L1PA2|LINE/L1	22.2324	2.64607	0.31522	8.39435	4.68e-17	1.75e-15
Hsap38.chr10.6825218.6826195.-	SVA_F|Retroposon/SVA HERVK-int|LTR/ERVK	65.7205	5.15079	0.613972	8.3893	4.89e-17	1.83e-15
Hsap38.chr3.17696944.17697288.+	L1PA6|LINE/L1	12.4589	3.75516	0.44815	8.37924	5.33e-17	1.99e-15
Hsap38.chr6.8032454.8034070.+	L1PB1|LINE/L1 L1PA6|LINE/L1	18.199	3.29193	0.393053	8.37529	5.51e-17	2.05e-15
Hsap38.chr11.48514829.48516397.-	L1PA3|LINE/L1	24.8253	2.39125	0.28553	8.3748	5.53e-17	2.06e-15
Hsap38.chr10.95154142.95155122.+	L1PA4|LINE/L1	13.5194	3.75405	0.448261	8.3747	5.54e-17	2.06e-15
Hsap38.chr15.73510233.73512500.-	L1PA2|LINE/L1	57.4038	2.2948	0.274187	8.36946	5.79e-17	2.15e-15
Hsap38.chr3.159085958.159088975.-	L1PA3|LINE/L1	28.4892	1.93525	0.231481	8.3603	6.26e-17	2.32e-15
Hsap38.chr11.95809473.95810210.+	L1P2|LINE/L1	43.401	-1.40689	0.168293	-8.35974	6.29e-17	2.33e-15
Hsap38.chr5.30493370.30494467.-	HERVK-int|LTR/ERVK	26.5257	3.74278	0.448176	8.35114	6.76e-17	2.5e-15
Hsap38.chr11.28206197.28207996.-	L1PA3|LINE/L1	23.5686	2.53498	0.303575	8.35043	6.8e-17	2.52e-15
Hsap38.chr1.93292574.93292963.+	L1MA3|LINE/L1	18.8492	3.38012	0.404887	8.34829	6.93e-17	2.56e-15
Hsap38.chr20.25727364.25728218.-	L1M2|LINE/L1 L1PA3|LINE/L1	22.6088	3.1146	0.373126	8.34733	6.98e-17	2.58e-15
Hsap38.chr4.120743387.120747226.+	L1PA3|LINE/L1	42.8646	1.46427	0.175455	8.34555	7.09e-17	2.61e-15
Hsap38.chr6.16457895.16458467.+	HERV9-int|LTR/ERV1	21.9798	4.08686	0.489698	8.34568	7.08e-17	2.61e-15
Hsap38.chr1.37910613.37910903.+	HERVH-int|LTR/ERV1	19.7403	3.1117	0.372907	8.34445	7.15e-17	2.63e-15
Hsap38.chr7.92004230.92005318.-	L1P1|LINE/L1 L2a|LINE/L2	46.2947	1.8425	0.220837	8.34326	7.23e-17	2.65e-15
Hsap38.chr1.36330553.36331821.+	HERVFH21-int|LTR/ERV1	21.992	4.32795	0.518761	8.34286	7.25e-17	2.66e-15
Hsap38.chrX.44999932.45000207.-	HERVIP10FH-int|LTR/ERV1	14.3564	3.69552	0.443273	8.33689	7.63e-17	2.8e-15
Hsap38.chrX.47790013.47792310.+	L1MC5a|LINE/L1 L1P1|LINE/L1	26.4243	2.15208	0.258147	8.33665	7.64e-17	2.8e-15
Hsap38.chr18.62908246.62911743.+	L1HS|LINE/L1	96.9142	-0.953725	0.114454	-8.33281	7.89e-17	2.89e-15
Hsap38.chrX.101435994.101437037.-	L1PA4|LINE/L1	26.8805	2.38669	0.286428	8.33261	7.91e-17	2.89e-15
Hsap38.chr15.40687736.40688011.-	HERVK11-int|LTR/ERVK	87.7357	1.98235	0.23796	8.33062	8.04e-17	2.93e-15
Hsap38.chr11.4011888.4013081.-	L1PA6|LINE/L1	14.6252	3.61914	0.434543	8.32861	8.18e-17	2.98e-15
Hsap38.chr4.9098378.9099097.+	HERVE-int|LTR/ERV1	18.4951	3.98486	0.478494	8.32793	8.23e-17	3e-15
Hsap38.chr11.124391157.124393277.+	L1M5|LINE/L1 L1PA3|LINE/L1	18.4028	3.12896	0.375813	8.32584	8.37e-17	3.05e-15
Hsap38.chrX.100136910.100140149.+	L1PA2|LINE/L1	34.9471	1.55342	0.186599	8.32495	8.44e-17	3.07e-15
Hsap38.chr1.150655062.150655574.+	HERVK9-int|LTR/ERVK	15.1258	3.54279	0.425938	8.31763	8.97e-17	3.26e-15
Hsap38.chr2.69445740.69446072.-	HERVH-int|LTR/ERV1	19.313	3.73189	0.448765	8.31591	9.11e-17	3.3e-15
Hsap38.chr3.128922419.128922781.+	HERVK14-int|LTR/ERVK	33.5724	2.17566	0.261688	8.31396	9.26e-17	3.35e-15
Hsap38.chrX.112592226.112594904.+	L1PA3|LINE/L1	22.764	2.46209	0.296191	8.31251	9.37e-17	3.39e-15
Hsap38.chr14.60938014.60938658.-	L1PA4|LINE/L1	16.1077	3.41976	0.41147	8.3111	9.48e-17	3.43e-15
Hsap38.chr1.219103484.219105805.-	L1PA3|LINE/L1	31.4237	1.7671	0.212632	8.31062	9.52e-17	3.44e-15
Hsap38.chr3.46773681.46775399.-	L1PA3|LINE/L1	32.7497	2.08085	0.250404	8.30999	9.57e-17	3.45e-15
Hsap38.chr8.59870019.59872271.-	L1PA2|LINE/L1	27.3385	2.1402	0.257567	8.3093	9.63e-17	3.47e-15
Hsap38.chr19.36157672.36158253.-	HERVH-int|LTR/ERV1	37.956	2.38019	0.286524	8.30712	9.81e-17	3.53e-15
Hsap38.chr10.31893766.31895559.+	L1PA5|LINE/L1	37.782	2.45916	0.296157	8.30355	1.01e-16	3.63e-15
Hsap38.chr9.20797682.20798632.-	L1PA4|LINE/L1	23.1995	3.05139	0.36751	8.30287	1.02e-16	3.65e-15
Hsap38.chr12.3689223.3689465.-	L1PA13|LINE/L1	12.2662	-1.92531	0.231924	-8.30146	1.03e-16	3.69e-15
Hsap38.chr6.147253190.147253522.+	L1PA7|LINE/L1	45.2112	-1.88949	0.227622	-8.301	1.03e-16	3.7e-15
Hsap38.chrX.77081015.77081335.+	HERVK9-int|LTR/ERVK	16.7032	-3.85654	0.46469	-8.29915	1.05e-16	3.75e-15
Hsap38.chr15.44687057.44687758.+	L1PA7|LINE/L1	13.4546	3.61476	0.435688	8.29666	1.07e-16	3.83e-15
Hsap38.chr20.25715441.25716292.-	L1PA3|LINE/L1	19.4884	3.1943	0.385162	8.2934	1.1e-16	3.93e-15
Hsap38.chr8.98618411.98620258.+	L1PA2|LINE/L1	39.5713	1.5455	0.186381	8.29213	1.11e-16	3.97e-15
Hsap38.chr8.8143393.8143695.+	HERVS71-int|LTR/ERV1	53.6729	3.07622	0.371068	8.29017	1.13e-16	4.03e-15
Hsap38.chr7.5021367.5021924.-	Harlequin-int|LTR/ERV1	13.3101	3.49836	0.421993	8.29009	1.13e-16	4.03e-15
Hsap38.chr10.62674414.62676093.-	L1PA3|LINE/L1	20.9993	3.16479	0.382224	8.27993	1.23e-16	4.38e-15
Hsap38.chr5.66059376.66059849.-	L1PA4|LINE/L1	20.2769	3.35482	0.405192	8.27957	1.24e-16	4.39e-15
Hsap38.chr12.26780281.26780946.+	HERVL-int|LTR/ERVL	49.1064	2.80728	0.339112	8.27833	1.25e-16	4.43e-15
Hsap38.chr8.12506615.12507022.-	L1PA4|LINE/L1	65.5049	2.67061	0.322672	8.27655	1.27e-16	4.49e-15
Hsap38.chr5.53627300.53628067.-	L1PA7|LINE/L1	17.2197	3.40204	0.411073	8.27599	1.27e-16	4.51e-15
Hsap38.chr6.62061960.62065100.+	L1HS|LINE/L1 L1PA2|LINE/L1	39.2327	1.4439	0.174594	8.27005	1.34e-16	4.74e-15
Hsap38.chr2.135384497.135385603.+	L1PA6|LINE/L1	17.307	3.21104	0.388283	8.26984	1.34e-16	4.74e-15
Hsap38.chr7.107388034.107388474.+	HERVK22-int|LTR/ERVK	22.536	2.68775	0.325081	8.26793	1.36e-16	4.81e-15
Hsap38.chr5.81595866.81597194.+	L1PA4|LINE/L1	40.2763	2.97146	0.359456	8.26655	1.38e-16	4.86e-15
Hsap38.chr11.107297404.107297916.+	L1PA5|LINE/L1	18.0086	3.37138	0.40788	8.26561	1.39e-16	4.9e-15
Hsap38.chr3.23297604.23299037.-	L1PA4|LINE/L1	33.1206	2.63532	0.318872	8.26449	1.4e-16	4.94e-15
Hsap38.chr2.15443144.15444652.+	L1PA3|LINE/L1	24.1799	2.61603	0.316594	8.26303	1.42e-16	4.99e-15
Hsap38.chr2.15319751.15320782.+	L1PA6|LINE/L1	18.663	3.70351	0.448223	8.26266	1.42e-16	5e-15
Hsap38.chr3.99733369.99735366.-	L1PA3|LINE/L1	21.4626	2.52187	0.305214	8.26262	1.43e-16	5e-15
Hsap38.chr14.35175614.35177134.-	L1PA5|LINE/L1	21.3698	2.74061	0.331751	8.26102	1.44e-16	5.06e-15
Hsap38.chr15.100443192.100443773.+	HERVH-int|LTR/ERV1	34.1522	2.72874	0.330399	8.25892	1.47e-16	5.14e-15
Hsap38.chr6.118819003.118819512.-	L1PA8|LINE/L1	19.5646	-1.52694	0.184884	-8.2589	1.47e-16	5.14e-15
Hsap38.chr22.28531289.28532953.+	L1PA5|LINE/L1	25.666	4.21511	0.510805	8.25191	1.56e-16	5.44e-15
Hsap38.chrX.120150602.120151030.+	HERV15-int|LTR/ERV1	22.9495	3.76895	0.456941	8.24822	1.61e-16	5.61e-15
Hsap38.chr3.129903270.129903773.+	HERVK9-int|LTR/ERVK	52.2874	2.74774	0.333244	8.24543	1.65e-16	5.74e-15
Hsap38.chrX.56807240.56808058.-	L1PA7|LINE/L1	11.5267	3.6366	0.441176	8.24296	1.68e-16	5.85e-15
Hsap38.chr2.84107245.84109974.+	L1PA4|LINE/L1	19.5121	2.7895	0.338446	8.24208	1.69e-16	5.89e-15
Hsap38.chr22.18943304.18946927.+	HERVK-int|LTR/ERVK SVA_F|Retroposon/SVA LTR5_Hs|LTR/ERVK	68.758	2.82585	0.342939	8.24009	1.72e-16	5.98e-15
Hsap38.chr1.149681169.149681633.-	MER66-int|LTR/ERV1 AluSx1|SINE/Alu	15.8401	4.07616	0.494689	8.23985	1.72e-16	5.98e-15
Hsap38.chr1.63504293.63504607.-	L1PA4|LINE/L1	8.05797	-1.63899	0.198952	-8.23808	1.75e-16	6.07e-15
Hsap38.chr16.2667678.2668550.-	HERVK13-int|LTR/ERVK	71.2777	1.9581	0.237776	8.23504	1.8e-16	6.22e-15
Hsap38.chrY.15091659.15091913.-	AluYa8|SINE/Alu HERV1_I-int|LTR/ERV1	1.50596	-3.04954	0.370323	-8.23481	1.8e-16	6.22e-15
Hsap38.chr4.143894568.143894978.+	L1PA3|LINE/L1	15.923	-2.19548	0.266627	-8.23428	1.81e-16	6.24e-15
Hsap38.chr2.232177688.232180879.-	L1PA2|LINE/L1	62.2916	1.05476	0.128092	8.23436	1.81e-16	6.24e-15
Hsap38.chr5.60877623.60878096.-	L1PA4|LINE/L1	12.1777	-1.69188	0.205526	-8.23195	1.84e-16	6.35e-15
Hsap38.chr8.97178039.97178389.+	HERVH-int|LTR/ERV1	17.3959	3.982	0.483826	8.23024	1.87e-16	6.44e-15
Hsap38.chr15.49843567.49843878.+	HERVK22-int|LTR/ERVK	33.3569	3.6709	0.446064	8.22953	1.88e-16	6.47e-15
Hsap38.chr19.22578798.22579670.+	HERVK-int|LTR/ERVK	15.9184	3.82948	0.465438	8.22769	1.91e-16	6.56e-15
Hsap38.chr19.27748118.27748885.+	HERVK22-int|LTR/ERVK	13.421	3.85226	0.468349	8.22519	1.95e-16	6.69e-15
Hsap38.chr19.32695633.32696061.-	HERV9N-int|LTR/ERV1	31.6398	2.87176	0.349267	8.22225	2e-16	6.85e-15
Hsap38.chr11.71886308.71886937.+	HERVE-int|LTR/ERV1	36.5321	2.72218	0.331264	8.21754	2.08e-16	7.12e-15
Hsap38.chr7.152041772.152042074.-	HERVK9-int|LTR/ERVK	12.5071	3.75588	0.457186	8.21522	2.12e-16	7.25e-15
Hsap38.chr19.9750735.9751133.+	HERVH-int|LTR/ERV1	52.6436	2.08349	0.253635	8.21453	2.13e-16	7.29e-15
Hsap38.chr2.58174904.58175788.+	L1PA3|LINE/L1	59.0283	2.29974	0.279979	8.21398	2.14e-16	7.31e-15
Hsap38.chr13.60711719.60714106.+	L1PA3|LINE/L1	34.1646	1.93271	0.23553	8.2058	2.29e-16	7.82e-15
Hsap38.chr8.120646003.120648234.-	L1PA2|LINE/L1	98.0298	-1.18271	0.144138	-8.20539	2.3e-16	7.84e-15
Hsap38.chr8.98653891.98655897.+	L1PA3|LINE/L1	30.764	2.1277	0.259312	8.20517	2.3e-16	7.84e-15
Hsap38.chr2.53760119.53760427.+	HERV17-int|LTR/ERV1	21.3713	3.35984	0.409851	8.1977	2.45e-16	8.34e-15
Hsap38.chr15.51572052.51573140.+	L1PA7|LINE/L1	23.846	4.13514	0.504596	8.19495	2.51e-16	8.51e-15
Hsap38.chr3.125896206.125896541.+	HERVK-int|LTR/ERVK	16.2287	3.62841	0.442761	8.19496	2.51e-16	8.51e-15
Hsap38.chr18.6232913.6233545.+	L1PA6|LINE/L1	6.27587	-2.59944	0.317216	-8.19455	2.52e-16	8.53e-15
Hsap38.chrX.29982388.29983959.-	L1PA3|LINE/L1	25.6314	2.18919	0.267194	8.19329	2.54e-16	8.62e-15
Hsap38.chr14.104837520.104839352.-	L1PA6|LINE/L1	24.7378	2.90898	0.355124	8.19145	2.58e-16	8.74e-15
Hsap38.chr10.75560510.75561451.-	L1PA3|LINE/L1	27.7594	3.18254	0.388834	8.18485	2.73e-16	9.22e-15
Hsap38.chr9.5679130.5680233.-	L1PA4|LINE/L1	18.3562	3.07246	0.375407	8.18434	2.74e-16	9.25e-15
Hsap38.chr9.131683207.131683698.+	HERVK9-int|LTR/ERVK	24.8106	3.35996	0.410628	8.18247	2.78e-16	9.39e-15
Hsap38.chr12.52117644.52118444.-	HERVE-int|LTR/ERV1	2.89141	-3.23548	0.395475	-8.18126	2.81e-16	9.47e-15
Hsap38.chr5.65490271.65490555.-	HERVL-int|LTR/ERVL	22.7882	3.39068	0.414481	8.18056	2.83e-16	9.52e-15
Hsap38.chr8.63797630.63801481.-	L1PA2|LINE/L1	55.4863	1.23627	0.151186	8.17712	2.91e-16	9.78e-15
Hsap38.chr5.116149280.116151010.-	L1PA3|LINE/L1	27.7409	2.68134	0.327929	8.17659	2.92e-16	9.82e-15
Hsap38.chrX.108145222.108145791.-	HERVL-int|LTR/ERVL	21.7682	3.29837	0.403433	8.17575	2.94e-16	9.88e-15
Hsap38.chr7.140105070.140105426.-	L1PA5|LINE/L1	22.3938	-2.50818	0.306879	-8.1732	3e-16	1.01e-14
Hsap38.chr7.92471593.92472399.-	HERV17-int|LTR/ERV1	16.8481	3.47067	0.42474	8.17128	3.05e-16	1.02e-14
Hsap38.chr12.50944902.50945417.+	L1P1|LINE/L1	13.7237	3.51092	0.429688	8.17086	3.06e-16	1.03e-14
Hsap38.chr9.17264669.17265823.-	L1PA4|LINE/L1	21.1516	2.94645	0.360801	8.16642	3.18e-16	1.06e-14
Hsap38.chr12.26673354.26675477.+	L1PA3|LINE/L1	38.5933	2.1609	0.264622	8.16597	3.19e-16	1.07e-14
Hsap38.chr21.29355653.29355982.-	HERV9-int|LTR/ERV1	43.6111	2.4651	0.301992	8.16282	3.27e-16	1.09e-14
Hsap38.chr5.32291855.32292214.+	HERVL-int|LTR/ERVL	19.7189	3.29705	0.403918	8.16267	3.28e-16	1.09e-14
Hsap38.chr6.143797754.143798458.-	L1PA7|LINE/L1	11.5498	3.63824	0.445739	8.16227	3.29e-16	1.1e-14
Hsap38.chr16.72328155.72328832.+	L1P2|LINE/L1	16.3264	3.44648	0.422478	8.15778	3.41e-16	1.14e-14
Hsap38.chr8.39067604.39068107.-	L1PA5|LINE/L1 HAL1|LINE/L1	19.5183	-1.99607	0.244699	-8.15726	3.43e-16	1.14e-14
Hsap38.chr2.24098399.24099178.+	L1PA6|LINE/L1	418.039	-1.19532	0.146539	-8.15698	3.44e-16	1.14e-14
Hsap38.chr4.53880487.53880978.+	L1PA2|LINE/L1	23.8272	2.21714	0.271893	8.15445	3.51e-16	1.16e-14
Hsap38.chrX.36170517.36172847.-	L1PA3|LINE/L1	28.8488	1.95783	0.240161	8.15218	3.57e-16	1.18e-14
Hsap38.chr11.62369413.62369685.-	LTR5_Hs|LTR/ERVK SVA_E|Retroposon/SVA HERVK-int|LTR/ERVK	19.9128	4.26953	0.523743	8.15196	3.58e-16	1.19e-14
Hsap38.chr5.177757082.177758863.+	L1PA4|LINE/L1	21.3281	2.72017	0.333768	8.14987	3.64e-16	1.21e-14
Hsap38.chr13.40358249.40362100.+	L1PA2|LINE/L1	45.2399	1.26351	0.155042	8.14945	3.66e-16	1.21e-14
Hsap38.chr15.49969877.49970608.+	L1PA7|LINE/L1	33.4875	3.56118	0.437044	8.14832	3.69e-16	1.22e-14
Hsap38.chr7.50876354.50876974.+	L1PA3|LINE/L1	1.2182	-4.63455	0.5689	-8.1465	3.75e-16	1.24e-14
Hsap38.chr14.45021824.45022558.-	HERV17-int|LTR/ERV1	28.1498	2.54406	0.312347	8.14497	3.79e-16	1.25e-14
Hsap38.chr4.69723490.69723834.+	L1PA5|LINE/L1	78.617	2.96405	0.363947	8.14418	3.82e-16	1.26e-14
Hsap38.chr2.112525604.112526011.-	L1PA5|LINE/L1	19.5574	3.27966	0.402738	8.14341	3.84e-16	1.26e-14
Hsap38.chr4.127862739.127864991.+	L1PA3|LINE/L1	32.8912	2.0031	0.246061	8.14065	3.93e-16	1.29e-14
Hsap38.chr1.63504715.63505611.-	L1PA4|LINE/L1	20.0195	-1.45209	0.17841	-8.13905	3.98e-16	1.31e-14
Hsap38.chr3.125896545.125897039.+	HERVK-int|LTR/ERVK	16.752	3.69044	0.453463	8.13835	4.01e-16	1.31e-14
Hsap38.chr2.99273230.99274234.-	HERVK9-int|LTR/ERVK	12.4535	3.74928	0.46077	8.137	4.05e-16	1.33e-14
Hsap38.chr13.74539081.74541555.+	L1PA3|LINE/L1	38.8147	1.53926	0.189185	8.13628	4.08e-16	1.33e-14
Hsap38.chr19.52985125.52985430.-	HERVK3-int|LTR/ERVK	3.85438	-2.92418	0.359433	-8.13554	4.1e-16	1.34e-14
Hsap38.chr1.119169352.119169765.-	HERV17-int|LTR/ERV1	15.4613	3.4011	0.4182	8.13272	4.2e-16	1.37e-14
Hsap38.chr2.97528916.97530997.+	L1PA3|LINE/L1	34.1514	2.12981	0.261882	8.1327	4.2e-16	1.37e-14
Hsap38.chr3.156880806.156881927.+	L1PA3|LINE/L1	5.29789	-2.40663	0.295935	-8.13229	4.21e-16	1.37e-14
Hsap38.chr1.180336737.180337879.+	L1PA5|LINE/L1	13.3861	3.39094	0.417221	8.12744	4.38e-16	1.43e-14
Hsap38.chr14.92046810.92047373.-	HERVH-int|LTR/ERV1	26.9769	2.6905	0.331051	8.12714	4.4e-16	1.43e-14
Hsap38.chr1.246635177.246635659.-	HERVH48-int|LTR/ERV1	56.1158	2.28812	0.281553	8.12676	4.41e-16	1.43e-14
Hsap38.chr5.143855531.143856592.+	L1PA4|LINE/L1	8.89238	-1.59603	0.196457	-8.12405	4.51e-16	1.46e-14
Hsap38.chr2.97824275.97824895.+	HERV9NC-int|LTR/ERV1	25.0069	2.8189	0.347056	8.12231	4.57e-16	1.48e-14
Hsap38.chr6.36086652.36087191.+	L1PA10|LINE/L1	227.448	-1.26111	0.155313	-8.1198	4.67e-16	1.51e-14
Hsap38.chr9.14665944.14669516.+	L1PA2|LINE/L1	49.1772	1.27418	0.156939	8.11893	4.7e-16	1.52e-14
Hsap38.chr1.237019686.237023510.-	L1HS|LINE/L1	40.9674	-0.813463	0.100238	-8.11532	4.85e-16	1.57e-14
Hsap38.chr4.81120733.81121104.-	L1MC1|LINE/L1	8.00975	-5.28795	0.651878	-8.11188	4.98e-16	1.61e-14
Hsap38.chrX.75555379.75558258.-	L1PA2|LINE/L1	27.947	1.97599	0.243659	8.10965	5.08e-16	1.64e-14
Hsap38.chr11.77861843.77862208.-	HERV17-int|LTR/ERV1	30.8361	2.23724	0.275912	8.1085	5.12e-16	1.65e-14
Hsap38.chr10.35405475.35405771.-	HERVH-int|LTR/ERV1	17.4045	3.32376	0.409924	8.10825	5.14e-16	1.65e-14
Hsap38.chr12.106401091.106401771.+	L1PA4|LINE/L1	14.7458	-1.79395	0.221249	-8.10827	5.13e-16	1.65e-14
Hsap38.chr12.55519926.55521335.+	L1PA3|LINE/L1	20.8911	2.64687	0.326604	8.10422	5.31e-16	1.71e-14
Hsap38.chr13.51650405.51651406.-	L1PA4|LINE/L1	29.4395	2.58604	0.319117	8.10373	5.33e-16	1.71e-14
Hsap38.chr2.177458047.177458499.+	L1PA7|LINE/L1	22.8911	-1.59353	0.196679	-8.10222	5.4e-16	1.73e-14
Hsap38.chr7.141753075.141753674.-	HERVK-int|LTR/ERVK	17.3045	3.8665	0.477567	8.09626	5.67e-16	1.82e-14
Hsap38.chr4.147685535.147686110.+	L1PA5|LINE/L1 AluSx|SINE/Alu	5.07192	-2.18343	0.269772	-8.09361	5.79e-16	1.86e-14
Hsap38.chr5.67738047.67738973.-	L1PA2|LINE/L1	29.0702	1.80008	0.222495	8.09043	5.95e-16	1.9e-14
Hsap38.chr19.52622632.52623180.+	HERVH-int|LTR/ERV1	28.0658	2.75861	0.341034	8.08897	6.02e-16	1.92e-14
Hsap38.chr7.106899342.106899719.-	L1PA14|LINE/L1	16.3503	3.46927	0.428946	8.08791	6.07e-16	1.94e-14
Hsap38.chrX.57204450.57205013.-	HERVK9-int|LTR/ERVK	11.9529	3.691	0.456427	8.08674	6.13e-16	1.96e-14
Hsap38.chrY.14015638.14017128.+	L1PA2|LINE/L1	17.5852	3.17271	0.392363	8.08616	6.16e-16	1.96e-14
Hsap38.chr20.18519000.18519587.-	HERVH-int|LTR/ERV1	3.9024	-2.84138	0.35144	-8.08496	6.22e-16	1.98e-14
Hsap38.chr7.90360939.90361286.-	L1PA6|LINE/L1	14.8269	3.52861	0.436533	8.08325	6.31e-16	2.01e-14
Hsap38.chr3.109542104.109543498.+	L1PA5|LINE/L1	15.768	3.29215	0.407529	8.07832	6.57e-16	2.09e-14
Hsap38.chr10.98698497.98700206.+	L1PA3|LINE/L1	21.3546	2.78552	0.344855	8.07734	6.62e-16	2.1e-14
Hsap38.chrX.56029638.56030192.-	HERVE_a-int|LTR/ERV1	15.671	3.83339	0.474697	8.07545	6.72e-16	2.13e-14
Hsap38.chr5.92297786.92300818.-	L1PA2|LINE/L1	34.7548	1.55666	0.192793	8.07425	6.79e-16	2.15e-14
Hsap38.chr7.136795927.136797216.+	MLT1H1-int|LTR/ERVL-MaLR L1PA2|LINE/L1	18.4218	2.79821	0.346573	8.07395	6.81e-16	2.16e-14
Hsap38.chr7.87023475.87024146.-	L1PA4|LINE/L1	18.2644	-1.62234	0.200944	-8.0736	6.83e-16	2.16e-14
Hsap38.chr5.176275260.176275697.-	L1PA3|LINE/L1	23.6672	3.36894	0.417321	8.07278	6.87e-16	2.17e-14
Hsap38.chr3.4265543.4267117.-	L1PA3|LINE/L1	25.8622	2.1395	0.265207	8.06731	7.19e-16	2.27e-14
Hsap38.chr1.155631931.155632905.-	HERVK-int|LTR/ERVK	102.812	2.29191	0.284162	8.06551	7.29e-16	2.3e-14
Hsap38.chr7.104750680.104751135.-	HERVK-int|LTR/ERVK	18.7232	3.94836	0.489699	8.06283	7.45e-16	2.35e-14
Hsap38.chr9.70181523.70181993.-	L1PA8|LINE/L1	85.4826	4.1098	0.509779	8.06192	7.51e-16	2.37e-14
Hsap38.chr10.58296633.58297874.-	AluY|SINE/Alu L1PA3|LINE/L1	15.8731	3.28131	0.407029	8.06162	7.53e-16	2.37e-14
Hsap38.chr9.21912136.21913008.+	L1PA5|LINE/L1	67.3246	-1.38536	0.171871	-8.06047	7.6e-16	2.39e-14
Hsap38.chr9.128852395.128852733.+	HERVK-int|LTR/ERVK	17.6244	3.25944	0.404396	8.06004	7.63e-16	2.4e-14
Hsap38.chrX.133013322.133014155.+	L1PA4|LINE/L1	11.8363	3.43718	0.426507	8.0589	7.7e-16	2.42e-14
Hsap38.chr19.21417123.21417419.-	HERVK9-int|LTR/ERVK	13.2995	3.60577	0.447563	8.05644	7.85e-16	2.46e-14
Hsap38.chr10.120448811.120450157.+	L1PA5|LINE/L1	18.4397	3.29139	0.408643	8.05444	7.98e-16	2.5e-14
Hsap38.chrX.155357478.155358248.+	L1PA13|LINE/L1	229.775	-0.972318	0.120765	-8.05136	8.19e-16	2.56e-14
Hsap38.chr5.145370976.145371395.-	L1PA8A|LINE/L1	7.62808	-3.06085	0.380278	-8.04898	8.35e-16	2.61e-14
Hsap38.chr11.63073825.63075819.-	L1PA3|LINE/L1	24.2253	2.17175	0.269837	8.0484	8.39e-16	2.62e-14
Hsap38.chr5.147960402.147961028.+	L1HS|LINE/L1	5.3777	-1.56907	0.194979	-8.04738	8.46e-16	2.64e-14
Hsap38.chr12.45373976.45376036.+	L1PA3|LINE/L1	39.2969	-1.37665	0.17109	-8.04638	8.53e-16	2.66e-14
Hsap38.chr4.146528945.146529313.+	HERVE-int|LTR/ERV1	1.85628	-4.32198	0.537382	-8.04265	8.79e-16	2.74e-14
Hsap38.chr10.6546519.6547202.-	L1PA3|LINE/L1	32.6199	2.68277	0.333659	8.04045	8.95e-16	2.78e-14
Hsap38.chr5.3440993.3444844.+	L1PA3|LINE/L1	30.458	1.73825	0.216218	8.03934	9.03e-16	2.8e-14
Hsap38.chr1.246748316.246748702.-	HERVIP10F-int|LTR/ERV1	15.1907	3.56383	0.443295	8.03941	9.03e-16	2.8e-14
Hsap38.chr17.6938234.6938626.-	HERV4_I-int|LTR/ERV1	37.0354	4.37377	0.544035	8.0395	9.02e-16	2.8e-14
Hsap38.chr16.16745262.16748480.-	L1PA3|LINE/L1	25.6237	2.04578	0.254952	8.02418	1.02e-15	3.17e-14
Hsap38.chr5.30489371.30489829.-	HERVK-int|LTR/ERVK	14.5562	3.60015	0.448753	8.02257	1.04e-15	3.21e-14
Hsap38.chr11.107375887.107378559.+	L1PA3|LINE/L1	40.4525	1.42605	0.177792	8.02091	1.05e-15	3.25e-14
Hsap38.chr1.108146224.108146715.-	L1PA7|LINE/L1	7.73852	-2.56984	0.320517	-8.01781	1.08e-15	3.33e-14
Hsap38.chr8.91560619.91564467.+	L1PA2|LINE/L1	62.4335	0.975682	0.121737	8.01466	1.1e-15	3.41e-14
Hsap38.chr8.109861861.109863840.+	L1PA3|LINE/L1	21.7566	2.36588	0.295277	8.01239	1.13e-15	3.47e-14
Hsap38.chr14.38636918.38639350.+	L1PA3|LINE/L1	23.4486	2.36816	0.295726	8.00796	1.17e-15	3.59e-14
Hsap38.chr5.148233961.148235298.+	L1PA3|LINE/L1	15.1293	3.12784	0.390841	8.00283	1.22e-15	3.74e-14
Hsap38.chr14.44706096.44709149.-	L1HS|LINE/L1	63.003	1.0755	0.134399	8.00228	1.22e-15	3.76e-14
Hsap38.chrX.124584643.124588128.+	L1PA3|LINE/L1	25.2341	2.15904	0.269806	8.00217	1.22e-15	3.76e-14
Hsap38.chr2.51382029.51383693.-	L1PA3|LINE/L1	23.0825	2.3257	0.290644	8.00189	1.23e-15	3.76e-14
Hsap38.chr21.29355986.29356243.-	HERV9-int|LTR/ERV1	41.0262	2.34247	0.29275	8.0016	1.23e-15	3.77e-14
Hsap38.chr1.207636036.207637046.-	LTR5_Hs|LTR/ERVK HERVK-int|LTR/ERVK	35.1137	4.33469	0.541872	7.99948	1.25e-15	3.83e-14
Hsap38.chr19.37112159.37112635.-	HERVK-int|LTR/ERVK	19.6347	2.97224	0.371553	7.9995	1.25e-15	3.83e-14
Hsap38.chr4.9628765.9629460.+	L1PA4|LINE/L1	30.9906	3.66898	0.458756	7.99767	1.27e-15	3.88e-14
Hsap38.chr11.71909541.71909876.+	HERVE-int|LTR/ERV1	24.8384	2.77321	0.346934	7.99349	1.31e-15	4.01e-14
Hsap38.chr9.7022491.7022970.-	L1M1|LINE/L1	11.0571	3.4587	0.432722	7.99289	1.32e-15	4.03e-14
Hsap38.chr13.80153078.80154631.+	L1PA2|LINE/L1	27.9998	2.13348	0.266943	7.99226	1.32e-15	4.04e-14
Hsap38.chr15.37304786.37307332.-	L1PA3|LINE/L1	20.6253	2.47397	0.30956	7.99188	1.33e-15	4.05e-14
Hsap38.chr1.150655805.150656206.+	HERVK9-int|LTR/ERVK	12.9189	3.43257	0.429536	7.99135	1.33e-15	4.06e-14
Hsap38.chr7.97954679.97954948.-	HERVE-int|LTR/ERV1	21.4682	3.19336	0.399681	7.98977	1.35e-15	4.11e-14
Hsap38.chr5.169823391.169824359.+	L1PA5|LINE/L1	100.796	-1.41939	0.177651	-7.98979	1.35e-15	4.11e-14
Hsap38.chr19.32693914.32694402.-	HERV9-int|LTR/ERV1	21.9261	3.06269	0.383625	7.98356	1.42e-15	4.32e-14
Hsap38.chr1.99158090.99158665.-	L1PA7|LINE/L1	1.42441	-3.00923	0.376997	-7.9821	1.44e-15	4.37e-14
Hsap38.chr1.92392395.92392760.+	L1PA7|LINE/L1	1.97622	-2.50324	0.313685	-7.98013	1.46e-15	4.43e-14
Hsap38.chr9.64927202.64927840.+	L1PA3|LINE/L1	10.6498	3.52565	0.4418	7.98018	1.46e-15	4.43e-14
Hsap38.chr1.247289839.247290321.+	HERVH48-int|LTR/ERV1	23.838	3.0375	0.380645	7.97988	1.46e-15	4.43e-14
Hsap38.chr8.8173914.8174408.+	HERVE-int|LTR/ERV1	34.6749	3.15465	0.395346	7.97947	1.47e-15	4.44e-14
Hsap38.chr7.30575711.30576001.-	LOR1-int|LTR/ERV1	10.3125	3.48194	0.436782	7.9718	1.56e-15	4.72e-14
Hsap38.chr7.87820350.87820910.+	L1PA4|LINE/L1	24.5605	2.60848	0.327379	7.96778	1.62e-15	4.88e-14
Hsap38.chr2.190474985.190475440.+	L1PA4|LINE/L1	20.6698	-1.45812	0.183056	-7.96542	1.65e-15	4.97e-14
Hsap38.chr1.219841486.219843483.+	L1PA3|LINE/L1	21.9013	2.35071	0.295241	7.962	1.69e-15	5.1e-14
Hsap38.chrX.73888803.73889873.+	L1PA2|LINE/L1	23.3922	2.36667	0.29752	7.95467	1.8e-15	5.41e-14
Hsap38.chr7.65484215.65485054.+	L1PA4|LINE/L1	8.30178	-2.00017	0.251472	-7.95383	1.81e-15	5.44e-14
Hsap38.chr4.65052469.65056221.-	L1PA3|LINE/L1	29.5579	1.77016	0.222575	7.95311	1.82e-15	5.46e-14
Hsap38.chr3.112659368.112661299.-	L1PA3|LINE/L1	25.417	2.17584	0.273641	7.95146	1.84e-15	5.53e-14
Hsap38.chr13.24463504.24463830.+	L1MEf|LINE/L1 L1PA10|LINE/L1	24.11	2.4678	0.310377	7.95099	1.85e-15	5.55e-14
Hsap38.chr3.132611321.132612016.+	L1PA4|LINE/L1	15.9663	3.19715	0.402353	7.94614	1.92e-15	5.77e-14
Hsap38.chr11.77860430.77860909.-	HERV17-int|LTR/ERV1	51.3617	1.74877	0.220099	7.94535	1.94e-15	5.8e-14
Hsap38.chr2.86655459.86659307.-	L1HS|LINE/L1	48.8168	-0.811985	0.102209	-7.94433	1.95e-15	5.84e-14
Hsap38.chr5.43463155.43464177.+	L1PA4|LINE/L1	23.9641	2.40815	0.303204	7.94235	1.98e-15	5.93e-14
Hsap38.chr16.47542227.47543246.-	L1PA6|LINE/L1	17.9518	3.05249	0.384382	7.94128	2e-15	5.97e-14
Hsap38.chr15.81733349.81734149.+	L1PA2|LINE/L1	32.2128	1.93272	0.243432	7.93949	2.03e-15	6.06e-14
Hsap38.chr5.177787793.177789088.-	L1PA5|LINE/L1	12.5832	3.29188	0.41488	7.93453	2.11e-15	6.3e-14
Hsap38.chr1.75479921.75481885.+	L1PA3|LINE/L1	14.9117	3.10045	0.391011	7.92931	2.2e-15	6.56e-14
Hsap38.chr12.55163009.55165669.-	L1PA3|LINE/L1	26.2649	1.9482	0.245715	7.92867	2.22e-15	6.59e-14
Hsap38.chr3.55138281.55140173.+	L1PA2|LINE/L1	31.9202	1.89835	0.239457	7.92772	2.23e-15	6.63e-14
Hsap38.chr11.33215713.33217740.-	L1PA3|LINE/L1	23.2668	2.53273	0.319609	7.92446	2.29e-15	6.8e-14
Hsap38.chrX.42891876.42894152.+	L1PA2|LINE/L1	41.2592	1.34218	0.169438	7.92141	2.35e-15	6.97e-14
Hsap38.chr19.58251834.58252091.-	HERV4_I-int|LTR/ERV1	56.9258	2.31177	0.291849	7.92111	2.35e-15	6.98e-14
Hsap38.chr8.51639365.51641242.+	L1PA3|LINE/L1	14.2696	3.22595	0.407367	7.91903	2.39e-15	7.09e-14
Hsap38.chr1.147192062.147192577.-	L1PA4|LINE/L1	17.7097	3.321	0.419462	7.91729	2.43e-15	7.18e-14
Hsap38.chr11.28218085.28219164.-	L1PA5|LINE/L1	15.1051	3.33991	0.422206	7.91063	2.56e-15	7.57e-14
Hsap38.chr1.48274818.48275843.-	L1PA7|LINE/L1	7.35192	-2.73653	0.346097	-7.90685	2.64e-15	7.8e-14
Hsap38.chr1.65965956.65966453.+	L1PA7|LINE/L1	3.13358	-3.04682	0.385509	-7.90337	2.71e-15	8.01e-14
Hsap38.chr22.15223846.15226125.-	L1PA3|LINE/L1	21.8566	2.19289	0.27747	7.90316	2.72e-15	8.02e-14
Hsap38.chr12.100162031.100162504.-	HERVK22-int|LTR/ERVK	54.2545	2.65356	0.335997	7.89756	2.84e-15	8.38e-14
Hsap38.chr13.47730752.47732686.-	L1PA3|LINE/L1	25.9792	2.0006	0.253355	7.89643	2.87e-15	8.45e-14
Hsap38.chr6.16461339.16461971.+	HERV9-int|LTR/ERV1	24.3107	3.90684	0.494858	7.89486	2.91e-15	8.55e-14
Hsap38.chr14.80091688.80093217.+	L1PA3|LINE/L1	16.8619	2.96267	0.375396	7.89214	2.97e-15	8.73e-14
Hsap38.chr11.94234338.94236023.-	L1PA2|LINE/L1	21.5297	2.44551	0.309902	7.89123	2.99e-15	8.78e-14
Hsap38.chr2.72266681.72267481.-	L1PA3|LINE/L1	12.5035	-1.6974	0.215102	-7.89111	3e-15	8.78e-14
Hsap38.chr8.125198257.125198838.-	L1PA6|LINE/L1	24.9597	2.53274	0.321112	7.88743	3.08e-15	9.04e-14
Hsap38.chr17.43325635.43325898.-	HERVK13-int|LTR/ERVK	17.0862	3.62612	0.4599	7.88459	3.16e-15	9.24e-14
Hsap38.chrX.79930628.79931176.+	L1PA2|LINE/L1	1.83083	-2.43899	0.309362	-7.88395	3.17e-15	9.28e-14
Hsap38.chr19.9630725.9631114.+	HERVIP10B3-int|LTR/ERV1	20.2061	3.12458	0.396422	7.88196	3.22e-15	9.42e-14
Hsap38.chr3.158512030.158513508.-	L1PA3|LINE/L1	28.5868	1.95871	0.248516	7.88164	3.23e-15	9.44e-14
Hsap38.chr1.174649774.174651366.-	L1PA7|LINE/L1	26.2003	2.03439	0.258121	7.88151	3.23e-15	9.44e-14
Hsap38.chr2.68615043.68616086.-	L1PA3|LINE/L1	14.1036	3.12766	0.396906	7.88011	3.27e-15	9.53e-14
Hsap38.chr14.74728491.74730149.-	L1ME3Cz|LINE/L1 L1PA3|LINE/L1	27.6397	1.99564	0.253365	7.87654	3.37e-15	9.8e-14
Hsap38.chr18.22531610.22535449.+	L1PA2|LINE/L1	41.7093	1.33653	0.169731	7.87444	3.42e-15	9.96e-14
Hsap38.chr22.24193222.24194082.-	L1PA3|LINE/L1	9.23804	-1.61228	0.204824	-7.87151	3.5e-15	1.02e-13
Hsap38.chr7.114992203.114992574.-	L1PA5|LINE/L1	22.5941	3.56472	0.452877	7.87128	3.51e-15	1.02e-13
Hsap38.chrX.117758592.117760334.-	L1PA3|LINE/L1	17.8424	2.66873	0.339143	7.86904	3.57e-15	1.04e-13
Hsap38.chr4.9660925.9661575.+	HERVK-int|LTR/ERVK	17.7783	3.72303	0.473261	7.86677	3.64e-15	1.06e-13
Hsap38.chr8.57159269.57162232.-	L1PA3|LINE/L1	34.167	2.06435	0.262491	7.86446	3.71e-15	1.07e-13
Hsap38.chr15.101075441.101076022.+	HERVH-int|LTR/ERV1	85.6349	1.97784	0.251659	7.85922	3.87e-15	1.12e-13
Hsap38.chr16.30862963.30863628.+	HERVH-int|LTR/ERV1	21.8129	2.72017	0.346228	7.85661	3.95e-15	1.14e-13
Hsap38.chr2.240473717.240474067.+	L1M3c|LINE/L1	41.7085	1.93297	0.246074	7.85524	3.99e-15	1.15e-13
Hsap38.chr14.68092331.68093767.-	L1PA4|LINE/L1	35.6675	1.65205	0.21032	7.85495	4e-15	1.15e-13
Hsap38.chr5.16337381.16339234.+	L1PA2|LINE/L1	24.6403	2.06558	0.262971	7.85477	4.01e-15	1.16e-13
Hsap38.chr7.83026050.83029304.+	L1PA3|LINE/L1	28.8698	1.7045	0.217065	7.85249	4.08e-15	1.18e-13
Hsap38.chr12.29137235.29137606.-	HERVH-int|LTR/ERV1	43.903	4.14541	0.527958	7.85179	4.1e-15	1.18e-13
Hsap38.chr1.177635890.177639633.+	L1PA2|LINE/L1	39.0752	1.60886	0.204955	7.84981	4.17e-15	1.2e-13
Hsap38.chr2.155444054.155446582.-	L1PA2|LINE/L1	50.8757	1.2834	0.163517	7.84874	4.2e-15	1.21e-13
Hsap38.chr4.157175112.157178687.-	L1PA3|LINE/L1	20.2424	2.35207	0.299698	7.84812	4.22e-15	1.21e-13
Hsap38.chr7.136775904.136777430.-	L1PA2|LINE/L1	25.0325	2.02983	0.258783	7.84374	4.37e-15	1.26e-13
Hsap38.chr11.63208918.63209337.+	HERV15-int|LTR/ERV1	1.18305	-4.99682	0.637446	-7.83881	4.55e-15	1.3e-13
Hsap38.chr5.37088619.37089260.+	HERVK22-int|LTR/ERVK	13.3397	3.38991	0.432492	7.83808	4.57e-15	1.31e-13
Hsap38.chr2.22304979.22307843.+	L1PA3|LINE/L1	23.5308	2.10214	0.268277	7.83573	4.66e-15	1.33e-13
Hsap38.chr14.35619726.35620382.+	L1PA6|LINE/L1	10.5439	3.38356	0.431828	7.83543	4.67e-15	1.34e-13
Hsap38.chr5.82272408.82272695.-	Harlequin-int|LTR/ERV1	21.1732	-1.81752	0.231995	-7.83431	4.71e-15	1.35e-13
Hsap38.chr17.6878873.6879619.-	HERVK9-int|LTR/ERVK	18.7807	4.3173	0.551093	7.83406	4.72e-15	1.35e-13
Hsap38.chr4.4954111.4957947.-	L1PA2|LINE/L1	42.4166	1.25296	0.159946	7.83362	4.74e-15	1.35e-13
Hsap38.chr10.6831400.6832122.-	HERVK-int|LTR/ERVK	35.5144	5.21771	0.666243	7.83155	4.82e-15	1.37e-13
Hsap38.chr2.184947516.184949690.-	L1HS|LINE/L1	20.8472	-1.0322	0.131841	-7.82915	4.91e-15	1.4e-13
Hsap38.chr7.122242227.122244443.+	L1PA2|LINE/L1	27.9988	1.72516	0.220356	7.82896	4.92e-15	1.4e-13
Hsap38.chrX.155199716.155201569.+	L1PA3|LINE/L1	29.9191	1.67076	0.213413	7.82879	4.93e-15	1.4e-13
Hsap38.chr4.145371297.145375148.+	L1PA2|LINE/L1	42.4935	1.38993	0.177542	7.82872	4.93e-15	1.4e-13
Hsap38.chr4.144772105.144774390.+	L1PA3|LINE/L1	19.4681	2.44324	0.312129	7.82767	4.97e-15	1.41e-13
Hsap38.chr7.90810386.90811810.+	L1PA4|LINE/L1	27.1027	-1.60871	0.205519	-7.82753	4.98e-15	1.41e-13
Hsap38.chr7.6951265.6951741.-	HERVE-int|LTR/ERV1	8.41877	-3.01319	0.384966	-7.82716	4.99e-15	1.41e-13
Hsap38.chrX.74126812.74127243.-	AluY|SINE/Alu HERVH-int|LTR/ERV1	13.4586	3.36293	0.429738	7.82553	5.06e-15	1.43e-13
Hsap38.chr3.185014621.185015133.-	HERVK9-int|LTR/ERVK	11.3766	3.49006	0.446069	7.82404	5.12e-15	1.45e-13
Hsap38.chr15.51509566.51510432.+	L1PA7|LINE/L1	37.9777	3.58357	0.458416	7.81731	5.4e-15	1.53e-13
Hsap38.chr12.88710080.88712242.-	L1PA2|LINE/L1	21.8256	2.49793	0.31974	7.81238	5.61e-15	1.58e-13
Hsap38.chr7.46141116.46142036.+	L1PA2|LINE/L1	15.9506	3.02104	0.386728	7.81179	5.64e-15	1.59e-13
Hsap38.chr12.17858268.17860070.+	L1PA2|LINE/L1	22.3908	2.13254	0.273023	7.81087	5.68e-15	1.6e-13
Hsap38.chr10.35404788.35405177.-	HERVH-int|LTR/ERV1	26.9772	2.57115	0.329192	7.81047	5.7e-15	1.6e-13
Hsap38.chr8.47021523.47023985.+	L1PA3|LINE/L1	28.2732	3.11104	0.39839	7.80905	5.76e-15	1.62e-13
Hsap38.chrX.68526420.68526866.-	L1PA7|LINE/L1	18.4179	2.86045	0.366338	7.80822	5.8e-15	1.63e-13
Hsap38.chr13.63738706.63739023.-	HERVE-int|LTR/ERV1	10.6669	3.48328	0.446241	7.80582	5.91e-15	1.66e-13
Hsap38.chr1.198311654.198313495.-	L1PA3|LINE/L1	34.6862	1.93787	0.248274	7.80536	5.93e-15	1.67e-13
Hsap38.chr1.158950665.158950970.-	HERVK22-int|LTR/ERVK	24.7907	4.18536	0.536225	7.80523	5.94e-15	1.67e-13
Hsap38.chr16.33092317.33094464.+	AluSg|SINE/Alu L1PA2|LINE/L1	34.2196	2.40264	0.307869	7.80408	5.99e-15	1.68e-13
Hsap38.chr1.54632184.54633128.+	HERVK9-int|LTR/ERVK	48.1152	2.79334	0.357964	7.80342	6.03e-15	1.69e-13
Hsap38.chr20.41588850.41589527.+	L1PA5|LINE/L1	26.5845	2.23352	0.286255	7.80255	6.07e-15	1.7e-13
Hsap38.chr8.114000507.114002894.-	L1PA2|LINE/L1	31.326	1.62974	0.208887	7.802	6.09e-15	1.7e-13
Hsap38.chr12.79864930.79865697.+	L1PA7|LINE/L1	18.8647	2.77347	0.355857	7.79376	6.5e-15	1.82e-13
Hsap38.chr2.195067743.195071591.-	L1PA2|LINE/L1	42.8221	1.29175	0.16576	7.79289	6.55e-15	1.83e-13
Hsap38.chr8.12491255.12491749.-	HERVE-int|LTR/ERV1	33.2818	3.09247	0.396859	7.79237	6.58e-15	1.83e-13
Hsap38.chr7.99655411.99656232.-	L1PA4|LINE/L1	17.2453	2.97318	0.381581	7.79174	6.61e-15	1.84e-13
Hsap38.chr2.219813728.219815734.-	L1PA4|LINE/L1	23.7654	2.10443	0.270114	7.79091	6.65e-15	1.85e-13
Hsap38.chr4.15357662.15358597.-	L1PA7|LINE/L1	14.0131	-2.35534	0.302391	-7.78904	6.75e-15	1.88e-13
Hsap38.chr1.37971612.37972235.+	L1P1|LINE/L1	20.709	2.63543	0.3384	7.78791	6.81e-15	1.89e-13
Hsap38.chr8.53733122.53733781.+	HERVE_a-int|LTR/ERV1	11.9321	3.32156	0.426756	7.78327	7.07e-15	1.96e-13
Hsap38.chr1.143772510.143772974.-	MER66-int|LTR/ERV1 AluSx1|SINE/Alu	13.6312	3.85785	0.49586	7.78012	7.25e-15	2.01e-13
Hsap38.chr8.59885538.59887790.+	L1PA3|LINE/L1	21.6669	2.17872	0.280055	7.77962	7.27e-15	2.02e-13
Hsap38.chr7.87751044.87753104.-	L1PA3|LINE/L1	25.3554	2.06699	0.26571	7.77913	7.3e-15	2.02e-13
Hsap38.chr8.53782272.53782832.-	L1PA4|LINE/L1	22.6845	-1.37788	0.177148	-7.77811	7.36e-15	2.04e-13
Hsap38.chr1.173762805.173763143.+	L1PB1|LINE/L1	42.6089	-1.43316	0.184314	-7.77569	7.5e-15	2.07e-13
Hsap38.chr10.48350137.48350565.+	L1PA7|LINE/L1	61.6532	-1.03844	0.133569	-7.77452	7.57e-15	2.09e-13
Hsap38.chr2.152998856.153001051.+	L1PA3|LINE/L1	21.7386	2.11995	0.272689	7.77425	7.59e-15	2.1e-13
Hsap38.chr12.63189874.63191697.+	L1PA4|LINE/L1	14.3614	2.94833	0.379325	7.77256	7.69e-15	2.12e-13
Hsap38.chr2.63992610.63992933.+	HERVK11-int|LTR/ERVK	15.4226	3.13264	0.403061	7.77214	7.72e-15	2.13e-13
Hsap38.chr11.118726265.118727239.-	HERVK-int|LTR/ERVK	23.8218	3.50885	0.451504	7.77147	7.76e-15	2.14e-13
Hsap38.chrX.111753786.111754406.+	L1PA7|LINE/L1	44.4198	1.48622	0.19128	7.76988	7.86e-15	2.16e-13
Hsap38.chr16.59978564.59981683.+	L1PA2|LINE/L1	26.746	1.81678	0.233832	7.76959	7.87e-15	2.16e-13
Hsap38.chr7.84064784.84067297.+	L1PA2|LINE/L1	26.3669	1.83605	0.236389	7.76708	8.03e-15	2.21e-13
Hsap38.chrX.75562294.75563766.-	L1PA3|LINE/L1	13.5227	3.18814	0.41066	7.76345	8.26e-15	2.27e-13
Hsap38.chr7.107387670.107388185.+	HERVK22-int|LTR/ERVK	19.949	2.61255	0.33656	7.7625	8.33e-15	2.28e-13
Hsap38.chrX.155483001.155483771.-	L1PA13|LINE/L1	236.599	-0.930974	0.119931	-7.76256	8.32e-15	2.28e-13
Hsap38.chr12.59740466.59741326.+	L1PA3|LINE/L1	16.29	3.42255	0.441044	7.76011	8.49e-15	2.32e-13
Hsap38.chr5.97631413.97633302.+	L1PA2|LINE/L1	29.3793	1.6432	0.211763	7.75961	8.52e-15	2.33e-13
Hsap38.chr16.47101151.47101639.+	L1PA7|LINE/L1	12.9094	3.78595	0.487962	7.75869	8.58e-15	2.35e-13
Hsap38.chr3.95061153.95063669.-	L1PA3|LINE/L1	15.5648	2.97187	0.383058	7.75826	8.61e-15	2.35e-13
Hsap38.chrX.75324276.75325007.+	HERVK9-int|LTR/ERVK	23.2359	2.41575	0.311395	7.75783	8.64e-15	2.36e-13
Hsap38.chr6.86863116.86865305.+	L1PA3|LINE/L1	23.3955	2.15201	0.277419	7.75727	8.68e-15	2.36e-13
Hsap38.chr16.3078921.3079214.-	HERVK9-int|LTR/ERVK	25.6967	3.60239	0.464389	7.75726	8.68e-15	2.36e-13
Hsap38.chr3.196383980.196384969.+	L1PA6|LINE/L1	16.1994	3.01737	0.388991	7.75692	8.7e-15	2.37e-13
Hsap38.chr7.14659271.14660437.-	L1PA3|LINE/L1	17.6061	2.8221	0.363821	7.75685	8.71e-15	2.37e-13
Hsap38.chr9.121129518.121129904.-	L1PA6|LINE/L1	16.0819	3.07945	0.397011	7.75659	8.72e-15	2.37e-13
Hsap38.chr5.163314333.163314941.-	Harlequin-int|LTR/ERV1	16.2888	3.85086	0.496654	7.7536	8.93e-15	2.43e-13
Hsap38.chr1.49875377.49879225.-	L1PA2|LINE/L1	84.5343	1.17614	0.151718	7.75215	9.04e-15	2.45e-13
Hsap38.chrX.85078761.85079498.-	L1PA6|LINE/L1	11.4269	3.25788	0.420308	7.75117	9.11e-15	2.47e-13
Hsap38.chr13.102670853.102671098.-	HERVK22-int|LTR/ERVK	13.2672	3.25135	0.419523	7.7501	9.18e-15	2.49e-13
Hsap38.chr6.133142294.133146019.-	L1PA3|LINE/L1	27.0172	1.67395	0.216005	7.74957	9.22e-15	2.5e-13
Hsap38.chr6.76192138.76194090.+	L1PA3|LINE/L1	18.4723	2.67658	0.345433	7.74848	9.3e-15	2.52e-13
Hsap38.chr4.54022495.54023757.+	HERVH-int|LTR/ERV1	67.5231	1.47291	0.190124	7.74712	9.4e-15	2.54e-13
Hsap38.chr6.105718223.105722059.+	L1PA3|LINE/L1	30.9398	1.58504	0.204676	7.74415	9.62e-15	2.6e-13
Hsap38.chr7.29640160.29640429.-	HERVS71-int|LTR/ERV1	37.3084	2.6776	0.345784	7.74356	9.67e-15	2.61e-13
Hsap38.chr7.29639299.29639766.-	HERVS71-int|LTR/ERV1	68.3731	2.33316	0.301323	7.74306	9.71e-15	2.62e-13
Hsap38.chr15.92137647.92139968.-	L1PA2|LINE/L1	47.5537	1.71617	0.221696	7.74111	9.86e-15	2.65e-13
Hsap38.chr12.59753213.59755414.+	L1PA3|LINE/L1	45.7972	-1.24314	0.160588	-7.74119	9.85e-15	2.65e-13
Hsap38.chr17.77168262.77168774.-	LTR10B1|LTR/ERV1 HERVIP10B3-int|LTR/ERV1	16.1564	3.42926	0.443073	7.73973	9.96e-15	2.68e-13
Hsap38.chr1.202452995.202453348.-	L1M2|LINE/L1	13.9615	-1.42425	0.184034	-7.73909	1e-14	2.69e-13
Hsap38.chr11.40586009.40589533.-	L1PA2|LINE/L1	34.6967	1.87186	0.242029	7.73401	1.04e-14	2.8e-13
Hsap38.chr2.63929765.63931189.+	L1PA7|LINE/L1	29.9206	1.91574	0.247751	7.73255	1.05e-14	2.83e-13
Hsap38.chrX.64515861.64517582.-	L1PA2|LINE/L1 L1HS|LINE/L1	24.87	1.74641	0.225873	7.73183	1.06e-14	2.84e-13
Hsap38.chr5.118948881.118949276.-	HERVH-int|LTR/ERV1	10.508	3.38055	0.437315	7.73024	1.07e-14	2.87e-13
Hsap38.chr1.174313110.174313712.-	AluY|SINE/Alu L1MA1|LINE/L1	10.0902	3.43997	0.44507	7.72905	1.08e-14	2.9e-13
Hsap38.chrX.72225219.72225527.+	HERVFH19-int|LTR/ERV1	11.5507	3.39256	0.439054	7.72698	1.1e-14	2.94e-13
Hsap38.chrX.108646016.108647806.-	L1PA4|LINE/L1	19.7613	3.17919	0.411502	7.72584	1.11e-14	2.97e-13
Hsap38.chr11.49775746.49777479.-	L1PA2|LINE/L1	27.8291	1.88651	0.244235	7.72415	1.13e-14	3.01e-13
Hsap38.chr7.31622907.31623776.+	L1PA3|LINE/L1	19.5074	2.39824	0.310504	7.72372	1.13e-14	3.01e-13
Hsap38.chr8.42936177.42936719.-	L1PA7|LINE/L1	11.1767	3.35411	0.434327	7.72254	1.14e-14	3.04e-13
Hsap38.chr6.88729654.88730259.+	HERVIP10FH-int|LTR/ERV1 LTR10F|LTR/ERV1	12.3644	3.48275	0.451117	7.72029	1.16e-14	3.09e-13
Hsap38.chrX.56158674.56159879.-	L1PA4|LINE/L1	17.7872	3.12166	0.404352	7.72016	1.16e-14	3.09e-13
Hsap38.chr9.7156664.7157803.-	L1PA6|LINE/L1	11.7412	3.19247	0.413561	7.71947	1.17e-14	3.11e-13
Hsap38.chr2.91968826.91969668.+	L1PA2|LINE/L1	22.4386	2.50749	0.324836	7.71927	1.17e-14	3.11e-13
Hsap38.chr2.135406334.135407608.+	L1PA4|LINE/L1	19.1168	2.5058	0.324684	7.71765	1.18e-14	3.15e-13
Hsap38.chr10.74570722.74571639.-	L1PA4|LINE/L1	20.94	2.67114	0.346123	7.71732	1.19e-14	3.15e-13
Hsap38.chr6.95300664.95300954.-	L1PA5|LINE/L1	4.65879	-2.04634	0.265213	-7.71584	1.2e-14	3.19e-13
Hsap38.chr17.43344098.43344697.-	HERVK13-int|LTR/ERVK	21.7748	3.63063	0.47062	7.71456	1.21e-14	3.22e-13
Hsap38.chr3.12639319.12639756.+	L1PA5|LINE/L1	17.1739	3.005	0.389628	7.7125	1.23e-14	3.26e-13
Hsap38.chrX.68738344.68742183.+	L1PA3|LINE/L1	24.7056	1.92757	0.249925	7.7126	1.23e-14	3.26e-13
Hsap38.chr3.66272718.66273335.-	L1PA3|LINE/L1	10.7568	-1.78754	0.231824	-7.71077	1.25e-14	3.3e-13
Hsap38.chr19.52623794.52624741.+	HERVH-int|LTR/ERV1	68.7328	1.81454	0.235335	7.71047	1.25e-14	3.31e-13
Hsap38.chr1.180452926.180453369.+	L1PA7|LINE/L1	10.6541	3.40473	0.44168	7.7086	1.27e-14	3.36e-13
Hsap38.chr3.155544003.155545847.+	L1PA3|LINE/L1	24.5296	1.95089	0.253201	7.70491	1.31e-14	3.45e-13
Hsap38.chr19.19919012.19920610.-	L1PA5|LINE/L1	23.6104	2.53358	0.328934	7.70239	1.34e-14	3.52e-13
Hsap38.chr2.63991476.63992327.+	HERVK11-int|LTR/ERVK	25.4519	2.3754	0.308418	7.70187	1.34e-14	3.53e-13
Hsap38.chr4.11061734.11064703.-	L1PA2|LINE/L1	24.9312	1.99854	0.259526	7.70073	1.35e-14	3.56e-13
Hsap38.chr4.97635448.97639275.+	L1PA3|LINE/L1	37.0064	1.46347	0.190064	7.69985	1.36e-14	3.58e-13
Hsap38.chr13.45376933.45377223.-	HERVE-int|LTR/ERV1	88.8777	1.76211	0.228866	7.69931	1.37e-14	3.59e-13
Hsap38.chr4.12336561.12338765.+	L1PA3|LINE/L1	19.6531	2.53295	0.329013	7.69863	1.38e-14	3.61e-13
Hsap38.chr16.21630731.21631027.-	HERV9-int|LTR/ERV1	22.3017	3.26047	0.423742	7.69447	1.42e-14	3.72e-13
Hsap38.chr2.168618077.168618403.+	L1PB1|LINE/L1	28.0839	-1.49315	0.194069	-7.69394	1.43e-14	3.74e-13
Hsap38.chr11.86825944.86828550.-	L1PA3|LINE/L1	20.3345	2.41416	0.313858	7.69189	1.45e-14	3.79e-13
Hsap38.chr19.11854003.11854545.-	HERVK3-int|LTR/ERVK AluSg|SINE/Alu	68.2975	2.25502	0.293173	7.69177	1.45e-14	3.8e-13
Hsap38.chr3.135025547.135029209.-	L1PA3|LINE/L1	44.0408	1.36429	0.177415	7.68983	1.47e-14	3.85e-13
Hsap38.chr4.8484754.8485980.-	HERVH-int|LTR/ERV1	28.191	2.37239	0.308584	7.688	1.49e-14	3.9e-13
Hsap38.chr11.87163258.87165711.-	L1PA2|LINE/L1	36.9393	1.51857	0.19752	7.68818	1.49e-14	3.9e-13
Hsap38.chr3.4918498.4922346.+	L1HS|LINE/L1	40.9823	-0.691311	0.0899198	-7.68808	1.49e-14	3.9e-13
Hsap38.chr8.89711691.89712197.+	L1PA4|LINE/L1	13.3919	3.38696	0.440599	7.68718	1.5e-14	3.92e-13
Hsap38.chr10.6369857.6373708.-	L1HS|LINE/L1	32.3497	-0.725578	0.0944062	-7.6857	1.52e-14	3.96e-13
Hsap38.chr19.24149271.24150209.-	L1PA3|LINE/L1	27.659	2.63643	0.343073	7.68474	1.53e-14	3.99e-13
Hsap38.chr3.8924569.8926287.+	L1PA4|LINE/L1	24.5642	2.20118	0.286529	7.68224	1.56e-14	4.06e-13
Hsap38.chr12.21421586.21424087.+	L1PA2|LINE/L1	31.9237	1.54107	0.200668	7.6797	1.59e-14	4.14e-13
Hsap38.chr10.126883954.126887673.+	L1PA3|LINE/L1	35.5103	1.58039	0.205854	7.67725	1.63e-14	4.22e-13
Hsap38.chr5.50755003.50756364.-	L1PA5|LINE/L1	30.2976	2.92936	0.381579	7.67694	1.63e-14	4.22e-13
Hsap38.chr5.75562084.75562839.-	L1PA7|LINE/L1	13.446	3.25001	0.423391	7.67615	1.64e-14	4.25e-13
Hsap38.chr6.141971720.141974539.+	L1PA3|LINE/L1	22.7933	2.41859	0.315083	7.67603	1.64e-14	4.25e-13
Hsap38.chr16.72080727.72081056.+	HERVIP10F-int|LTR/ERV1	3.46533	-2.43976	0.318049	-7.67102	1.71e-14	4.41e-13
Hsap38.chr16.21634724.21635017.-	HERV9-int|LTR/ERV1	22.9535	3.28167	0.427812	7.67082	1.71e-14	4.42e-13
Hsap38.chr16.30862077.30862364.+	AluYc|SINE/Alu HERVH-int|LTR/ERV1	25.938	2.50872	0.327085	7.66994	1.72e-14	4.44e-13
Hsap38.chrX.63938417.63939229.+	L1PA3|LINE/L1	12.2706	3.24496	0.4231	7.66949	1.73e-14	4.46e-13
Hsap38.chr4.9124658.9125758.+	HERVK-int|LTR/ERVK	14.7181	3.41078	0.444774	7.66858	1.74e-14	4.48e-13
Hsap38.chr12.111816812.111817549.-	HERVK3-int|LTR/ERVK	24.3165	-2.53548	0.330696	-7.66709	1.76e-14	4.53e-13
Hsap38.chr15.86530054.86532036.+	L1PA2|LINE/L1	47.9169	1.22451	0.159758	7.66473	1.79e-14	4.61e-13
Hsap38.chr15.53686159.53688801.+	L1PA3|LINE/L1	22.7017	2.06608	0.269562	7.66458	1.79e-14	4.62e-13
Hsap38.chr12.8964942.8966528.+	L1PA4|LINE/L1	34.912	1.79367	0.234031	7.66423	1.8e-14	4.63e-13
Hsap38.chrX.80959133.80960974.-	L1PA3|LINE/L1	19.0162	2.34607	0.306123	7.66381	1.8e-14	4.64e-13
Hsap38.chr5.88190260.88190814.-	HERVE-int|LTR/ERV1 L1MEg|LINE/L1	3.395	-2.18272	0.285158	-7.65442	1.94e-14	4.98e-13
Hsap38.chr11.9934561.9935157.+	L1PA6|LINE/L1	10.7579	3.53442	0.461774	7.654	1.95e-14	5e-13
Hsap38.chr13.19212824.19213798.-	L1P1|LINE/L1	16.8977	3.59619	0.469894	7.65321	1.96e-14	5.02e-13
Hsap38.chrX.57205544.57206245.-	HERVK9-int|LTR/ERVK	14.0306	3.22605	0.421674	7.65057	2e-14	5.12e-13
Hsap38.chr14.53133278.53133832.+	HERVH-int|LTR/ERV1	12.3487	-1.86191	0.243407	-7.64938	2.02e-14	5.17e-13
Hsap38.chr8.85274268.85275176.-	HERVH48-int|LTR/ERV1	14.0775	3.90096	0.510065	7.64797	2.04e-14	5.22e-13
Hsap38.chr22.46819167.46819460.-	L1PA8A|LINE/L1	9.4401	3.35793	0.439164	7.6462	2.07e-14	5.29e-13
Hsap38.chr3.55047477.55048346.-	L1PA2|LINE/L1	26.8438	2.5997	0.340056	7.64492	2.09e-14	5.33e-13
Hsap38.chr19.5162071.5162712.-	HERV9NC-int|LTR/ERV1	22.0497	2.8352	0.370859	7.64495	2.09e-14	5.33e-13
Hsap38.chr14.44641980.44644763.-	L1PA2|LINE/L1	38.0992	1.71971	0.225048	7.6415	2.15e-14	5.47e-13
Hsap38.chr3.158196168.158197517.-	L1PA4|LINE/L1	9.8831	3.30346	0.432425	7.63938	2.18e-14	5.56e-13
Hsap38.chr22.16022973.16026728.+	L1PA2|LINE/L1	23.3123	2.11592	0.277169	7.63404	2.28e-14	5.79e-13
Hsap38.chr9.106182559.106185678.-	L1PA2|LINE/L1	29.35	1.55961	0.204419	7.62948	2.36e-14	6e-13
Hsap38.chr15.89236045.89236542.-	HERVK9-int|LTR/ERVK	9.32339	-2.2128	0.290043	-7.62921	2.36e-14	6e-13
Hsap38.chrX.69459663.69461315.-	L1PA3|LINE/L1	23.5662	2.13067	0.279294	7.62876	2.37e-14	6.02e-13
Hsap38.chr3.99289171.99291624.-	L1PA3|LINE/L1	23.2368	1.92395	0.252346	7.62424	2.45e-14	6.23e-13
Hsap38.chr6.20651201.20651824.-	L1PA10|LINE/L1	9.23811	3.32935	0.4367	7.62388	2.46e-14	6.24e-13
Hsap38.chr5.106426211.106428985.-	L1PA2|LINE/L1	25.8385	1.68782	0.221474	7.62087	2.52e-14	6.38e-13
Hsap38.chr4.3162575.3163318.-	L1PA7|LINE/L1	11.5334	3.27159	0.429481	7.61755	2.59e-14	6.55e-13
Hsap38.chr5.162463297.162464043.-	L1PA4|LINE/L1	13.2064	3.28324	0.431029	7.6172	2.59e-14	6.56e-13
Hsap38.chr5.81032063.81034741.+	L1PA5|LINE/L1 L1PA3|LINE/L1	32.2199	2.02649	0.266186	7.61307	2.68e-14	6.77e-13
Hsap38.chr16.50346764.50347336.+	L1PA5|LINE/L1	21.4474	2.49129	0.327255	7.61267	2.68e-14	6.78e-13
Hsap38.chr6.159707889.159708881.+	L1PA5|LINE/L1	31.8775	2.18241	0.286824	7.60887	2.77e-14	6.98e-13
Hsap38.chr2.157399453.157399890.-	L1PA3|LINE/L1	85.7626	-1.83868	0.241714	-7.60685	2.81e-14	7.08e-13
Hsap38.chr2.74971163.74973697.-	L1MB7|LINE/L1 L1PA3|LINE/L1	29.6512	1.75456	0.230698	7.60543	2.84e-14	7.15e-13
Hsap38.chr4.164553713.164557564.-	L1PA2|LINE/L1	46.189	1.29261	0.169961	7.60532	2.84e-14	7.15e-13
Hsap38.chr10.19886563.19886883.+	L1PA3|LINE/L1 Charlie1b|DNA/hAT-Charlie	13.7102	-2.22985	0.293199	-7.60523	2.84e-14	7.15e-13
Hsap38.chrX.80977087.80978886.-	L1PA3|LINE/L1 L1HS|LINE/L1	23.4668	1.99643	0.262505	7.60532	2.84e-14	7.15e-13
Hsap38.chr21.38829570.38830715.+	L1PA3|LINE/L1	10.4922	-1.7399	0.228826	-7.60358	2.88e-14	7.24e-13
Hsap38.chr9.123729104.123729664.+	L1PA7|LINE/L1	12.551	3.40354	0.447701	7.60226	2.91e-14	7.31e-13
Hsap38.chr4.128898962.128900176.+	L1PA4|LINE/L1	21.6971	2.37476	0.31243	7.60093	2.94e-14	7.38e-13
Hsap38.chr13.100284995.100285444.+	HERV9NC-int|LTR/ERV1	13.9877	3.89897	0.513119	7.59856	2.99e-14	7.51e-13
Hsap38.chr2.75387782.75388165.-	L1PA8|LINE/L1	2.79909	-3.43814	0.452494	-7.5982	3e-14	7.52e-13
Hsap38.chr13.45664907.45666286.-	L1PA3|LINE/L1	33.2353	1.6033	0.211022	7.59778	3.01e-14	7.54e-13
Hsap38.chr5.37445488.37445847.+	L1P1|LINE/L1 L1PA5|LINE/L1	10.9003	-1.66736	0.219458	-7.59763	3.02e-14	7.54e-13
Hsap38.chr15.93677359.93681210.+	L1PA2|LINE/L1	40.0279	1.44153	0.189742	7.59731	3.02e-14	7.56e-13
Hsap38.chr8.135848053.135850380.-	L1PA4|LINE/L1	19.7135	2.51737	0.331358	7.59714	3.03e-14	7.56e-13
Hsap38.chr11.99032122.99035682.-	L1PA3|LINE/L1	33.9762	1.6552	0.217891	7.59646	3.04e-14	7.6e-13
Hsap38.chr7.152040725.152041279.-	HERVK9-int|LTR/ERVK	11.5229	3.39478	0.446908	7.59617	3.05e-14	7.61e-13
Hsap38.chr7.53027651.53028910.-	L1PA2|LINE/L1	20.5345	2.21839	0.292144	7.59348	3.11e-14	7.76e-13
Hsap38.chr19.5161651.5162067.-	HERV9NC-int|LTR/ERV1	15.0721	3.1483	0.414628	7.59308	3.12e-14	7.78e-13
Hsap38.chr13.27216289.27216897.+	HERV9NC-int|LTR/ERV1	12.894	3.78028	0.497871	7.5929	3.13e-14	7.78e-13
Hsap38.chr16.79224256.79224744.+	L1PA7|LINE/L1	2.14506	-2.7716	0.365054	-7.59231	3.14e-14	7.81e-13
Hsap38.chr3.103234182.103237118.+	AluY|SINE/Alu L1PA2|LINE/L1	34.7223	2.08296	0.274467	7.58912	3.22e-14	8e-13
Hsap38.chr12.21285158.21287803.+	L1PA2|LINE/L1	33.9824	1.56664	0.20645	7.58849	3.24e-14	8.04e-13
Hsap38.chrX.118033686.118036406.+	L1PA3|LINE/L1	34.5238	1.74982	0.230635	7.58696	3.27e-14	8.12e-13
Hsap38.chr1.232080410.232080790.+	L1PA5|LINE/L1	7.28638	-1.81987	0.239865	-7.58704	3.27e-14	8.12e-13
Hsap38.chr4.9100069.9101091.+	HERVE-int|LTR/ERV1	16.3312	3.51351	0.463156	7.58601	3.3e-14	8.17e-13
Hsap38.chr14.53299899.53302457.-	L1PA3|LINE/L1	23.7203	1.89013	0.249159	7.58605	3.3e-14	8.17e-13
Hsap38.chr8.125584797.125588645.+	L1HS|LINE/L1	36.6231	-0.682783	0.0900105	-7.5856	3.31e-14	8.19e-13
Hsap38.chrX.53972438.53973064.+	L1PA11|LINE/L1	9.62528	3.24973	0.428522	7.58358	3.36e-14	8.31e-13
Hsap38.chr14.39020868.39022166.+	L1PA4|LINE/L1	17.0079	2.6072	0.343847	7.58243	3.39e-14	8.38e-13
Hsap38.chr4.3980613.3982013.-	HERVK-int|LTR/ERVK	12.5778	3.39094	0.447249	7.58177	3.41e-14	8.41e-13
Hsap38.chr12.56497526.56498578.-	LTR13|LTR/ERVK HERVK13-int|LTR/ERVK	15.9768	3.43796	0.453547	7.58016	3.45e-14	8.51e-13
Hsap38.chr17.64364202.64366715.+	L1PA3|LINE/L1	58.6388	1.91115	0.252145	7.57956	3.47e-14	8.55e-13
Hsap38.chr15.49841041.49841361.+	HERVK22-int|LTR/ERVK	116.136	2.38036	0.31409	7.57857	3.49e-14	8.6e-13
Hsap38.chrX.107054529.107054912.-	HERV17-int|LTR/ERV1 L1MB5|LINE/L1	13.8657	3.29112	0.434322	7.5776	3.52e-14	8.66e-13
Hsap38.chr5.92274482.92275612.+	L1PB2|LINE/L1 L1PA3|LINE/L1	11.4372	3.14544	0.415105	7.57745	3.52e-14	8.67e-13
Hsap38.chr6.44756321.44758354.-	L1PA3|LINE/L1	20.1293	2.25221	0.297308	7.57535	3.58e-14	8.8e-13
Hsap38.chr2.116036298.116038523.+	L1PA4|LINE/L1	19.6203	2.32712	0.307238	7.57431	3.61e-14	8.86e-13
Hsap38.chrX.45004455.45004751.-	HERVIP10F-int|LTR/ERV1	11.6743	3.30827	0.436797	7.57393	3.62e-14	8.88e-13
Hsap38.chrX.7587813.7590785.-	L1PA3|LINE/L1	37.2919	1.46193	0.193041	7.57316	3.64e-14	8.93e-13
Hsap38.chr4.47297354.47300032.+	L1PA3|LINE/L1	18.7257	2.55236	0.337085	7.57184	3.68e-14	9.02e-13
Hsap38.chr9.22503095.22505581.-	L1PA4|LINE/L1	16.0215	2.66254	0.351654	7.57148	3.69e-14	9.03e-13
Hsap38.chr12.58332276.58333037.-	HERVK-int|LTR/ERVK	33.178	2.92137	0.385896	7.57035	3.72e-14	9.11e-13
Hsap38.chr10.17163872.17165416.+	L1PA4|LINE/L1	25.7732	2.15145	0.284268	7.56839	3.78e-14	9.24e-13
Hsap38.chrX.132866281.132867690.-	L1PA3|LINE/L1 L1PA7|LINE/L1	12.6508	-1.22826	0.162384	-7.56391	3.91e-14	9.55e-13
Hsap38.chrX.80742707.80743720.-	L1PA4|LINE/L1	24.3414	-1.69117	0.223624	-7.56259	3.95e-14	9.64e-13
Hsap38.chr8.8204414.8204725.+	HERVK-int|LTR/ERVK	13.1452	3.45738	0.457288	7.56062	4.01e-14	9.78e-13
Hsap38.chr2.73541515.73542345.+	L1PA4|LINE/L1	26.0757	-1.26756	0.167723	-7.55746	4.11e-14	1e-12
Hsap38.chr9.96800962.96801579.+	L1PA3|LINE/L1	16.6924	2.85095	0.377314	7.55592	4.16e-14	1.01e-12
Hsap38.chr7.24628155.24628619.+	L1PA7|LINE/L1	13.7967	-2.34102	0.309852	-7.5553	4.18e-14	1.02e-12
Hsap38.chr20.55848483.55850831.+	L1PA3|LINE/L1	19.5081	2.30481	0.305059	7.55529	4.18e-14	1.02e-12
Hsap38.chr4.78977594.78980392.-	L1PA4|LINE/L1	25.6006	2.03596	0.269485	7.555	4.19e-14	1.02e-12
Hsap38.chr3.9850284.9850796.-	HERVK-int|LTR/ERVK	11.5767	3.50048	0.463386	7.55414	4.22e-14	1.02e-12
Hsap38.chr16.56394664.56396010.+	AluYb9|SINE/Alu L1PA5|LINE/L1	27.0076	2.08364	0.275903	7.55207	4.28e-14	1.04e-12
Hsap38.chr5.111085452.111088487.-	L1PA3|LINE/L1	30.4519	1.49663	0.198206	7.55088	4.32e-14	1.05e-12
Hsap38.chr14.50077608.50079431.+	L1PA5|LINE/L1	14.682	2.99637	0.397045	7.54667	4.47e-14	1.08e-12
Hsap38.chr2.97227410.97227718.-	L1PA3|LINE/L1	16.061	2.96615	0.393233	7.54298	4.59e-14	1.11e-12
Hsap38.chr13.19275494.19278430.+	L1PA2|LINE/L1	24.8342	1.74508	0.231362	7.54266	4.6e-14	1.11e-12
Hsap38.chr12.76362473.76362910.+	L1PA7|LINE/L1	10.8672	3.30809	0.438755	7.53973	4.71e-14	1.14e-12
Hsap38.chr3.71980876.71981556.-	HERVL-int|LTR/ERVL	1.98866	-3.64677	0.483847	-7.53704	4.81e-14	1.16e-12
Hsap38.chr12.5285162.5288446.-	L1PA3|LINE/L1	38.3574	1.32846	0.17628	7.53608	4.84e-14	1.17e-12
Hsap38.chr4.150835888.150836655.-	L1PA5|LINE/L1	4.54764	-2.21653	0.294182	-7.53454	4.9e-14	1.18e-12
Hsap38.chr5.50379125.50380072.+	L1PA4|LINE/L1	11.997	3.42719	0.454897	7.53398	4.92e-14	1.19e-12
Hsap38.chr16.2663265.2664803.-	HERVK13-int|LTR/ERVK	296.773	1.3489	0.179049	7.53369	4.93e-14	1.19e-12
Hsap38.chr1.46387547.46388371.-	HERV17-int|LTR/ERV1	10.8896	3.4324	0.455621	7.53347	4.94e-14	1.19e-12
Hsap38.chr9.22567136.22569493.-	L1PA3|LINE/L1	19.1017	2.41376	0.320476	7.53177	5.01e-14	1.2e-12
Hsap38.chr10.133417316.133417753.+	L1P1|LINE/L1	17.2764	2.63031	0.349297	7.53031	5.06e-14	1.22e-12
Hsap38.chr9.128855419.128855904.+	HERVK-int|LTR/ERVK	12.4622	3.17144	0.421213	7.52932	5.1e-14	1.23e-12
Hsap38.chrX.69338983.69340989.-	L1PA4|LINE/L1	18.832	2.33569	0.310258	7.52823	5.14e-14	1.23e-12
Hsap38.chr12.115287092.115289986.+	L1PA3|LINE/L1	32.8768	1.39887	0.185824	7.52789	5.16e-14	1.24e-12
Hsap38.chr1.170108049.170109872.-	L1PA3|LINE/L1	18.1335	2.53714	0.337031	7.5279	5.16e-14	1.24e-12
Hsap38.chr17.29899067.29899735.+	L1PA4|LINE/L1	22.5132	2.45619	0.32638	7.52555	5.25e-14	1.26e-12
Hsap38.chr6.88664529.88665290.+	HERVE_a-int|LTR/ERV1	19.7616	2.8609	0.380255	7.52364	5.33e-14	1.28e-12
Hsap38.chr7.31502022.31504298.-	L1PA3|LINE/L1	15.9845	2.59771	0.345405	7.52077	5.45e-14	1.3e-12
Hsap38.chr11.34952137.34952859.+	L1PA3|LINE/L1	15.2551	-1.35269	0.179867	-7.52046	5.46e-14	1.3e-12
Hsap38.chr12.70015023.70018862.+	L1PA2|LINE/L1	42.1951	1.47806	0.196654	7.51604	5.65e-14	1.35e-12
Hsap38.chr18.60030030.60031904.-	L1PA2|LINE/L1	29.0247	1.75818	0.233951	7.51516	5.68e-14	1.36e-12
Hsap38.chr17.52656053.52657402.+	L1PA3|LINE/L1	14.8833	2.82405	0.375814	7.51449	5.71e-14	1.36e-12
Hsap38.chr14.88408629.88409201.-	L1PA7|LINE/L1	10.3181	3.46978	0.461767	7.51413	5.73e-14	1.37e-12
Hsap38.chr6.120690707.120693616.+	L1PA2|LINE/L1	32.4202	1.54001	0.204957	7.51384	5.74e-14	1.37e-12
Hsap38.chr19.44122509.44123504.-	L1PB1|LINE/L1	14.8899	3.03156	0.403488	7.51337	5.76e-14	1.37e-12
Hsap38.chr16.32775936.32778083.-	L1PA2|LINE/L1 AluYg6|SINE/Alu	36.0197	2.24598	0.298984	7.51204	5.82e-14	1.38e-12
Hsap38.chrX.79207518.79208435.-	L1PA3|LINE/L1	16.7586	2.80346	0.373334	7.50926	5.95e-14	1.41e-12
Hsap38.chr8.2401181.2403823.+	L1PA2|LINE/L1	26.9287	1.70621	0.227426	7.50226	6.27e-14	1.49e-12
Hsap38.chr2.182782723.182783148.-	L1PA7|LINE/L1	15.2427	-1.51995	0.202676	-7.49941	6.41e-14	1.52e-12
Hsap38.chr11.88243686.88245452.+	L1PA5|LINE/L1	9.02236	3.30106	0.440279	7.49767	6.5e-14	1.54e-12
Hsap38.chrX.44985347.44985766.-	L1PA4|LINE/L1	19.4289	2.91599	0.388922	7.49764	6.5e-14	1.54e-12
Hsap38.chrX.71267117.71267734.+	AluY|SINE/Alu HERVH-int|LTR/ERV1	56.2257	2.47852	0.330593	7.49721	6.52e-14	1.54e-12
Hsap38.chr11.118725146.118725556.-	HERVK-int|LTR/ERVK	11.4097	3.60474	0.480883	7.49609	6.57e-14	1.56e-12
Hsap38.chr9.32961577.32962914.+	L1PA6|LINE/L1	11.9094	3.0953	0.41301	7.49449	6.66e-14	1.57e-12
Hsap38.chr8.47095579.47097165.-	L1PA2|LINE/L1	58.494	3.58513	0.478504	7.49238	6.76e-14	1.6e-12
Hsap38.chr5.37094943.37095620.+	L1PB|LINE/L1	13.4434	3.11129	0.415269	7.49223	6.77e-14	1.6e-12
Hsap38.chr16.63390046.63393885.+	L1PA2|LINE/L1	31.6708	1.46659	0.195816	7.48962	6.91e-14	1.63e-12
Hsap38.chr12.29169321.29169944.-	HERV9-int|LTR/ERV1	63.2365	2.22317	0.296842	7.4894	6.92e-14	1.63e-12
Hsap38.chr20.25333332.25334183.+	L1PA3|LINE/L1	12.1721	3.03251	0.404936	7.48887	6.95e-14	1.64e-12
Hsap38.chr10.5864453.5865532.+	HERV9N-int|LTR/ERV1	22.9171	2.87231	0.383576	7.48823	6.98e-14	1.64e-12
Hsap38.chr6.51668261.51670603.-	L1PA3|LINE/L1	24.0952	1.9345	0.258401	7.48645	7.08e-14	1.67e-12
Hsap38.chr12.7253317.7255428.+	L1PA2|LINE/L1	20.7508	2.07592	0.277365	7.48443	7.19e-14	1.69e-12
Hsap38.chr12.64197546.64201397.+	L1PA2|LINE/L1	65.6363	1.11427	0.14889	7.48388	7.22e-14	1.7e-12
Hsap38.chr4.129027357.129027905.+	L1PA4|LINE/L1	15.4415	2.98888	0.399396	7.4835	7.24e-14	1.7e-12
Hsap38.chr6.11106056.11106484.-	MER50-int|LTR/ERV1	10.7998	3.28275	0.438678	7.48327	7.25e-14	1.7e-12
Hsap38.chr3.21251149.21252645.-	L1PA2|LINE/L1	16.5592	2.49763	0.333826	7.48183	7.33e-14	1.72e-12
Hsap38.chr10.20526430.20527938.-	L1PA4|LINE/L1	14.5513	2.78515	0.372367	7.4796	7.45e-14	1.75e-12
Hsap38.chr19.8381914.8382270.+	HERV9NC-int|LTR/ERV1	11.0731	3.20109	0.427981	7.47951	7.46e-14	1.75e-12
Hsap38.chr14.79126542.79129646.-	L1PA3|LINE/L1	31.3192	1.65916	0.221944	7.47557	7.69e-14	1.8e-12
Hsap38.chrX.96811494.96811877.-	L1PA6|LINE/L1	15.0625	3.28787	0.43994	7.47345	7.81e-14	1.83e-12
Hsap38.chr12.28520730.28522082.-	L1PA5|LINE/L1	17.0286	2.84587	0.38089	7.47164	7.92e-14	1.85e-12
Hsap38.chr5.84073069.84075141.+	L1PA3|LINE/L1	17.6326	2.49109	0.333417	7.47139	7.94e-14	1.85e-12
Hsap38.chr19.52961586.52961924.+	HERVE-int|LTR/ERV1	3.49519	-2.55661	0.342392	-7.46692	8.21e-14	1.92e-12
Hsap38.chr10.42667908.42669713.+	L1PA4|LINE/L1	14.9554	2.90933	0.389761	7.46438	8.37e-14	1.95e-12
Hsap38.chr4.68197818.68198933.+	L1PA2|LINE/L1	15.7668	2.66297	0.356763	7.46426	8.38e-14	1.95e-12
Hsap38.chr6.123474590.123477172.+	L1PA3|LINE/L1	27.566	1.82134	0.244021	7.46387	8.4e-14	1.96e-12
Hsap38.chrX.72224209.72224529.+	HERVFH19-int|LTR/ERV1 AluSp|SINE/Alu	13.6836	3.16454	0.424032	7.46299	8.46e-14	1.97e-12
Hsap38.chr4.87562902.87564920.+	L1HS|LINE/L1	21.8643	-0.852111	0.114211	-7.46087	8.6e-14	2e-12
Hsap38.chr15.70731091.70734939.+	L1HS|LINE/L1	40.2986	-0.661153	0.08862	-7.46054	8.62e-14	2e-12
Hsap38.chr12.69329999.69330241.-	HERVKC4-int|LTR/ERVK	3.66272	-2.77713	0.372258	-7.46023	8.64e-14	2.01e-12
Hsap38.chr1.145652065.145652508.-	L1PA10|LINE/L1	30.7636	1.7669	0.23691	7.4581	8.78e-14	2.04e-12
Hsap38.chrX.5482570.5486250.+	L1PA2|LINE/L1	36.4519	1.26531	0.169684	7.45688	8.86e-14	2.05e-12
Hsap38.chr6.80312592.80313203.-	L1PA11|LINE/L1	10.0251	3.32313	0.445747	7.4552	8.97e-14	2.08e-12
Hsap38.chr12.38210999.38212123.+	L1PA5|LINE/L1	10.644	3.0658	0.411423	7.45169	9.22e-14	2.13e-12
Hsap38.chr3.4363271.4364029.-	L1P1|LINE/L1	23.0449	2.2652	0.304195	7.44652	9.58e-14	2.22e-12
Hsap38.chr4.78349942.78353790.+	L1HS|LINE/L1	32.5413	-0.700511	0.0940934	-7.44484	9.71e-14	2.24e-12
Hsap38.chrX.56583024.56584037.-	L1PA3|LINE/L1	13.976	2.90986	0.390921	7.44359	9.8e-14	2.26e-12
Hsap38.chr13.111193398.111194462.-	HERV9-int|LTR/ERV1	25.1221	2.80206	0.376481	7.44276	9.86e-14	2.28e-12
Hsap38.chr11.6120356.6121210.+	L1PA2|LINE/L1 AluYb8|SINE/Alu	6.92616	-1.48891	0.200067	-7.44205	9.91e-14	2.29e-12
Hsap38.chr12.101262238.101263239.-	L1PA4|LINE/L1	19.8572	2.29529	0.308425	7.44199	9.92e-14	2.29e-12
Hsap38.chr1.236198874.236199290.-	L1PB1|LINE/L1	17.8872	-1.88109	0.25282	-7.44043	1e-13	2.31e-12
Hsap38.chr5.50597778.50598422.-	L1PA4|LINE/L1	24.9315	4.36265	0.586746	7.43532	1.04e-13	2.4e-12
Hsap38.chr15.81670404.81671774.-	L1PA2|LINE/L1	20.2395	2.21104	0.297369	7.43534	1.04e-13	2.4e-12
Hsap38.chrX.72224967.72225215.+	HERVFH19-int|LTR/ERV1	10.7392	3.28697	0.442095	7.43499	1.05e-13	2.4e-12
Hsap38.chr9.40877539.40878708.+	L1PA2|LINE/L1	15.6182	3.01871	0.406032	7.43467	1.05e-13	2.41e-12
Hsap38.chrY.18897510.18898685.+	L1PA3|LINE/L1	15.6826	3.54	0.476246	7.43313	1.06e-13	2.44e-12
Hsap38.chr1.57912219.57914036.+	L2b|LINE/L2 L1PA4|LINE/L1	10.0228	3.07975	0.414366	7.43244	1.07e-13	2.45e-12
Hsap38.chr1.177989913.177991805.+	L1PA6|LINE/L1	11.3124	3.23545	0.435482	7.42957	1.09e-13	2.5e-12
Hsap38.chr1.166240316.166242307.-	L1PA3|LINE/L1	14.3899	2.74137	0.36902	7.42877	1.1e-13	2.51e-12
Hsap38.chr5.131573467.131573928.+	HERVH-int|LTR/ERV1	10.6951	3.16833	0.426859	7.42243	1.15e-13	2.63e-12
Hsap38.chr4.63246334.63249033.-	L1PA4|LINE/L1	20.8261	2.19746	0.296305	7.41619	1.21e-13	2.76e-12
Hsap38.chr1.150633258.150634316.-	HERVK-int|LTR/ERVK	63.0545	2.0396	0.275063	7.41503	1.22e-13	2.78e-12
Hsap38.chr11.67621581.67622726.+	HERV9NC-int|LTR/ERV1	23.5811	3.56399	0.480824	7.41225	1.24e-13	2.84e-12
Hsap38.chr5.131887930.131890104.-	L1PA4|LINE/L1	17.6705	2.43874	0.329075	7.41089	1.25e-13	2.86e-12
Hsap38.chr10.84487528.84487878.-	L1PA5|LINE/L1	12.6854	3.27368	0.441774	7.4103	1.26e-13	2.88e-12
Hsap38.chr4.164545495.164548560.+	L1PA4|LINE/L1	21.8981	1.83108	0.247106	7.41011	1.26e-13	2.88e-12
Hsap38.chr7.26123782.26124465.+	HERVL-int|LTR/ERVL	94.4569	-2.68903	0.363001	-7.40778	1.28e-13	2.93e-12
Hsap38.chr1.153004842.153007391.-	L1PA3|LINE/L1	18.9253	2.34725	0.316882	7.40735	1.29e-13	2.93e-12
Hsap38.chr20.24902564.24906403.+	L1PA2|LINE/L1	27.9179	1.55889	0.210465	7.40686	1.29e-13	2.94e-12
Hsap38.chr1.150634647.150635003.+	HERVK-int|LTR/ERVK SVA_E|Retroposon/SVA LTR5_Hs|LTR/ERVK	25.5715	-1.79954	0.243085	-7.4029	1.33e-13	3.03e-12
Hsap38.chr2.76300974.76301783.+	L1HS|LINE/L1	6.20473	-1.339	0.180998	-7.39786	1.38e-13	3.15e-12
Hsap38.chrX.32244793.32246850.-	L1PA2|LINE/L1	46.0889	1.45221	0.196331	7.39675	1.4e-13	3.17e-12
Hsap38.chr8.12523913.12524218.-	HERVS71-int|LTR/ERV1	58.9632	2.49213	0.336957	7.396	1.4e-13	3.19e-12
Hsap38.chr13.47714993.47716513.+	L1PA3|LINE/L1	18.6109	2.32549	0.314559	7.39285	1.44e-13	3.26e-12
Hsap38.chr8.101674631.101675980.+	L1PA4|LINE/L1	12.477	2.95967	0.400415	7.3915	1.45e-13	3.29e-12
Hsap38.chr3.130629996.130633844.+	L1HS|LINE/L1	38.0928	-0.827741	0.112008	-7.39004	1.47e-13	3.32e-12
Hsap38.chr4.9097029.9097796.+	HERVH-int|LTR/ERV1	11.6343	3.51791	0.476042	7.38993	1.47e-13	3.33e-12
Hsap38.chr5.82017078.82017563.-	L1P1|LINE/L1	11.9147	3.09943	0.41956	7.38734	1.5e-13	3.39e-12
Hsap38.chr14.88444070.88446142.-	L1PA3|LINE/L1	27.8749	1.6137	0.218448	7.3871	1.5e-13	3.39e-12
Hsap38.chr4.81534508.81536796.+	L1PA3|LINE/L1	13.9139	2.72149	0.368446	7.38641	1.51e-13	3.41e-12
Hsap38.chr15.55307575.55308624.-	HERV17-int|LTR/ERV1	24.6931	2.77113	0.375209	7.38556	1.52e-13	3.43e-12
Hsap38.chr3.179055102.179056223.+	LTR17|LTR/ERV1 HERV17-int|LTR/ERV1	9.88106	3.40988	0.461714	7.38527	1.52e-13	3.43e-12
Hsap38.chr2.91782927.91784138.+	L1PA4|LINE/L1	5.89801	-2.14999	0.291128	-7.38502	1.52e-13	3.44e-12
Hsap38.chr11.92029181.92031664.+	L1PA2|LINE/L1	18.6499	2.25573	0.305515	7.38337	1.54e-13	3.48e-12
Hsap38.chr11.96773605.96775740.-	L1PA2|LINE/L1	27.6982	1.64579	0.222923	7.38274	1.55e-13	3.49e-12
Hsap38.chr3.5143687.5143965.-	HERVP71A-int|LTR/ERV1	27.7648	2.30988	0.31299	7.38005	1.58e-13	3.56e-12
Hsap38.chr18.26236909.26237856.-	HERV9-int|LTR/ERV1	10.4727	3.49777	0.473963	7.37985	1.58e-13	3.56e-12
Hsap38.chr2.209131965.209133932.+	L1PA2|LINE/L1	24.8621	1.68331	0.228187	7.37691	1.62e-13	3.64e-12
Hsap38.chr2.228229342.228233085.-	L1PA3|LINE/L1	30.7553	1.5714	0.213179	7.37128	1.69e-13	3.79e-12
Hsap38.chrX.81312210.81312545.-	L1PB1|LINE/L1	10.1268	3.32038	0.450554	7.36956	1.71e-13	3.84e-12
Hsap38.chr3.90383506.90385431.-	L1PA2|LINE/L1	13.4766	2.88827	0.392011	7.36784	1.73e-13	3.89e-12
Hsap38.chrX.71401441.71401740.+	MER8|DNA/TcMar-Tigger	123.672	-1.08353	0.147106	-7.3657	1.76e-13	3.95e-12
Hsap38.chr13.79818290.79821112.-	L1PA3|LINE/L1	26.5352	1.66441	0.226003	7.36455	1.78e-13	3.98e-12
Hsap38.chr3.48841913.48842806.-	L1PA3|LINE/L1	43.7377	1.54727	0.210158	7.36238	1.81e-13	4.04e-12
Hsap38.chr4.64842244.64842807.+	L1HS|LINE/L1 AluY|SINE/Alu	10.1773	3.10725	0.422067	7.36197	1.81e-13	4.05e-12
Hsap38.chr2.45079114.45081555.+	L1PA2|LINE/L1	26.2164	1.6088	0.218592	7.35982	1.84e-13	4.12e-12
Hsap38.chr18.71656638.71657807.+	L1HS|LINE/L1	8.8157	-1.2213	0.165964	-7.35884	1.86e-13	4.14e-12
Hsap38.chrX.64849855.64850334.+	HERVFH21-int|LTR/ERV1	10.2283	-3.83266	0.520875	-7.35811	1.87e-13	4.16e-12
Hsap38.chr16.86236821.86237984.+	L1PA3|LINE/L1	18.6228	2.24666	0.305396	7.35657	1.89e-13	4.21e-12
Hsap38.chr22.28167426.28169264.+	L1PA4|LINE/L1	16.0664	2.59638	0.352929	7.35666	1.89e-13	4.21e-12
Hsap38.chr3.130144311.130144970.-	HERVE-int|LTR/ERV1	10.5821	-3.07787	0.41846	-7.35524	1.91e-13	4.24e-12
Hsap38.chr3.63648533.63650764.+	L1PA4|LINE/L1	13.4194	2.75548	0.374666	7.35449	1.92e-13	4.27e-12
Hsap38.chr13.111194558.111194962.-	HERV9-int|LTR/ERV1	22.0829	3.27905	0.445881	7.3541	1.92e-13	4.28e-12
Hsap38.chr5.8160507.8162495.+	L1PA3|LINE/L1	19.5742	2.28795	0.311133	7.35363	1.93e-13	4.29e-12
Hsap38.chr3.152117698.152117964.-	L1PA7|LINE/L1	8.1373	-2.4717	0.336192	-7.35205	1.95e-13	4.34e-12
Hsap38.chr2.148324415.148325773.-	L1PA3|LINE/L1	16.1075	2.68159	0.364817	7.3505	1.97e-13	4.38e-12
Hsap38.chr11.76928955.76929650.-	L1PA5|LINE/L1	16.0991	2.73213	0.371697	7.3504	1.98e-13	4.38e-12
Hsap38.chr2.127371245.127371529.+	HERVK22-int|LTR/ERVK	62.092	1.56956	0.213543	7.3501	1.98e-13	4.39e-12
Hsap38.chrY.14025601.14027091.-	L1PA2|LINE/L1	17.97	2.6675	0.363017	7.34814	2.01e-13	4.45e-12
Hsap38.chrX.131714599.131714967.+	HERVH-int|LTR/ERV1	24.9002	2.69229	0.366699	7.34196	2.1e-13	4.66e-12
Hsap38.chr17.43343204.43343800.-	HERVK13-int|LTR/ERVK	22.5866	3.49176	0.47572	7.33995	2.14e-13	4.73e-12
Hsap38.chr16.12492957.12493622.-	L1PA4|LINE/L1 AluSq10|SINE/Alu	14.9657	2.78229	0.379102	7.33915	2.15e-13	4.75e-12
Hsap38.chr19.37111223.37111603.-	HERVK-int|LTR/ERVK	1.87635	-2.37367	0.323479	-7.33796	2.17e-13	4.79e-12
Hsap38.chr11.7737209.7740262.+	L1PA2|LINE/L1	40.4733	1.23654	0.168527	7.33736	2.18e-13	4.81e-12
Hsap38.chr2.13734081.13737317.-	L1PA3|LINE/L1	43.3548	1.16473	0.158839	7.33277	2.25e-13	4.97e-12
Hsap38.chr7.37157047.37157442.+	L1PA6|LINE/L1	10.2442	3.35346	0.457383	7.33183	2.27e-13	5.01e-12
Hsap38.chr8.12489041.12489331.-	HERVE-int|LTR/ERV1	27.0022	3.01477	0.411268	7.33044	2.29e-13	5.06e-12
Hsap38.chr18.22719996.22720646.+	L1PA3|LINE/L1	18.9823	2.2557	0.307775	7.32907	2.32e-13	5.1e-12
Hsap38.chrX.155301573.155303636.-	L1PA2|LINE/L1	22.0406	-1.07588	0.146803	-7.32873	2.32e-13	5.11e-12
Hsap38.chr12.102138868.102139842.-	L1PA5|LINE/L1	12.0404	3.02978	0.413585	7.32565	2.38e-13	5.23e-12
Hsap38.chr10.112204701.112206257.+	L1PA2|LINE/L1	12.5578	-1.05103	0.143495	-7.32452	2.4e-13	5.27e-12
Hsap38.chr16.72080424.72080723.+	AluSp|SINE/Alu HERVIP10F-int|LTR/ERV1	2.52424	-2.30066	0.31413	-7.32392	2.41e-13	5.29e-12
Hsap38.chr2.69443864.69444244.-	HERVH-int|LTR/ERV1	22.0616	3.02017	0.412439	7.32271	2.43e-13	5.33e-12
Hsap38.chr1.168660021.168661778.-	L1PA3|LINE/L1	14.4374	2.67818	0.365745	7.32253	2.43e-13	5.34e-12
Hsap38.chr14.58043225.58044805.+	L1PA5|LINE/L1	12.012	2.87788	0.393033	7.32224	2.44e-13	5.35e-12
Hsap38.chr3.132610796.132611317.+	L1PA4|LINE/L1	11.0798	3.11493	0.4256	7.31892	2.5e-13	5.48e-12
Hsap38.chr7.29637644.29638318.-	HERVS71-int|LTR/ERV1	155.956	1.99064	0.272024	7.31788	2.52e-13	5.51e-12
Hsap38.chr13.73643276.73644691.+	L1PA2|LINE/L1	15.1055	2.72847	0.37286	7.31769	2.52e-13	5.52e-12
Hsap38.chr4.64859713.64863213.-	L1PA2|LINE/L1	45.5045	0.998832	0.136504	7.31724	2.53e-13	5.53e-12
Hsap38.chr7.152062253.152062822.-	L1PA5|LINE/L1	13.7949	2.97493	0.406683	7.3151	2.57e-13	5.62e-12
Hsap38.chr4.164999626.165000384.+	AluSp|SINE/Alu HERVK-int|LTR/ERVK	10.2647	3.44947	0.471571	7.31483	2.58e-13	5.63e-12
Hsap38.chr4.4046405.4047013.-	HERVK11-int|LTR/ERVK	14.5559	3.52644	0.482105	7.31469	2.58e-13	5.63e-12
Hsap38.chr19.24396463.24399003.+	L1PA2|LINE/L1	16.5139	2.47227	0.33802	7.31398	2.59e-13	5.66e-12
Hsap38.chr1.184835427.184836026.-	L1PA6|LINE/L1	25.2831	-1.628	0.222672	-7.31121	2.65e-13	5.77e-12
Hsap38.chr12.129802646.129806050.+	L1PA3|LINE/L1	28.0363	1.4666	0.200691	7.30774	2.72e-13	5.92e-12
Hsap38.chr9.96824508.96825866.+	L1PA3|LINE/L1	33.4042	1.516	0.207499	7.30608	2.75e-13	5.99e-12
Hsap38.chr14.40328164.40330332.+	L1PA2|LINE/L1	26.7281	1.56838	0.214693	7.3052	2.77e-13	6.02e-12
Hsap38.chr12.27036865.27037578.-	L1PA3|LINE/L1	157.608	-1.19961	0.16423	-7.30444	2.78e-13	6.05e-12
Hsap38.chr10.67233981.67234472.+	L1PA3|LINE/L1	15.5383	2.84835	0.38997	7.30404	2.79e-13	6.07e-12
Hsap38.chr11.102298417.102298878.-	L1PA6|LINE/L1	9.74716	-2.15143	0.294599	-7.30291	2.82e-13	6.11e-12
Hsap38.chr3.16955276.16957045.-	L1PA4|LINE/L1	40.941	1.69648	0.232332	7.30195	2.84e-13	6.15e-12
Hsap38.chr7.141579437.141579796.-	HERVH-int|LTR/ERV1	3.96486	-2.19922	0.301275	-7.29969	2.88e-13	6.25e-12
Hsap38.chr18.80011092.80011427.-	HUERS-P3-int|LTR/ERV1	6.71238	-2.25542	0.309	-7.29908	2.9e-13	6.28e-12
Hsap38.chr6.86052681.86054933.-	L1PA3|LINE/L1	28.1791	1.71181	0.234564	7.29783	2.92e-13	6.33e-12
Hsap38.chr3.111752869.111755913.-	L1PA3|LINE/L1	23.1376	1.7637	0.241758	7.29533	2.98e-13	6.45e-12
Hsap38.chr6.16458873.16459316.+	HERV9-int|LTR/ERV1	14.5554	3.61111	0.495109	7.29357	3.02e-13	6.53e-12
Hsap38.chr18.35727223.35727549.+	L1PA16|LINE/L1	6.3803	-2.63812	0.361805	-7.29156	3.06e-13	6.62e-12
Hsap38.chr3.165587151.165589793.+	L1PA3|LINE/L1	27.4887	1.67995	0.230415	7.29099	3.08e-13	6.64e-12
Hsap38.chr17.46954806.46955519.-	L1PA4|LINE/L1	28.6649	2.2072	0.302748	7.29054	3.09e-13	6.66e-12
Hsap38.chr4.63571128.63571910.-	L1P1|LINE/L1	9.6409	3.15125	0.432442	7.2871	3.17e-13	6.83e-12
Hsap38.chr2.147967128.147967436.+	L1MA5A|LINE/L1	8.93923	3.27862	0.450241	7.28193	3.29e-13	7.09e-12
Hsap38.chr1.187824263.187825672.+	L1PA2|LINE/L1 L1PBa|LINE/L1	17.7167	2.3012	0.316024	7.28171	3.3e-13	7.1e-12
Hsap38.chr12.39899883.39901007.+	L1PA3|LINE/L1	13.7546	2.81891	0.38715	7.28117	3.31e-13	7.12e-12
Hsap38.chr16.8841027.8841362.-	HERVH-int|LTR/ERV1	20.8541	2.16791	0.297774	7.28036	3.33e-13	7.16e-12
Hsap38.chr2.76649423.76651552.-	L1PA3|LINE/L1	17.4764	2.29271	0.315047	7.27736	3.4e-13	7.32e-12
Hsap38.chr4.78302872.78304779.-	L1PA3|LINE/L1	18.2464	2.5889	0.355936	7.27352	3.5e-13	7.52e-12
Hsap38.chrX.73095342.73096925.-	L1PA4|LINE/L1	16.4228	2.62539	0.36101	7.27233	3.53e-13	7.58e-12
Hsap38.chr15.49358112.49359092.+	L1PA2|LINE/L1	3.28662	-2.40598	0.330841	-7.27231	3.53e-13	7.58e-12
Hsap38.chrX.78192454.78193623.+	L1PA3|LINE/L1	11.0642	2.91046	0.400253	7.27157	3.55e-13	7.62e-12
Hsap38.chr20.13437012.13438091.+	L1P1|LINE/L1 L1PA4|LINE/L1	39.6694	2.00981	0.276585	7.26652	3.69e-13	7.9e-12
Hsap38.chrX.63969353.63970762.-	L1MCa|LINE/L1 L1PA3|LINE/L1	12.1056	2.91866	0.401695	7.26585	3.71e-13	7.94e-12
Hsap38.chr8.12488780.12489037.-	HERVE-int|LTR/ERV1	23.0616	3.02102	0.415962	7.26273	3.79e-13	8.12e-12
Hsap38.chr4.88638487.88639206.+	L1PA8|LINE/L1	66.5739	-1.29254	0.177982	-7.2622	3.81e-13	8.14e-12
Hsap38.chr18.55716204.55718810.-	L1PA2|LINE/L1	23.8968	1.82677	0.251574	7.26136	3.83e-13	8.19e-12
Hsap38.chr6.82634152.82637136.+	L1PA3|LINE/L1	23.6631	1.73631	0.239127	7.26104	3.84e-13	8.2e-12
Hsap38.chr9.131681392.131681865.+	HERVK9-int|LTR/ERVK	21.6412	2.84689	0.392138	7.25991	3.87e-13	8.27e-12
Hsap38.chr7.30340131.30340514.-	L1PA7|LINE/L1	15.1452	2.92113	0.402394	7.25938	3.89e-13	8.29e-12
Hsap38.chr2.142609051.142611291.-	L1PA2|LINE/L1	27.9364	1.80567	0.248794	7.25767	3.94e-13	8.4e-12
Hsap38.chr8.117194507.117195391.+	L1PA3|LINE/L1	14.1783	2.74578	0.378612	7.25223	4.1e-13	8.73e-12
Hsap38.chr6.78974601.78977318.+	L1PA3|LINE/L1	61.5958	1.48103	0.204286	7.24978	4.17e-13	8.89e-12
Hsap38.chr10.98178997.98179926.-	L1PA6|LINE/L1	11.5214	3.05446	0.421362	7.24903	4.2e-13	8.93e-12
Hsap38.chr1.70595688.70598138.-	L1PA3|LINE/L1	25.3487	1.83227	0.252786	7.24829	4.22e-13	8.97e-12
Hsap38.chrX.74698975.74700243.+	L1PA6|LINE/L1	12.1443	2.83799	0.391612	7.24694	4.26e-13	9.06e-12
Hsap38.chr8.120476203.120476631.+	L1PA7|LINE/L1	11.1391	-1.60171	0.221023	-7.2468	4.27e-13	9.06e-12
Hsap38.chr7.107646935.107650387.-	L1PA4|LINE/L1	25.6429	1.62099	0.223703	7.24616	4.29e-13	9.1e-12
Hsap38.chr5.83129755.83130462.-	L1PA5|LINE/L1	9.17133	3.18613	0.439735	7.24556	4.31e-13	9.13e-12
Hsap38.chrX.57206249.57206875.-	HERVK9-int|LTR/ERVK	12.5779	3.06915	0.42383	7.24147	4.44e-13	9.41e-12
Hsap38.chr1.231830536.231830916.-	HERVH-int|LTR/ERV1	20.2836	2.65041	0.366021	7.24114	4.45e-13	9.42e-12
Hsap38.chr4.53725643.53727496.+	L1PA3|LINE/L1	16.8182	2.32431	0.32101	7.24062	4.47e-13	9.45e-12
Hsap38.chr9.65858787.65860496.-	L1PA3|LINE/L1	22.542	3.02801	0.418274	7.23932	4.51e-13	9.54e-12
Hsap38.chr2.160850941.160852896.-	L1PA2|LINE/L1	32.5771	1.42121	0.19637	7.2374	4.57e-13	9.66e-12
Hsap38.chr4.128001071.128001583.-	L1P4|LINE/L1 HAL1ME|LINE/L1	15.7755	2.83491	0.391695	7.23754	4.57e-13	9.66e-12
Hsap38.chr8.8176332.8176622.+	HERVE-int|LTR/ERV1	27.1159	2.9507	0.407703	7.23738	4.57e-13	9.66e-12
Hsap38.chr2.204991297.204994878.-	L1PA2|LINE/L1	40.7057	1.31222	0.181323	7.23693	4.59e-13	9.68e-12
Hsap38.chr2.127371896.127372201.+	HERVK22-int|LTR/ERVK	32.0804	1.94368	0.268578	7.23693	4.59e-13	9.68e-12
Hsap38.chr3.24079852.24082428.-	L1PA4|LINE/L1	20.6869	1.85236	0.255977	7.23644	4.61e-13	9.71e-12
Hsap38.chr2.37298559.37299257.-	MIR|SINE/MIR L1M2|LINE/L1	11.8321	-2.54199	0.35136	-7.23472	4.67e-13	9.83e-12
Hsap38.chr18.45795306.45796289.-	L1PA4|LINE/L1	13.5621	2.75147	0.380366	7.23374	4.7e-13	9.89e-12
Hsap38.chr5.139005673.139009530.-	L1PA2|LINE/L1	292.691	-0.887838	0.122738	-7.23362	4.7e-13	9.89e-12
Hsap38.chr20.48978912.48979895.-	L1PA6|LINE/L1	37.8857	1.63884	0.226608	7.23202	4.76e-13	1e-11
Hsap38.chr12.92684332.92686386.-	L1P1|LINE/L1 L1PA3|LINE/L1	16.0915	2.50634	0.346604	7.23113	4.79e-13	1.01e-11
Hsap38.chr17.3349127.3351187.+	L1HS|LINE/L1	28.0594	1.52154	0.210523	7.22742	4.92e-13	1.03e-11
Hsap38.chr14.25185508.25187538.+	L1PA4|LINE/L1	21.2136	2.08518	0.288596	7.22525	5e-13	1.05e-11
Hsap38.chr13.107920891.107923752.-	L1PA2|LINE/L1	30.984	1.50924	0.208906	7.22446	5.03e-13	1.05e-11
Hsap38.chr2.186234030.186235109.+	L1PA4|LINE/L1	10.2792	3.01389	0.417406	7.22053	5.18e-13	1.09e-11
Hsap38.chr1.113412568.113414016.-	L1PA6|LINE/L1	12.1887	3.15644	0.437193	7.2198	5.21e-13	1.09e-11
Hsap38.chr1.149680742.149681095.-	MER66-int|LTR/ERV1	11.2508	3.58523	0.496661	7.21868	5.25e-13	1.1e-11
Hsap38.chr2.57588367.57592218.+	L1PA3|LINE/L1	45.9343	1.14886	0.159153	7.2186	5.25e-13	1.1e-11
Hsap38.chr2.231095628.231096068.-	HERVK22-int|LTR/ERVK	10.4953	3.13588	0.434438	7.21825	5.27e-13	1.1e-11
Hsap38.chr2.175590300.175591349.-	L1PA2|LINE/L1	26.2911	1.95282	0.270646	7.2154	5.38e-13	1.12e-11
Hsap38.chr9.100143650.100143919.-	HERVH-int|LTR/ERV1	15.3822	2.63832	0.365722	7.214	5.43e-13	1.13e-11
Hsap38.chr1.172233661.172234302.+	L1PA4|LINE/L1	4.85453	-1.97375	0.273607	-7.2138	5.44e-13	1.14e-11
Hsap38.chr3.40274918.40275721.+	L1PA5|LINE/L1	11.8022	3.17479	0.440314	7.21028	5.58e-13	1.16e-11
Hsap38.chrX.155932823.155933566.-	L1PA5|LINE/L1	13.9695	2.8406	0.393995	7.20973	5.61e-13	1.17e-11
Hsap38.chr10.26006846.26009014.+	L1PA3|LINE/L1	17.7698	2.24854	0.3119	7.20915	5.63e-13	1.17e-11
Hsap38.chr1.150654568.150654891.+	L1MB4|LINE/L1 HERVK9-int|LTR/ERVK	8.9194	3.14615	0.436451	7.20847	5.66e-13	1.18e-11
Hsap38.chrX.123652016.123652657.+	L1PA7|LINE/L1	9.65198	3.03446	0.420993	7.20785	5.68e-13	1.18e-11
Hsap38.chr5.130819705.130821945.+	L1PA3|LINE/L1	13.5642	2.68362	0.372369	7.20689	5.72e-13	1.19e-11
Hsap38.chr3.18519118.18520407.+	L1HS|LINE/L1 HERVL-int|LTR/ERVL	19.6207	2.38557	0.331032	7.20647	5.74e-13	1.19e-11
Hsap38.chr1.158966704.158967078.+	L1PA15|LINE/L1	20.9743	3.46614	0.480981	7.2064	5.75e-13	1.19e-11
Hsap38.chr6.56583820.56586102.-	L1PA4|LINE/L1	37.2099	-1.27935	0.17753	-7.2064	5.74e-13	1.19e-11
Hsap38.chr17.70462385.70464766.+	L1HS|LINE/L1	22.7195	-0.796041	0.110494	-7.2044	5.83e-13	1.21e-11
Hsap38.chr19.37108032.37108460.-	HERVK-int|LTR/ERVK	14.8357	2.70247	0.375305	7.20072	5.99e-13	1.24e-11
Hsap38.chr10.77567947.77570529.+	AluJb|SINE/Alu L1PA3|LINE/L1	26.5415	1.65718	0.230169	7.19984	6.03e-13	1.25e-11
Hsap38.chr18.53514557.53515258.+	L1PA3|LINE/L1	10.3748	3.01152	0.418543	7.19525	6.23e-13	1.29e-11
Hsap38.chr4.61747361.61748446.+	L1PA3|LINE/L1	14.8279	3.01338	0.418817	7.19498	6.25e-13	1.29e-11
Hsap38.chr21.32663307.32663912.+	HERVE_a-int|LTR/ERV1	10.9249	3.21106	0.44645	7.19242	6.37e-13	1.32e-11
Hsap38.chr4.83167216.83168124.+	L1PA5|LINE/L1	10.4475	3.04207	0.423135	7.18937	6.51e-13	1.34e-11
Hsap38.chr3.56578172.56578705.-	L1PA5|LINE/L1	13.5762	2.87234	0.399539	7.18913	6.52e-13	1.35e-11
Hsap38.chr13.49015231.49016193.-	L1PA3|LINE/L1	26.2894	2.30474	0.320614	7.18854	6.55e-13	1.35e-11
Hsap38.chr15.34158165.34158632.-	HERVIP10F-int|LTR/ERV1	17.6443	2.36855	0.329497	7.18839	6.56e-13	1.35e-11
Hsap38.chr4.53228541.53228900.+	L1PA4|LINE/L1	11.5498	2.9451	0.4098	7.18668	6.64e-13	1.37e-11
Hsap38.chr10.129733253.129735211.-	L1PA3|LINE/L1	23.0498	1.85537	0.258183	7.18624	6.66e-13	1.37e-11
Hsap38.chr8.12460679.12460963.-	HERVK-int|LTR/ERVK	17.7267	3.08737	0.429646	7.18584	6.68e-13	1.37e-11
Hsap38.chr3.58818239.58820485.+	L1PA2|LINE/L1	33.9769	1.25857	0.175166	7.18503	6.72e-13	1.38e-11
Hsap38.chr2.151471207.151472682.-	L1MB8|LINE/L1 L1PA6|LINE/L1	108.046	1.429	0.198894	7.18473	6.73e-13	1.38e-11
Hsap38.chr4.99765870.99767501.-	L1PA3|LINE/L1	16.3119	2.43403	0.338781	7.18469	6.74e-13	1.38e-11
Hsap38.chr5.102673182.102675089.+	L1PA2|LINE/L1	25.2308	1.80151	0.250922	7.17955	6.99e-13	1.44e-11
Hsap38.chr17.30408190.30408912.-	L1PA6|LINE/L1	24.619	3.00718	0.419063	7.17597	7.18e-13	1.47e-11
Hsap38.chr6.34999470.34999754.+	Harlequin-int|LTR/ERV1	33.5362	-1.25841	0.175368	-7.17581	7.19e-13	1.47e-11
Hsap38.chr5.66401230.66401718.-	L1PA7|LINE/L1	1.96556	-2.65122	0.369546	-7.17427	7.27e-13	1.49e-11
Hsap38.chr7.99726579.99727430.+	HERVH-int|LTR/ERV1	9.13726	3.2909	0.458809	7.1727	7.35e-13	1.51e-11
Hsap38.chr14.35839810.35840379.-	L1PA7|LINE/L1	9.35846	3.20986	0.447607	7.17116	7.44e-13	1.52e-11
Hsap38.chr3.18979695.18981869.+	L1PA3|LINE/L1	21.6709	1.86122	0.259565	7.17052	7.47e-13	1.53e-11
Hsap38.chrY.13180047.13183157.-	L1PA2|LINE/L1	31.6717	1.43317	0.199899	7.16949	7.53e-13	1.54e-11
Hsap38.chr4.68200706.68201824.+	L1PA2|LINE/L1	14.4365	2.54974	0.355747	7.16729	7.65e-13	1.56e-11
Hsap38.chr12.33230924.33233491.+	L1PA3|LINE/L1	17.7769	2.34891	0.32784	7.1648	7.79e-13	1.59e-11
Hsap38.chr3.164036793.164038571.+	L1PA3|LINE/L1	19.1051	2.16161	0.301705	7.16464	7.8e-13	1.59e-11
Hsap38.chr1.54633581.54634405.+	HERVK9-int|LTR/ERVK	59.2941	2.52594	0.352603	7.1637	7.85e-13	1.6e-11
Hsap38.chrX.51991376.51993844.-	L1PA4|LINE/L1	13.7601	2.61203	0.364649	7.16313	7.89e-13	1.61e-11
Hsap38.chr8.98696243.98697790.-	L1PA3|LINE/L1	55.138	-1.43063	0.19973	-7.1628	7.9e-13	1.61e-11
Hsap38.chr1.48441513.48442238.+	HERV9N-int|LTR/ERV1	3.03573	-2.59793	0.362721	-7.16234	7.93e-13	1.61e-11
Hsap38.chr11.34904033.34904404.+	HUERS-P3-int|LTR/ERV1	23.1974	2.74248	0.382919	7.16204	7.95e-13	1.62e-11
Hsap38.chr5.70082049.70082822.-	L1PA3|LINE/L1	92.9461	1.33831	0.186879	7.16136	7.99e-13	1.62e-11
Hsap38.chr3.29674087.29674629.+	L1PA5|LINE/L1	3.3124	-2.85405	0.398566	-7.16079	8.02e-13	1.63e-11
Hsap38.chr4.99014196.99014459.-	HERVIP10F-int|LTR/ERV1	6.99831	-1.76542	0.246598	-7.15911	8.12e-13	1.65e-11
Hsap38.chr2.190494848.190495114.+	L1PB1|LINE/L1	15.7476	-1.44504	0.201918	-7.15659	8.27e-13	1.68e-11
Hsap38.chr12.1735413.1735952.-	L1PA4|LINE/L1	26.2898	1.98936	0.277975	7.15664	8.27e-13	1.68e-11
Hsap38.chr8.80006274.80007806.+	L1PA5|LINE/L1	22.7017	2.12835	0.297409	7.15632	8.29e-13	1.68e-11
Hsap38.chr20.18950187.18953477.-	L1HS|LINE/L1	25.8754	-0.771491	0.107857	-7.15291	8.5e-13	1.72e-11
Hsap38.chr17.35507004.35507279.+	Harlequin-int|LTR/ERV1	12.3777	3.71467	0.519601	7.14908	8.74e-13	1.77e-11
Hsap38.chr16.47441537.47442487.+	L1PA4|LINE/L1	13.8	2.66239	0.372447	7.14836	8.78e-13	1.78e-11
Hsap38.chr6.77049935.77050750.+	L1PA7|LINE/L1	23.4963	-2.83009	0.396093	-7.14501	9e-13	1.82e-11
Hsap38.chr13.20682047.20682811.-	HERVK9-int|LTR/ERVK	16.9371	2.67783	0.37479	7.14488	9.01e-13	1.82e-11
Hsap38.chr22.19340407.19340763.+	L1PB1|LINE/L1	14.4354	2.62939	0.368063	7.14385	9.08e-13	1.83e-11
Hsap38.chr11.28374129.28376318.-	L1PA3|LINE/L1	16.4372	2.21261	0.309753	7.14312	9.12e-13	1.84e-11
Hsap38.chr8.8158631.8159038.+	L1PA4|LINE/L1	92.7988	2.05341	0.287546	7.14114	9.26e-13	1.87e-11
Hsap38.chr9.112392930.112393886.-	MER11A|LTR/ERVK HERVK11-int|LTR/ERVK	12.6161	3.02381	0.423461	7.14069	9.29e-13	1.87e-11
Hsap38.chr5.247880.248194.+	HERVK9-int|LTR/ERVK	1.34225	-2.37232	0.332303	-7.13904	9.4e-13	1.89e-11
Hsap38.chr11.132386575.132388746.+	L1PA4|LINE/L1	12.3454	2.73805	0.38356	7.13851	9.43e-13	1.9e-11
Hsap38.chr7.136095473.136097119.-	L1PA3|LINE/L1	20.5118	2.02175	0.283225	7.13833	9.45e-13	1.9e-11
Hsap38.chr3.167277398.167279224.+	L1PA3|LINE/L1	20.1482	1.99932	0.280127	7.13718	9.53e-13	1.92e-11
Hsap38.chr19.22576677.22577168.+	HERVK-int|LTR/ERVK	11.7012	3.63897	0.509982	7.13548	9.65e-13	1.94e-11
Hsap38.chr5.78454291.78456252.-	L1PA2|LINE/L1	29.1517	1.52851	0.214216	7.13536	9.65e-13	1.94e-11
Hsap38.chr2.102874242.102876236.-	L1PA3|LINE/L1	19.6591	2.2385	0.313904	7.13117	9.95e-13	2e-11
Hsap38.chr13.40877729.40878034.-	HERVE_a-int|LTR/ERV1	47.9653	1.79654	0.251992	7.12935	1.01e-12	2.02e-11
Hsap38.chr14.42998096.43000261.+	L1PA2|LINE/L1	20.8059	2.00722	0.281542	7.12938	1.01e-12	2.02e-11
Hsap38.chr2.63509602.63510807.+	L1PA7|LINE/L1 AluSx3|SINE/Alu	8.48607	3.20239	0.449187	7.12931	1.01e-12	2.02e-11
Hsap38.chr20.18520371.18520823.-	HERVH-int|LTR/ERV1	14.8087	-1.48897	0.2089	-7.12765	1.02e-12	2.04e-11
Hsap38.chr1.155696375.155697022.-	HERVK14C-int|LTR/ERVK	14.9089	2.82202	0.395973	7.12682	1.03e-12	2.06e-11
Hsap38.chr1.49259255.49262296.+	L1PA3|LINE/L1	30.6817	1.54406	0.216814	7.12159	1.07e-12	2.13e-11
Hsap38.chr5.37090888.37091169.+	HERVK22-int|LTR/ERVK	8.70078	3.22956	0.453511	7.12124	1.07e-12	2.14e-11
Hsap38.chr16.21631031.21631288.-	HERV9-int|LTR/ERV1	23.6296	2.84278	0.399432	7.11706	1.1e-12	2.2e-11
Hsap38.chr7.37299204.37300790.-	L1PA2|LINE/L1	66.1296	-1.1096	0.15593	-7.11599	1.11e-12	2.22e-11
Hsap38.chr2.185867527.185870271.+	L1PA2|LINE/L1	21.8471	1.78977	0.251565	7.11456	1.12e-12	2.24e-11
Hsap38.chr11.31744510.31746081.+	L1PA4|LINE/L1	52.559	1.21029	0.170172	7.11219	1.14e-12	2.28e-11
Hsap38.chr1.66483771.66486731.+	L1PA3|LINE/L1	24.19	1.81697	0.255485	7.11182	1.15e-12	2.28e-11
Hsap38.chr10.6830752.6831396.-	HERVK-int|LTR/ERVK	34.5312	4.95893	0.69756	7.10897	1.17e-12	2.33e-11
Hsap38.chr14.45022719.45023021.-	HERV17-int|LTR/ERV1	29.2008	1.89368	0.266504	7.10563	1.2e-12	2.38e-11
Hsap38.chr20.12443611.12445320.-	L1PA3|LINE/L1	19.9751	1.9462	0.27391	7.10525	1.2e-12	2.39e-11
Hsap38.chr11.90089920.90092919.-	L1PA2|LINE/L1	37.3789	1.64297	0.231306	7.10301	1.22e-12	2.43e-11
Hsap38.chrX.112328673.112330385.+	L1PA3|LINE/L1	16.3843	2.37536	0.33454	7.10036	1.24e-12	2.47e-11
Hsap38.chr19.21111623.21111904.-	L1PA10|LINE/L1	8.47132	3.18909	0.449225	7.0991	1.26e-12	2.49e-11
Hsap38.chr13.108511191.108513146.-	L1HS|LINE/L1	15.3302	-0.975748	0.137472	-7.09778	1.27e-12	2.52e-11
Hsap38.chr8.87322459.87324720.-	L1PA2|LINE/L1	23.9742	1.71312	0.241401	7.09656	1.28e-12	2.54e-11
Hsap38.chr7.23620929.23621639.-	L1PA5|LINE/L1	15.9826	2.51895	0.355073	7.09419	1.3e-12	2.58e-11
Hsap38.chr10.48375154.48375612.+	L1PA7|LINE/L1	60.3003	-1.00848	0.142193	-7.09232	1.32e-12	2.61e-11
Hsap38.chr1.55459625.55460605.+	L1PA5|LINE/L1	4.46394	-2.05714	0.290052	-7.09232	1.32e-12	2.61e-11
Hsap38.chr8.70696197.70699067.-	L1PA3|LINE/L1	22.6207	1.88714	0.266113	7.09151	1.33e-12	2.62e-11
Hsap38.chrX.85060734.85061870.-	L1PA4|LINE/L1	12.4703	2.83596	0.399977	7.0903	1.34e-12	2.65e-11
Hsap38.chr6.86734248.86736626.+	L1PA3|LINE/L1	16.3554	2.33331	0.329107	7.08982	1.34e-12	2.65e-11
Hsap38.chr10.6859811.6860932.+	L1PA3|LINE/L1	31.0089	3.43596	0.484674	7.08923	1.35e-12	2.66e-11
Hsap38.chr12.55487643.55489316.+	L1PA2|LINE/L1	24.9349	1.64741	0.232387	7.08908	1.35e-12	2.66e-11
Hsap38.chr14.45020212.45020937.-	HERV17-int|LTR/ERV1	21.5125	2.33587	0.329519	7.08871	1.35e-12	2.67e-11
Hsap38.chr3.125897689.125898069.+	HERVK-int|LTR/ERVK	14.6595	3.14225	0.443563	7.08412	1.4e-12	2.76e-11
Hsap38.chr4.158084460.158088311.-	L1PA2|LINE/L1	35.1379	1.29742	0.183219	7.08127	1.43e-12	2.81e-11
Hsap38.chr3.157192249.157193091.-	L1PA5|LINE/L1	12.9957	2.96286	0.418415	7.08116	1.43e-12	2.82e-11
Hsap38.chr3.129902230.129903138.+	HERVK9-int|LTR/ERVK	84.5822	2.04688	0.289087	7.08051	1.44e-12	2.83e-11
Hsap38.chr18.13976080.13979928.-	L1HS|LINE/L1	59.0959	0.934583	0.132011	7.0796	1.45e-12	2.84e-11
Hsap38.chr11.6974053.6975177.-	L1PA5|LINE/L1	13.0121	2.61871	0.369923	7.07906	1.45e-12	2.85e-11
Hsap38.chr15.93794325.93796283.+	L1PA4|LINE/L1	16.751	2.68996	0.380201	7.0751	1.49e-12	2.93e-11
Hsap38.chr15.85053605.85054210.-	L1PA5|LINE/L1	10.1925	3.08552	0.436279	7.07236	1.52e-12	2.99e-11
Hsap38.chr8.84616819.84619380.-	L1PA3|LINE/L1	27.8714	1.62299	0.229634	7.0677	1.58e-12	3.09e-11
Hsap38.chr13.86104176.86104469.-	L1PA8A|LINE/L1	0.804118	-3.47094	0.491165	-7.06674	1.59e-12	3.11e-11
Hsap38.chr3.105298191.105300179.+	L1PA3|LINE/L1	20.4573	2.21173	0.313087	7.06426	1.61e-12	3.16e-11
Hsap38.chr1.83184723.83185997.+	L1PA2|LINE/L1	15.2393	2.46989	0.349635	7.0642	1.62e-12	3.16e-11
Hsap38.chr6.164702970.164705342.-	L1PA3|LINE/L1	19.0582	1.951	0.276222	7.06318	1.63e-12	3.19e-11
Hsap38.chr5.70081086.70082045.-	L1PA3|LINE/L1	62.5707	1.35128	0.191345	7.06199	1.64e-12	3.21e-11
Hsap38.chrX.13133124.13134494.-	L1PA3|LINE/L1	27.0758	2.83659	0.401717	7.06116	1.65e-12	3.23e-11
Hsap38.chr3.174830382.174832598.-	L1PA3|LINE/L1 AluY|SINE/Alu	46.4261	1.52994	0.216722	7.05946	1.67e-12	3.27e-11
Hsap38.chr1.94508740.94509420.-	L1PA3|LINE/L1	12.0845	2.91467	0.412993	7.05745	1.7e-12	3.31e-11
Hsap38.chr21.35493983.35496757.-	L1PA2|LINE/L1	37.1066	1.22507	0.17362	7.05605	1.71e-12	3.34e-11
Hsap38.chr15.81700194.81702572.+	L1PA2|LINE/L1	35.5095	1.40105	0.198601	7.05459	1.73e-12	3.38e-11
Hsap38.chr4.98019391.98021013.-	L1PA4|LINE/L1	10.2253	2.88821	0.409463	7.05365	1.74e-12	3.4e-11
Hsap38.chr10.38109195.38109566.+	L1PA7|LINE/L1	37.9145	-0.981547	0.139189	-7.05191	1.76e-12	3.44e-11
Hsap38.chr20.20315964.20316905.-	AluSz6|SINE/Alu AluSz|SINE/Alu L1PA3|LINE/L1	13.929	2.62266	0.371987	7.0504	1.78e-12	3.47e-11
Hsap38.chr1.207638438.207639079.-	HERVK-int|LTR/ERVK	16.7082	4.13578	0.586831	7.04765	1.82e-12	3.54e-11
Hsap38.chr4.86516891.86517412.-	L1PB1|LINE/L1 AluY|SINE/Alu	1.07699	-2.51615	0.35704	-7.04725	1.82e-12	3.55e-11
Hsap38.chr3.33451933.33452847.+	HERV9NC-int|LTR/ERV1	13.3643	3.43193	0.487035	7.04658	1.83e-12	3.56e-11
Hsap38.chr6.86844119.86846098.-	L1PA3|LINE/L1	15.181	2.30273	0.326846	7.04532	1.85e-12	3.59e-11
Hsap38.chr6.101192080.101193729.+	L1PA5|LINE/L1	13.6833	2.54044	0.360631	7.04444	1.86e-12	3.62e-11
Hsap38.chr4.78086943.78088082.+	L1PA4|LINE/L1	9.46801	2.88701	0.409948	7.04239	1.89e-12	3.67e-11
Hsap38.chr9.3538144.3539763.-	L1PA4|LINE/L1	22.0641	2.06632	0.293451	7.04143	1.9e-12	3.69e-11
Hsap38.chr3.65697675.65699669.+	L1PA2|LINE/L1	26.9736	1.56509	0.222314	7.03997	1.92e-12	3.73e-11
Hsap38.chr14.18293047.18295326.-	L1PA3|LINE/L1	20.8556	1.88127	0.267254	7.03923	1.93e-12	3.74e-11
Hsap38.chr11.93178586.93178963.+	L1PB|LINE/L1	30.4136	-1.76932	0.251397	-7.03797	1.95e-12	3.78e-11
Hsap38.chr1.190730530.190732536.-	L1PA2|LINE/L1	38.3185	1.27623	0.18138	7.03624	1.98e-12	3.82e-11
Hsap38.chr16.31306949.31308307.-	L1PA4|LINE/L1	40.6811	2.40895	0.342395	7.03559	1.98e-12	3.84e-11
Hsap38.chr11.130986233.130988236.+	L1PA3|LINE/L1	15.486	2.38369	0.338852	7.03459	2e-12	3.86e-11
Hsap38.chr2.196754467.196755558.-	L1PA7|LINE/L1	20.4411	-1.6681	0.237127	-7.03462	2e-12	3.86e-11
Hsap38.chr5.78861116.78862030.+	L1PA6|LINE/L1	9.73912	2.93717	0.417591	7.0336	2.01e-12	3.89e-11
Hsap38.chr6.93633081.93634136.-	L1PA2|LINE/L1	19.3516	2.2445	0.319118	7.03346	2.01e-12	3.89e-11
Hsap38.chr8.138118135.138121032.+	L1PA2|LINE/L1	21.5808	1.82445	0.259409	7.0331	2.02e-12	3.89e-11
Hsap38.chr11.10228512.10229066.-	L1PA4|LINE/L1	1.74115	-2.23721	0.318154	-7.03185	2.04e-12	3.93e-11
Hsap38.chr5.39037799.39038695.+	L1PA4|LINE/L1	19.5006	2.38193	0.338738	7.03177	2.04e-12	3.93e-11
Hsap38.chr4.5763281.5765959.-	L1PA3|LINE/L1	23.4151	1.59492	0.226819	7.03166	2.04e-12	3.93e-11
Hsap38.chr5.85640455.85643283.+	L1PA3|LINE/L1	35.1022	1.29047	0.183533	7.03126	2.05e-12	3.94e-11
Hsap38.chr1.119024508.119026421.+	L1PA3|LINE/L1	34.1175	1.53509	0.218393	7.02901	2.08e-12	4e-11
Hsap38.chr5.81260912.81261331.+	L1PA7|LINE/L1	13.4203	3.00883	0.428059	7.02902	2.08e-12	4e-11
Hsap38.chr17.47435761.47436009.-	L1PBa|LINE/L1	44.5047	1.63867	0.233175	7.02763	2.1e-12	4.03e-11
Hsap38.chr1.180303916.180304482.+	L1PA4|LINE/L1	12.2786	2.8897	0.411417	7.02377	2.16e-12	4.15e-11
Hsap38.chrX.129390195.129391250.+	L1PA3|LINE/L1	11.863	2.86713	0.40826	7.02282	2.17e-12	4.17e-11
Hsap38.chr8.61475529.61477019.-	L1PA4|LINE/L1	16.8298	2.45674	0.349899	7.02129	2.2e-12	4.21e-11
Hsap38.chr10.35402895.35403605.-	HERVH-int|LTR/ERV1	74.9146	1.62302	0.231167	7.02101	2.2e-12	4.22e-11
Hsap38.chr3.166627562.166628812.-	L1PA4|LINE/L1	12.9624	2.62593	0.374028	7.02067	2.21e-12	4.23e-11
Hsap38.chr14.87426867.87428132.+	L1PA3|LINE/L1	15.9108	2.35025	0.334821	7.01942	2.23e-12	4.26e-11
Hsap38.chr20.6190166.6192706.+	L1PA2|LINE/L1	24.9243	1.58363	0.225626	7.01882	2.24e-12	4.28e-11
Hsap38.chr13.31254501.31254794.+	L1PA7|LINE/L1 AluSx3|SINE/Alu	4.57372	-1.7402	0.247977	-7.01761	2.26e-12	4.31e-11
Hsap38.chr3.185015031.185015351.-	HERVK9-int|LTR/ERVK	8.78514	3.24459	0.462365	7.01737	2.26e-12	4.32e-11
Hsap38.chr8.54074281.54074568.+	HERVK9-int|LTR/ERVK	14.7386	2.65785	0.378875	7.01512	2.3e-12	4.39e-11
Hsap38.chr7.76562624.76563487.-	L1PA4|LINE/L1	40.0167	1.6748	0.238789	7.01371	2.32e-12	4.43e-11
Hsap38.chr2.99004310.99005218.+	L1P2|LINE/L1 L1PA5|LINE/L1	12.1828	2.87789	0.410337	7.01347	2.32e-12	4.43e-11
Hsap38.chrX.155913957.155915381.-	L1PA7|LINE/L1	9.07207	3.05867	0.436123	7.01331	2.33e-12	4.44e-11
Hsap38.chrX.137674202.137678041.+	L1PA3|LINE/L1	29.548	1.37985	0.196762	7.01277	2.34e-12	4.45e-11
Hsap38.chr10.73392649.73394178.+	L1PA5|LINE/L1	42.3453	1.57929	0.225244	7.01147	2.36e-12	4.49e-11
Hsap38.chr6.44888005.44888940.+	L1PA3|LINE/L1	11.2866	2.82992	0.403656	7.01073	2.37e-12	4.51e-11
Hsap38.chr8.73700148.73700504.+	L1MA2|LINE/L1	8.5317	3.08127	0.439514	7.01064	2.37e-12	4.51e-11
Hsap38.chr1.53815477.53815992.+	L1PB1|LINE/L1	7.72292	3.06889	0.437929	7.00774	2.42e-12	4.6e-11
Hsap38.chr4.131073941.131074921.+	L1PA3|LINE/L1	12.2202	2.66186	0.380027	7.0044	2.48e-12	4.71e-11
Hsap38.chr10.55684538.55686292.-	L1PA2|LINE/L1	15.9863	2.3468	0.335223	7.00071	2.55e-12	4.84e-11
Hsap38.chr9.137848750.137849331.+	HERVH-int|LTR/ERV1	9.1971	3.2997	0.471667	6.99584	2.64e-12	5e-11
Hsap38.chr15.99829740.99830360.-	L1PA5|LINE/L1	12.4675	3.06482	0.438088	6.99589	2.64e-12	5e-11
Hsap38.chr3.33449989.33450570.+	HERV9NC-int|LTR/ERV1	10.6916	3.50918	0.501701	6.99457	2.66e-12	5.04e-11
Hsap38.chr7.36704773.36705162.+	L1PA7|LINE/L1	18.5654	3.38897	0.484524	6.99444	2.66e-12	5.04e-11
Hsap38.chr8.8176626.8176883.+	HERVE-int|LTR/ERV1	22.3569	2.85859	0.408697	6.99439	2.66e-12	5.04e-11
Hsap38.chr11.133642756.133646028.+	L1PA2|LINE/L1	27.2348	1.49244	0.213437	6.99241	2.7e-12	5.11e-11
Hsap38.chr1.86679302.86683150.-	L1HS|LINE/L1	39.3971	-0.737765	0.10553	-6.99103	2.73e-12	5.16e-11
Hsap38.chr15.55306913.55307449.-	HERV17-int|LTR/ERV1	16.7466	3.01738	0.431622	6.9908	2.73e-12	5.17e-11
Hsap38.chr10.37768802.37770490.+	L1PA4|LINE/L1	19.0385	2.22865	0.318804	6.99066	2.74e-12	5.17e-11
Hsap38.chr4.53330691.53333336.+	L1PA2|LINE/L1	48.7297	1.49181	0.213504	6.98726	2.8e-12	5.29e-11
Hsap38.chr1.72391461.72391943.+	L1PA5|LINE/L1 L1PA10|LINE/L1	7.88609	-2.28591	0.327213	-6.986	2.83e-12	5.34e-11
Hsap38.chr15.46536462.46538636.-	L1PA4|LINE/L1	16.5733	2.31463	0.331364	6.98516	2.85e-12	5.37e-11
Hsap38.chr3.176709415.176711487.+	L1PA4|LINE/L1	17.4623	2.1288	0.304811	6.98399	2.87e-12	5.41e-11
Hsap38.chr4.189967242.189967874.+	L1PA4|LINE/L1	11.4581	-1.43776	0.20588	-6.98348	2.88e-12	5.42e-11
Hsap38.chr9.85073446.85073889.-	L1PA3|LINE/L1	16.7899	2.14566	0.307259	6.98324	2.88e-12	5.43e-11
Hsap38.chr2.231095046.231095486.-	HERVK22-int|LTR/ERVK	10.8809	2.95096	0.422634	6.9823	2.9e-12	5.46e-11
Hsap38.chr17.6885527.6886378.-	L1PA4|LINE/L1	5.62452	-2.23535	0.320156	-6.98206	2.91e-12	5.47e-11
Hsap38.chr5.119140959.119141273.+	L1PREC2|LINE/L1	14.009	-1.40785	0.201667	-6.98103	2.93e-12	5.51e-11
Hsap38.chrX.117729359.117730993.-	L1PA2|LINE/L1	24.8835	1.64752	0.236124	6.97736	3.01e-12	5.65e-11
Hsap38.chr7.77342329.77342646.+	HERVH-int|LTR/ERV1	20.9156	2.81111	0.402908	6.97705	3.01e-12	5.66e-11
Hsap38.chrX.42873444.42874496.-	L1PA4|LINE/L1	9.29503	2.86766	0.411092	6.97571	3.04e-12	5.71e-11
Hsap38.chr6.56781621.56783780.-	L1PA3|LINE/L1	53.3424	-1.72301	0.247043	-6.97455	3.07e-12	5.75e-11
Hsap38.chr12.133093545.133093895.-	HERVK-int|LTR/ERVK (TC)n|Simple_repeat	26.0364	2.10271	0.301482	6.97459	3.07e-12	5.75e-11
Hsap38.chr2.66908488.66910533.-	L1PA4|LINE/L1	15.9963	2.32856	0.333975	6.97227	3.12e-12	5.84e-11
Hsap38.chr1.108492417.108494972.+	L1PA3|LINE/L1	25.2483	1.63768	0.234894	6.97198	3.13e-12	5.85e-11
Hsap38.chr2.115378337.115378777.-	L1PA3|LINE/L1	14.559	2.99196	0.429168	6.97155	3.13e-12	5.86e-11
Hsap38.chr8.50669299.50670894.+	L1PA3|LINE/L1	12.1952	2.74708	0.394097	6.97056	3.16e-12	5.9e-11
Hsap38.chr5.60935616.60936131.-	L1PB1|LINE/L1	5.76804	-2.18888	0.314051	-6.96982	3.17e-12	5.93e-11
Hsap38.chr1.207637143.207638147.-	HERVK-int|LTR/ERVK	54.2011	2.77852	0.398691	6.96911	3.19e-12	5.96e-11
Hsap38.chr5.148945306.148947597.+	L1PA2|LINE/L1	26.77	1.55753	0.223608	6.96546	3.27e-12	6.11e-11
Hsap38.chr8.122832838.122833149.-	HERVH48-int|LTR/ERV1	7.8897	-1.80284	0.258835	-6.96523	3.28e-12	6.12e-11
Hsap38.chr4.71102878.71105154.+	L1PA3|LINE/L1	22.703	1.85422	0.266245	6.96434	3.3e-12	6.15e-11
Hsap38.chr2.206496100.206498832.+	L1PA4|LINE/L1	17.8184	2.07229	0.297572	6.964	3.31e-12	6.16e-11
Hsap38.chr15.42947360.42947734.+	L1PA3|LINE/L1	11.7455	2.73496	0.392832	6.96216	3.35e-12	6.24e-11
Hsap38.chr3.128667501.128668613.+	MER41C|LTR/ERV1 PRIMA41-int|LTR/ERV1 AluY|SINE/Alu	43.9985	3.02141	0.433997	6.96182	3.36e-12	6.25e-11
Hsap38.chr10.5225921.5226694.+	L1PA3|LINE/L1	15.468	2.39296	0.343732	6.96169	3.36e-12	6.25e-11
Hsap38.chr4.148105495.148106058.+	L1PA8|LINE/L1	3.89587	-2.2233	0.319423	-6.96035	3.39e-12	6.31e-11
Hsap38.chr1.246753153.246753764.-	HERVIP10B3-int|LTR/ERV1	20.4053	2.68513	0.385794	6.96	3.4e-12	6.32e-11
Hsap38.chr19.9629427.9629873.+	HERVIP10B3-int|LTR/ERV1	12.2247	2.91951	0.419603	6.95779	3.46e-12	6.42e-11
Hsap38.chr13.45648630.45650846.+	L1PA2|LINE/L1	24.87	1.47104	0.211448	6.95701	3.48e-12	6.45e-11
Hsap38.chr4.133735358.133736326.-	L1PA2|LINE/L1	14.6629	2.39691	0.344597	6.95569	3.51e-12	6.51e-11
Hsap38.chr6.24679279.24679734.-	HERV17-int|LTR/ERV1	11.291	2.87929	0.414031	6.95429	3.54e-12	6.57e-11
Hsap38.chr2.206681230.206681598.-	L1P3|LINE/L1	42.7845	3.27052	0.470384	6.95286	3.58e-12	6.63e-11
Hsap38.chrX.57159874.57160350.-	L1PA4|LINE/L1	7.7473	3.07032	0.441781	6.94987	3.66e-12	6.77e-11
Hsap38.chr10.60694855.60698343.+	L1PA3|LINE/L1	28.8929	1.40075	0.20158	6.94886	3.68e-12	6.82e-11
Hsap38.chr7.93345448.93346203.+	L1PA3|LINE/L1	27.8178	-1.15836	0.16683	-6.94334	3.83e-12	7.08e-11
Hsap38.chr1.66105724.66106221.-	L1PA3|LINE/L1	11.7199	2.94559	0.424246	6.94313	3.84e-12	7.09e-11
Hsap38.chr7.137426507.137428936.+	L1PA3|LINE/L1	22.4558	1.79912	0.259176	6.94172	3.87e-12	7.16e-11
Hsap38.chr7.152043080.152043586.-	HERVK9-int|LTR/ERVK	9.88546	3.06963	0.442253	6.94088	3.9e-12	7.2e-11
Hsap38.chr8.51823925.51824380.+	L1PA7|LINE/L1	66.5979	1.75547	0.252926	6.94067	3.9e-12	7.2e-11
Hsap38.chr19.23616973.23618238.+	L1PA5|LINE/L1	10.0083	2.841	0.409391	6.93956	3.93e-12	7.26e-11
Hsap38.chr6.38300284.38301609.-	L1PA4|LINE/L1	39.5135	1.42161	0.204864	6.93926	3.94e-12	7.27e-11
Hsap38.chr16.61803608.61807264.+	L1PA2|LINE/L1	48.712	1.01399	0.14613	6.93894	3.95e-12	7.28e-11
Hsap38.chr4.61756083.61757483.-	L1PA4|LINE/L1	10.7922	2.74374	0.395422	6.93875	3.96e-12	7.29e-11
Hsap38.chrX.40725692.40726108.+	L1M1|LINE/L1	25.3082	1.92747	0.277941	6.93481	4.07e-12	7.49e-11
Hsap38.chr7.77343982.77344572.+	HERVH-int|LTR/ERV1	18.2119	2.72409	0.392836	6.93443	4.08e-12	7.5e-11
Hsap38.chr7.141753874.141754353.-	HERVK-int|LTR/ERVK	12.6023	3.38279	0.487872	6.93376	4.1e-12	7.54e-11
Hsap38.chr14.41194339.41195988.+	L1MA3|LINE/L1 L1PA3|LINE/L1	14.2605	2.55243	0.368167	6.93279	4.13e-12	7.58e-11
Hsap38.chr3.154266295.154267041.+	L1PA5|LINE/L1	9.81609	2.90717	0.419372	6.93222	4.14e-12	7.61e-11
Hsap38.chr6.12143336.12143998.+	L1PA6|LINE/L1	42.0427	-1.205	0.17383	-6.93209	4.15e-12	7.61e-11
Hsap38.chr14.75922172.75922621.-	L1PA6|LINE/L1	9.50037	2.88033	0.415653	6.92965	4.22e-12	7.74e-11
Hsap38.chr12.92017375.92017839.-	L1PA4|LINE/L1 L1PA16|LINE/L1	1.78485	-2.31014	0.333418	-6.92868	4.25e-12	7.79e-11
Hsap38.chrX.65964601.65965521.+	L1PA5|LINE/L1	12.4708	2.91124	0.420312	6.92636	4.32e-12	7.91e-11
Hsap38.chr2.202500093.202500662.+	HERV9NC-int|LTR/ERV1	9.64661	3.23937	0.467689	6.92633	4.32e-12	7.91e-11
Hsap38.chr1.118705848.118706870.-	L1PA3|LINE/L1	13.1258	2.56057	0.369768	6.9248	4.37e-12	7.99e-11
Hsap38.chrX.131714971.131715378.+	HERVH-int|LTR/ERV1	25.5938	2.46084	0.355385	6.92443	4.38e-12	8.01e-11
Hsap38.chrX.57098617.57099270.+	L1PA7|LINE/L1	9.22667	3.18187	0.459608	6.92302	4.42e-12	8.08e-11
Hsap38.chr15.76265634.76265891.+	HERVK14-int|LTR/ERVK	24.1807	1.72016	0.248534	6.92125	4.48e-12	8.18e-11
Hsap38.chr7.39962995.39963801.-	L1PA4|LINE/L1	56.1045	1.58599	0.229157	6.921	4.48e-12	8.19e-11
Hsap38.chr4.39541970.39542623.-	HERVK3-int|LTR/ERVK	13.0973	2.90229	0.419538	6.91784	4.59e-12	8.37e-11
Hsap38.chr7.18135874.18138306.-	L1PA2|LINE/L1	19.321	1.93046	0.2791	6.91676	4.62e-12	8.43e-11
Hsap38.chr2.151699083.151702739.-	L1PA2|LINE/L1	84.113	1.88788	0.272956	6.91645	4.63e-12	8.45e-11
Hsap38.chr11.114634847.114636121.-	L1PA3|LINE/L1	9.57939	2.79418	0.404173	6.91333	4.73e-12	8.63e-11
Hsap38.chr2.208774217.208774534.+	L1PA3|LINE/L1	6.21699	-1.9374	0.28026	-6.91287	4.75e-12	8.65e-11
Hsap38.chr14.20151586.20153499.+	L1PA3|LINE/L1	17.5945	2.03925	0.295032	6.91196	4.78e-12	8.7e-11
Hsap38.chr19.21886059.21886898.-	HERVK13-int|LTR/ERVK	10.1318	3.19813	0.46269	6.91202	4.78e-12	8.7e-11
Hsap38.chr12.65423340.65423678.-	L1MA8|LINE/L1	9.49428	3.34598	0.484205	6.91026	4.84e-12	8.8e-11
Hsap38.chr1.53814953.53815447.+	L1PB1|LINE/L1	7.69287	3.06062	0.443008	6.90874	4.89e-12	8.89e-11
Hsap38.chr4.187052928.187055270.+	L1PA3|LINE/L1	22.0121	1.67246	0.242149	6.90677	4.96e-12	9.01e-11
Hsap38.chr1.80947494.80950124.+	L1PA3|LINE/L1	20.7977	1.76282	0.255234	6.90669	4.96e-12	9.01e-11
Hsap38.chrX.17230592.17232244.-	L1PA4|LINE/L1	20.3451	1.80062	0.260863	6.90256	5.11e-12	9.27e-11
Hsap38.chr1.231832631.231832921.-	HERVH-int|LTR/ERV1	16.788	2.59866	0.376516	6.90186	5.13e-12	9.31e-11
Hsap38.chr11.94387831.94388145.+	L1PA5|LINE/L1	9.28501	2.86744	0.41547	6.90167	5.14e-12	9.32e-11
Hsap38.chr2.230488090.230488485.-	L1PA8A|LINE/L1 AluYj4|SINE/Alu	7.72853	3.05863	0.443446	6.89741	5.3e-12	9.59e-11
Hsap38.chr3.28415688.28417139.-	L1PA4|LINE/L1	15.8175	2.20748	0.320094	6.89637	5.33e-12	9.66e-11
Hsap38.chr6.166894343.166894786.+	HERV17-int|LTR/ERV1	9.16114	3.1667	0.459196	6.89618	5.34e-12	9.67e-11
Hsap38.chr10.95082251.95084425.+	L1PA3|LINE/L1	23.4164	2.0043	0.29075	6.89358	5.44e-12	9.84e-11
Hsap38.chr12.30433880.30435175.-	L1PA4|LINE/L1	10.8292	2.7619	0.400661	6.89338	5.45e-12	9.85e-11
Hsap38.chr12.48575743.48577056.+	L1PA13|LINE/L1 L1PA3|LINE/L1	19.0846	1.93108	0.280209	6.89155	5.52e-12	9.97e-11
Hsap38.chr12.86845515.86846468.+	L1PA3|LINE/L1	14.9783	2.40518	0.349018	6.89128	5.53e-12	9.98e-11
Hsap38.chr8.70338708.70339625.+	L1PA11|LINE/L1	21.9322	2.38471	0.346047	6.8913	5.53e-12	9.98e-11
Hsap38.chr8.119474561.119476885.-	L1PA3|LINE/L1	19.9485	1.75391	0.2546	6.88889	5.62e-12	1.01e-10
Hsap38.chrX.70712260.70714656.-	L1PA4|LINE/L1	15.2328	2.26246	0.328477	6.88773	5.67e-12	1.02e-10
Hsap38.chr3.97904970.97906814.-	L1PA3|LINE/L1	44.112	1.53728	0.223301	6.88434	5.81e-12	1.05e-10
Hsap38.chrX.20649393.20651036.+	L1PA3|LINE/L1	19.0374	2.00586	0.291391	6.88372	5.83e-12	1.05e-10
Hsap38.chr14.92622888.92624909.-	HERVIP10B3-int|LTR/ERV1	79.2017	2.06799	0.300439	6.88322	5.85e-12	1.05e-10
Hsap38.chr12.30590455.30592353.+	L1PA4|LINE/L1	19.3647	2.18246	0.317143	6.88161	5.92e-12	1.06e-10
Hsap38.chrX.120148500.120148892.+	HERV15-int|LTR/ERV1	11.403	3.60445	0.52395	6.87938	6.01e-12	1.08e-10
Hsap38.chr4.9124189.9124731.+	HERVK-int|LTR/ERVK	21.0899	2.47919	0.360427	6.87848	6.05e-12	1.09e-10
Hsap38.chr2.75083153.75084793.-	L1PA5|LINE/L1	13.4632	2.52001	0.366388	6.87799	6.07e-12	1.09e-10
Hsap38.chr3.165880608.165881234.+	L1PA3|LINE/L1	9.55662	3.00045	0.436239	6.87801	6.07e-12	1.09e-10
Hsap38.chrX.117875411.117878065.-	L1PA2|LINE/L1	32.6323	1.2327	0.179245	6.87715	6.11e-12	1.1e-10
Hsap38.chr15.73534683.73535405.+	L1HS|LINE/L1	12.584	2.68114	0.389871	6.877	6.11e-12	1.1e-10
Hsap38.chrX.114830918.114834427.-	L1PA2|LINE/L1	26.4969	1.42793	0.207678	6.87569	6.17e-12	1.11e-10
Hsap38.chr12.97706534.97708816.-	L1PA2|LINE/L1	20.1567	1.92516	0.280009	6.87533	6.18e-12	1.11e-10
Hsap38.chr14.86074711.86076885.-	L1PA3|LINE/L1	24.2986	1.584	0.230397	6.8751	6.19e-12	1.11e-10
Hsap38.chr7.91057228.91058556.-	L1PA4|LINE/L1	13.183	2.63227	0.382872	6.87505	6.2e-12	1.11e-10
Hsap38.chr10.91427759.91429426.-	L1PA3|LINE/L1	18.7747	2.06872	0.300906	6.87496	6.2e-12	1.11e-10
Hsap38.chrX.152585692.152587836.+	L1PA4|LINE/L1	12.2546	2.53893	0.369487	6.8715	6.35e-12	1.14e-10
Hsap38.chr14.44552243.44554543.-	L1PA4|LINE/L1	13.7617	2.44513	0.355846	6.87132	6.36e-12	1.14e-10
Hsap38.chr1.159569770.159573021.-	L1PA3|LINE/L1	24.3064	1.68839	0.245761	6.87006	6.42e-12	1.15e-10
Hsap38.chr3.195090536.195092419.+	L1PA2|LINE/L1	22.9246	1.74012	0.253296	6.86992	6.42e-12	1.15e-10
Hsap38.chr3.178782011.178784026.-	L1PA2|LINE/L1	21.3427	1.74491	0.254028	6.86895	6.47e-12	1.15e-10
Hsap38.chr20.24924976.24925701.+	L1PA4|LINE/L1	8.58134	2.8664	0.417455	6.86637	6.59e-12	1.17e-10
Hsap38.chr13.63839102.63839392.+	HERVE-int|LTR/ERV1	8.53093	3.16927	0.461654	6.86505	6.65e-12	1.18e-10
Hsap38.chr3.76445438.76447714.+	L1PA4|LINE/L1	15.8954	2.24692	0.32734	6.86417	6.69e-12	1.19e-10
Hsap38.chr6.45179430.45181448.+	L1PA3|LINE/L1	27.885	1.67608	0.244238	6.86246	6.77e-12	1.2e-10
Hsap38.chr4.53405406.53406197.-	L1PA3|LINE/L1	14.42	2.50939	0.365676	6.86233	6.77e-12	1.21e-10
Hsap38.chr2.178986072.178988261.+	L1PA3|LINE/L1	19.6986	1.87155	0.272801	6.86048	6.86e-12	1.22e-10
Hsap38.chr4.11378962.11381136.-	L1PA2|LINE/L1	22.8715	1.82964	0.266739	6.8593	6.92e-12	1.23e-10
Hsap38.chr4.9643530.9643910.+	HERVH-int|LTR/ERV1	16.2757	3.34173	0.487208	6.85894	6.94e-12	1.23e-10
Hsap38.chr4.124393202.124395355.-	L1PA3|LINE/L1	16.6549	2.11011	0.307676	6.85822	6.97e-12	1.24e-10
Hsap38.chr2.51313929.51314918.-	L1PA4|LINE/L1	13.1369	2.74304	0.400025	6.85717	7.02e-12	1.25e-10
Hsap38.chr2.108530004.108530336.+	Harlequin-int|LTR/ERV1	7.7411	3.05681	0.445791	6.85706	7.03e-12	1.25e-10
Hsap38.chrX.139438684.139439652.+	L1PA4|LINE/L1	10.8766	2.66363	0.38853	6.85566	7.1e-12	1.26e-10
Hsap38.chr4.69193076.69193987.+	HERVK11-int|LTR/ERVK	114.793	5.226	0.762619	6.8527	7.25e-12	1.28e-10
Hsap38.chr20.23429745.23431919.+	L1HS|LINE/L1	20.7376	-0.83021	0.121182	-6.85091	7.34e-12	1.3e-10
Hsap38.chr19.42717130.42718125.+	L1PA3|LINE/L1	13.257	2.89392	0.422522	6.84915	7.43e-12	1.31e-10
Hsap38.chr5.150966770.150969448.+	L1PA5|LINE/L1	17.027	2.25152	0.328777	6.84817	7.48e-12	1.32e-10
Hsap38.chr13.27215906.27216391.+	HERV9NC-int|LTR/ERV1	9.1776	3.29171	0.48087	6.84532	7.63e-12	1.35e-10
Hsap38.chr6.97378233.97378682.-	L1PA3|LINE/L1	10.9763	2.85085	0.416621	6.8428	7.77e-12	1.37e-10
Hsap38.chr5.71760500.71762368.+	L1PA4|LINE/L1 L1M|LINE/L1	12.5988	2.54163	0.371576	6.84013	7.91e-12	1.4e-10
Hsap38.chr6.136877783.136878547.-	L1PA7|LINE/L1	7.21229	2.95413	0.431878	6.84019	7.91e-12	1.4e-10
Hsap38.chrX.74128471.74128713.-	HERVH-int|LTR/ERV1	8.91504	3.02992	0.443025	6.83916	7.97e-12	1.41e-10
Hsap38.chr5.50373385.50373969.+	HERV9NC-int|LTR/ERV1	12.862	3.25549	0.476028	6.83887	7.98e-12	1.41e-10
Hsap38.chr1.107848506.107848907.+	L1PA7|LINE/L1	18.192	2.84401	0.41587	6.83871	7.99e-12	1.41e-10
Hsap38.chr12.46422364.46423989.-	L1PA2|LINE/L1	19.47	2.19474	0.320951	6.83823	8.02e-12	1.41e-10
Hsap38.chr12.10365994.10366263.+	HERVIP10F-int|LTR/ERV1	9.43229	-2.66513	0.389799	-6.83719	8.08e-12	1.42e-10
Hsap38.chrX.75309812.75310147.-	L1PA8|LINE/L1	7.24387	2.95896	0.432814	6.83656	8.11e-12	1.43e-10
Hsap38.chr18.13656666.13657271.+	AluSq2|SINE/Alu HERV17-int|LTR/ERV1	4.70557	-2.10964	0.308587	-6.83645	8.12e-12	1.43e-10
Hsap38.chrX.71780513.71781676.-	HERVK22-int|LTR/ERVK	42.4917	-2.85403	0.417539	-6.83536	8.18e-12	1.44e-10
Hsap38.chr1.89665022.89665522.-	L1PA7|LINE/L1 Tigger3b|DNA/TcMar-Tigger	36.6093	2.05652	0.300906	6.83441	8.23e-12	1.45e-10
Hsap38.chr7.27985019.27986707.+	SVA_B|Retroposon/SVA L1P2|LINE/L1	24.1214	2.77347	0.406056	6.83027	8.48e-12	1.49e-10
Hsap38.chrX.49313525.49313890.+	HERV15-int|LTR/ERV1	1.73755	-3.40819	0.499032	-6.8296	8.52e-12	1.49e-10
Hsap38.chr7.152042565.152042879.-	HERVK9-int|LTR/ERVK	8.01472	3.11115	0.455618	6.82841	8.59e-12	1.51e-10
Hsap38.chr1.170089798.170091567.-	L1PA3|LINE/L1	21.9965	1.71318	0.25091	6.82784	8.62e-12	1.51e-10
Hsap38.chr10.45573361.45573639.+	HERVH-int|LTR/ERV1	2.68248	-2.05608	0.30113	-6.8279	8.62e-12	1.51e-10
Hsap38.chr7.30416207.30417277.-	L1PA2|LINE/L1	23.0602	1.72991	0.253394	6.82696	8.67e-12	1.52e-10
Hsap38.chr11.42430696.42432759.-	L1PA2|LINE/L1	23.7686	1.63531	0.239583	6.82566	8.75e-12	1.53e-10
Hsap38.chr6.86666520.86669267.-	L1PA2|LINE/L1	26.5976	1.4108	0.206722	6.82461	8.82e-12	1.54e-10
Hsap38.chr8.12218157.12218441.-	HERVK-int|LTR/ERVK	19.5298	2.77303	0.406403	6.82335	8.89e-12	1.55e-10
Hsap38.chrX.123055870.123058440.+	L1PA3|LINE/L1	17.4413	1.93501	0.283613	6.82271	8.93e-12	1.56e-10
Hsap38.chr10.97556920.97557468.-	Harlequin-int|LTR/ERV1	9.87613	3.02823	0.443898	6.82191	8.98e-12	1.57e-10
Hsap38.chrX.76373767.76375941.-	L1PA2|LINE/L1	18.526	1.87823	0.275358	6.82105	9.04e-12	1.58e-10
Hsap38.chr8.135878973.135881669.+	L1HS|LINE/L1	40.5829	1.03051	0.151083	6.82078	9.05e-12	1.58e-10
Hsap38.chr5.137527376.137529253.+	L1PA5|LINE/L1	13.3141	2.85924	0.419255	6.81981	9.12e-12	1.59e-10
Hsap38.chr5.98137800.98140139.+	L1PA3|LINE/L1	16.7788	2.20721	0.323722	6.81823	9.22e-12	1.61e-10
Hsap38.chr11.86310470.86310919.-	L1PA5|LINE/L1	8.22367	3.03193	0.444763	6.81696	9.3e-12	1.62e-10
Hsap38.chr6.30080908.30083520.-	L1PA3|LINE/L1	22.494	1.65342	0.24255	6.81685	9.31e-12	1.62e-10
Hsap38.chr14.37921209.37922489.+	L1PA4|LINE/L1	18.0792	1.93466	0.283813	6.81665	9.32e-12	1.62e-10
Hsap38.chr6.51101307.51102368.-	L1PA3|LINE/L1	12.9815	2.46594	0.36181	6.81557	9.39e-12	1.63e-10
Hsap38.chr6.48365062.48368901.+	L1PA3|LINE/L1	35.4981	1.09669	0.160917	6.81523	9.41e-12	1.64e-10
Hsap38.chr3.41777825.41779777.+	L1HS|LINE/L1	2.18594	-4.2109	0.618037	-6.81334	9.54e-12	1.66e-10
Hsap38.chrX.30323440.30324552.-	L1PA3|LINE/L1	22.3876	1.96151	0.28791	6.81291	9.56e-12	1.66e-10
Hsap38.chr2.117926746.117927495.+	L1PA4|LINE/L1	11.4554	2.61675	0.384171	6.81143	9.66e-12	1.68e-10
Hsap38.chr4.127063647.127064807.-	L1PA3|LINE/L1	25.3637	1.52191	0.223459	6.8107	9.71e-12	1.68e-10
Hsap38.chr1.74741250.74741879.-	HERV9-int|LTR/ERV1	47.7208	1.84802	0.271336	6.81084	9.7e-12	1.68e-10
Hsap38.chr21.9333942.9336053.-	L1PA2|LINE/L1	59.1935	1.82774	0.268361	6.81076	9.71e-12	1.68e-10
Hsap38.chr3.57480690.57482864.+	L1PA4|LINE/L1	15.7061	2.25729	0.331444	6.81049	9.73e-12	1.68e-10
Hsap38.chr5.32826004.32827998.+	L1HS|LINE/L1	23.2603	-0.914868	0.134341	-6.81004	9.76e-12	1.69e-10
Hsap38.chr7.32084265.32086685.+	L1PA3|LINE/L1	18.2935	1.98865	0.292026	6.80985	9.77e-12	1.69e-10
Hsap38.chr8.80742041.80742571.+	HERV17-int|LTR/ERV1	1.42934	-2.45172	0.360155	-6.8074	9.94e-12	1.72e-10
Hsap38.chr11.77329347.77329931.+	L1PA4|LINE/L1	10.2092	3.09282	0.454396	6.80645	1e-11	1.73e-10
Hsap38.chr3.142440046.142440867.+	HERV17-int|LTR/ERV1	19.4241	2.40561	0.353579	6.80361	1.02e-11	1.76e-10
Hsap38.chr9.35637959.35639038.+	HERVH-int|LTR/ERV1 (TT)n|Simple_repeat	15.1219	2.57803	0.378973	6.80268	1.03e-11	1.77e-10
Hsap38.chrY.20915668.20916666.-	L1PA2|LINE/L1	9.54806	2.98372	0.438625	6.80244	1.03e-11	1.77e-10
Hsap38.chr2.31182036.31183616.+	L1PA3|LINE/L1	16.119	2.33307	0.34302	6.80153	1.04e-11	1.79e-10
Hsap38.chrX.16500537.16502270.+	L1PA3|LINE/L1	19.2314	2.07791	0.305563	6.80027	1.04e-11	1.8e-10
Hsap38.chr5.65847784.65849397.-	L1PA6|LINE/L1	9.22031	2.95203	0.434153	6.79951	1.05e-11	1.81e-10
Hsap38.chr3.41643824.41645209.-	L1PA4|LINE/L1	24.238	-1.27655	0.187781	-6.79805	1.06e-11	1.83e-10
Hsap38.chrX.56173847.56175043.-	L1PA4|LINE/L1	9.85688	3.02689	0.445335	6.79689	1.07e-11	1.84e-10
Hsap38.chr1.13291901.13292626.-	L1PA4|LINE/L1	10.9199	2.7508	0.404736	6.79654	1.07e-11	1.84e-10
Hsap38.chr2.26302226.26302615.+	HERV15-int|LTR/ERV1	8.69722	-1.8685	0.274923	-6.79643	1.07e-11	1.84e-10
Hsap38.chr8.63775811.63777502.-	L1PA3|LINE/L1	15.1404	2.20549	0.324661	6.7932	1.1e-11	1.88e-10
Hsap38.chr6.60631755.60632279.-	L1PA4|LINE/L1	7.64216	2.90997	0.428495	6.79115	1.11e-11	1.91e-10
Hsap38.chr15.101629537.101631324.+	L1PA2|LINE/L1	23.7456	1.66392	0.245138	6.7877	1.14e-11	1.96e-10
Hsap38.chrX.52224056.52226662.+	L1PA2|LINE/L1	26.5672	1.56275	0.230236	6.7876	1.14e-11	1.96e-10
Hsap38.chrX.151557929.151558909.-	HERV9NC-int|LTR/ERV1	9.46249	3.20025	0.471492	6.7875	1.14e-11	1.96e-10
Hsap38.chr19.21990854.21991372.-	L1PA3|LINE/L1	4.69177	-1.9828	0.29217	-6.78644	1.15e-11	1.97e-10
Hsap38.chr8.5853484.5853831.-	HERVK22-int|LTR/ERVK	2.24417	-4.46706	0.658464	-6.78405	1.17e-11	2e-10
Hsap38.chr3.1685535.1686581.+	L1PA4|LINE/L1	9.78405	2.80045	0.412837	6.78342	1.17e-11	2.01e-10
Hsap38.chrX.137075848.137077233.-	L1PA3|LINE/L1	17.514	2.2271	0.328315	6.78342	1.17e-11	2.01e-10
Hsap38.chr12.23072060.23074702.-	L1PA2|LINE/L1	22.0314	1.78608	0.263365	6.78177	1.19e-11	2.03e-10
Hsap38.chr21.43120981.43121466.-	L1PA5|LINE/L1	17.5096	2.60673	0.384395	6.7814	1.19e-11	2.03e-10
Hsap38.chr5.65165989.65168763.+	L1PA2|LINE/L1	33.9481	1.28652	0.189738	6.78055	1.2e-11	2.05e-10
Hsap38.chr8.77092220.77094226.+	L1PA2|LINE/L1	20.8832	1.68966	0.249243	6.77918	1.21e-11	2.06e-10
Hsap38.chr11.68870920.68871429.+	HERV3-int|LTR/ERV1	7.85323	3.08159	0.454602	6.77866	1.21e-11	2.07e-10
Hsap38.chr6.60618560.60620140.-	L1PA2|LINE/L1	12.0798	2.59689	0.383113	6.7784	1.22e-11	2.07e-10
Hsap38.chr3.148560697.148561137.-	L1PA6|LINE/L1	2.84856	-2.37304	0.350172	-6.77679	1.23e-11	2.1e-10
Hsap38.chrX.96490257.96491876.+	L1PA4|LINE/L1	13.7045	2.51272	0.3708	6.77648	1.23e-11	2.1e-10
Hsap38.chr2.148227898.148228602.-	L1PA4|LINE/L1	10.6295	2.72634	0.402394	6.7753	1.24e-11	2.11e-10
Hsap38.chr4.93679619.93680935.+	L1PA3|LINE/L1	13.256	2.40075	0.354443	6.77331	1.26e-11	2.14e-10
Hsap38.chr3.107886385.107888376.-	L1HS|LINE/L1	36.1833	1.27868	0.188782	6.77331	1.26e-11	2.14e-10
Hsap38.chr2.122048003.122049097.-	L1PA3|LINE/L1	17.457	2.08001	0.307146	6.77207	1.27e-11	2.16e-10
Hsap38.chr12.9713631.9714104.-	HERVE_a-int|LTR/ERV1	48.2507	3.49628	0.516322	6.77151	1.27e-11	2.17e-10
Hsap38.chr13.33986637.33988688.+	L1PA3|LINE/L1	28.713	1.496	0.220974	6.77	1.29e-11	2.19e-10
Hsap38.chr14.90207607.90209748.-	L1PA3|LINE/L1	21.6764	1.65018	0.243799	6.76859	1.3e-11	2.21e-10
Hsap38.chr3.125898073.125898456.+	HERVK-int|LTR/ERVK	8.72817	3.10694	0.459025	6.76856	1.3e-11	2.21e-10
Hsap38.chr2.65044798.65045352.-	HERVIP10F-int|LTR/ERV1	37.6803	1.78348	0.263544	6.76729	1.31e-11	2.23e-10
Hsap38.chr1.235383316.235384041.-	L1PA3|LINE/L1	15.7077	2.23388	0.330172	6.76581	1.33e-11	2.25e-10
Hsap38.chr5.83793831.83796302.-	L1PA2|LINE/L1	21.4491	1.74667	0.258277	6.76278	1.35e-11	2.29e-10
Hsap38.chr5.106714481.106716259.-	L1PA2|LINE/L1	22.867	1.61548	0.238879	6.76275	1.35e-11	2.29e-10
Hsap38.chr3.114535747.114536166.+	L1PA7|LINE/L1	9.34292	3.10356	0.458984	6.76179	1.36e-11	2.31e-10
Hsap38.chr2.39988333.39988644.+	L1PA3|LINE/L1	1.73296	-2.28394	0.337785	-6.76152	1.37e-11	2.31e-10
Hsap38.chr2.233216788.233217372.-	HERVH-int|LTR/ERV1	49.038	-1.35757	0.2008	-6.76083	1.37e-11	2.32e-10
Hsap38.chr13.74430131.74431702.+	L1HS|LINE/L1	3.19555	-2.23904	0.331269	-6.75898	1.39e-11	2.35e-10
Hsap38.chr3.158499739.158500188.-	L1PB1|LINE/L1	7.30265	2.98243	0.441274	6.75868	1.39e-11	2.35e-10
Hsap38.chrX.63414775.63415272.+	Harlequin-int|LTR/ERV1	8.35626	3.17008	0.469145	6.75714	1.41e-11	2.38e-10
Hsap38.chr6.144504047.144504409.-	L1PA7|LINE/L1	7.44578	3.01228	0.445878	6.75583	1.42e-11	2.4e-10
Hsap38.chr4.19638452.19640812.-	L1PA3|LINE/L1 AluJb|SINE/Alu	23.7556	1.57134	0.232592	6.75579	1.42e-11	2.4e-10
Hsap38.chr9.123728755.123729075.+	L1M5|LINE/L1 L1PA7|LINE/L1	9.03636	3.04744	0.451137	6.75501	1.43e-11	2.41e-10
Hsap38.chr2.76002639.76004252.+	L1PA3|LINE/L1	13.3949	2.49753	0.369808	6.7536	1.44e-11	2.43e-10
Hsap38.chr4.162893753.162894106.+	AluYa5|SINE/Alu ERV24_Prim-int|LTR/ERV1	0.738722	-2.79649	0.414214	-6.75131	1.47e-11	2.47e-10
Hsap38.chrX.96058033.96061881.-	L1HS|LINE/L1	66.6725	0.923378	0.136772	6.75122	1.47e-11	2.47e-10
Hsap38.chr6.131235820.131237655.-	L1PA4|LINE/L1	17.7257	2.44796	0.362632	6.75055	1.47e-11	2.48e-10
Hsap38.chr12.29170059.29170328.-	HERV9N-int|LTR/ERV1	34.1148	2.19815	0.325629	6.75047	1.47e-11	2.48e-10
Hsap38.chr4.46053973.46054998.-	L1HS|LINE/L1	8.27681	-1.12661	0.166933	-6.74888	1.49e-11	2.5e-10
Hsap38.chr4.175022812.175023663.+	L1PA3|LINE/L1	18.3963	1.87705	0.278139	6.74861	1.49e-11	2.51e-10
Hsap38.chr9.64655848.64657557.+	L1PA3|LINE/L1	21.4364	2.56595	0.380265	6.7478	1.5e-11	2.52e-10
Hsap38.chr16.21330828.21332225.-	L1PA6|LINE/L1	20.9254	2.28724	0.338973	6.74755	1.5e-11	2.52e-10
Hsap38.chr3.8062200.8064308.+	L1PA4|LINE/L1	26.2664	1.52623	0.226234	6.74626	1.52e-11	2.55e-10
Hsap38.chr4.61368381.61369739.-	L1PA3|LINE/L1	15.4471	2.45593	0.364051	6.74612	1.52e-11	2.55e-10
Hsap38.chr7.64994319.64994651.-	HERV3-int|LTR/ERV1	19.4895	2.57336	0.381613	6.74336	1.55e-11	2.59e-10
Hsap38.chr12.71121417.71123882.+	L1PA2|LINE/L1	32.1336	1.24782	0.185186	6.73823	1.6e-11	2.68e-10
Hsap38.chr20.12125140.12126792.-	L1PA3|LINE/L1	23.9176	1.61665	0.239922	6.73822	1.6e-11	2.68e-10
Hsap38.chr4.48283923.48284309.+	L1PA7|LINE/L1	16.7576	2.5763	0.38254	6.73473	1.64e-11	2.75e-10
Hsap38.chr3.132138837.132141107.+	L1PA3|LINE/L1	18.4744	1.93605	0.287498	6.73412	1.65e-11	2.76e-10
Hsap38.chr12.106466511.106467962.-	L1PA7|LINE/L1	10.3607	2.68988	0.399478	6.73349	1.66e-11	2.77e-10
Hsap38.chr2.76907289.76908287.+	L1PA3|LINE/L1	16.8888	1.96336	0.291621	6.73259	1.67e-11	2.79e-10
Hsap38.chr15.88555210.88556352.-	L1HS|LINE/L1	19.3929	1.77097	0.263047	6.73251	1.67e-11	2.79e-10
Hsap38.chr9.15750546.15750962.+	L1PA6|LINE/L1	5.23788	-2.11257	0.313981	-6.72834	1.72e-11	2.86e-10
Hsap38.chr2.53398565.53399668.-	Charlie17b|DNA/hAT-Charlie Charlie17|DNA/hAT-Charlie L1HS|LINE/L1	8.2777	-1.12138	0.166714	-6.72636	1.74e-11	2.9e-10
Hsap38.chr13.40876617.40877177.-	HERVE_a-int|LTR/ERV1	22.0866	2.70363	0.401978	6.72582	1.75e-11	2.91e-10
[truncated: 13,470 more rows]

## Sheet: S4
Supplemental Table S4. DE-EVE ORFs of AML cells in TCGA-LAML compared to HPCs in GSE114922
position	Repbase	baseMean	log2FoldChange	lfcSE	stat	pvalue	padj
Hsap38.chr4.102952664.102954448.-	L1HS|LINE/L1	54.5256	-3.77556	0.12288	-30.7255	2.6e-207	5.3e-203
Hsap38.chr9.80118556.80120400.+	L1PA4|LINE/L1	69.9233	-6.41777	0.212224	-30.2405	6.95e-201	7.09e-197
Hsap38.chr1.161829793.161830245.+	L1PA5|LINE/L1	65.9328	-5.28907	0.184552	-28.659	1.24e-180	8.43e-177
Hsap38.chr12.100306079.100306558.+	L1PA7|LINE/L1	67.3339	-6.9468	0.260157	-26.7024	4.42e-157	2.25e-153
Hsap38.chr5.158229258.158230121.+	L1PA3|LINE/L1	35.42	-5.2461	0.228293	-22.9797	7.44e-117	3.03e-113
Hsap38.chr2.39877324.39878184.-	L1PA8A|LINE/L1	11.7076	-7.64916	0.372128	-20.5552	6.92e-94	2.35e-90
Hsap38.chr9.79852742.79853263.+	L1PA3|LINE/L1	41.5602	-5.08046	0.250669	-20.2676	2.49e-91	7.24e-88
Hsap38.chr14.70549253.70553101.+	L1HS|LINE/L1	50.3813	-2.08439	0.103435	-20.1517	2.6e-90	6.63e-87
Hsap38.chr15.49002611.49003825.-	L1PA7|LINE/L1	73.3673	-3.20211	0.159166	-20.1181	5.13e-90	1.16e-86
Hsap38.chr4.119485273.119486322.+	L1PA10|LINE/L1	117.629	-4.23331	0.214587	-19.7277	1.25e-86	2.55e-83
Hsap38.chr3.22053166.22056066.+	L1HS|LINE/L1	38.0677	-2.16015	0.111363	-19.3973	8.13e-84	1.51e-80
Hsap38.chr4.48414779.48416671.-	L1HS|LINE/L1	37.3885	-2.95926	0.152613	-19.3906	9.26e-84	1.57e-80
Hsap38.chr6.34999470.34999754.+	Harlequin-int|LTR/ERV1	57.7445	-3.95179	0.206965	-19.094	2.83e-81	4.44e-78
Hsap38.chr4.21161352.21165200.+	L1HS|LINE/L1	50.6836	-1.92828	0.102188	-18.8699	2.02e-79	2.94e-76
Hsap38.chr2.168237193.168237672.-	L1PA4|LINE/L1	31.8915	-3.29215	0.175739	-18.7332	2.65e-78	3.61e-75
Hsap38.chr6.153693122.153693427.-	L1PA5|LINE/L1	5.27736	-5.38642	0.288469	-18.6724	8.3e-78	1.06e-74
Hsap38.chr4.79939679.79943527.+	L1HS|LINE/L1	70.0856	-1.88433	0.101698	-18.5286	1.21e-76	1.46e-73
Hsap38.chr5.34150364.34153648.+	L1HS|LINE/L1	49.1674	-2.12422	0.116363	-18.2552	1.88e-74	2.13e-71
Hsap38.chr10.105377568.105381416.-	L1HS|LINE/L1	45.4527	-1.8937	0.103946	-18.2182	3.7e-74	3.97e-71
Hsap38.chr9.92083612.92084466.-	L1PA3|LINE/L1	86.3223	-2.75908	0.151617	-18.1977	5.38e-74	5.49e-71
Hsap38.chr17.70462385.70464766.+	L1HS|LINE/L1	29.1162	-2.09209	0.115057	-18.183	7.04e-74	6.83e-71
Hsap38.chr3.197245954.197246268.-	HERVIP10F-int|LTR/ERV1	19.8975	-4.13992	0.230228	-17.9819	2.7e-72	2.5e-69
Hsap38.chr5.62481101.62481697.-	AluY|SINE/Alu L1PA6|LINE/L1	15.7655	-3.7792	0.211943	-17.8312	4.05e-71	3.59e-68
Hsap38.chr3.59823687.59823977.+	L1PB1|LINE/L1	12.4987	-6.72922	0.382008	-17.6154	1.88e-69	1.59e-66
Hsap38.chr2.121438540.121439211.-	L1P1|LINE/L1	37.8751	-2.96177	0.169612	-17.462	2.79e-68	2.27e-65
Hsap38.chr7.7601240.7602298.+	L1PA4|LINE/L1	80.8118	-3.13286	0.180662	-17.341	2.31e-67	1.81e-64
Hsap38.chr13.29825675.29826088.-	L1PA5|LINE/L1	28.6853	-4.00296	0.231903	-17.2614	9.19e-67	6.94e-64
Hsap38.chr5.104520548.104524396.+	L1HS|LINE/L1	53.2366	-1.67128	0.096876	-17.2517	1.09e-66	7.91e-64
Hsap38.chr3.41776500.41777855.-	L1HS|LINE/L1	57.6739	-2.43524	0.14181	-17.1726	4.26e-66	3e-63
Hsap38.chr6.129000347.129004195.+	L1HS|LINE/L1	46.2456	-1.84959	0.108125	-17.1061	1.34e-65	9.08e-63
Hsap38.chr3.88098860.88099210.+	L1PA5|LINE/L1	35.7002	-3.56378	0.208826	-17.0658	2.67e-65	1.7e-62
Hsap38.chr10.48350137.48350565.+	L1PA7|LINE/L1	85.0585	-2.79879	0.163992	-17.0666	2.63e-65	1.7e-62
Hsap38.chr11.43776620.43777825.-	L1PA3|LINE/L1	59.4047	-2.92637	0.173168	-16.899	4.58e-64	2.83e-61
Hsap38.chr6.12143336.12143998.+	L1PA6|LINE/L1	74.512	-3.92331	0.235377	-16.6682	2.23e-62	1.34e-59
Hsap38.chr14.106836899.106837420.-	HERV3-int|LTR/ERV1	40.4829	-5.50893	0.332009	-16.5927	7.87e-62	4.59e-59
Hsap38.chr11.95438177.95442025.+	L1HS|LINE/L1	50.2089	-1.76105	0.106194	-16.5833	9.2e-62	5.21e-59
Hsap38.chr15.70731091.70734939.+	L1HS|LINE/L1	51.3293	-1.78925	0.108334	-16.5161	2.81e-61	1.55e-58
Hsap38.chr8.103385366.103386823.+	L1PA7|LINE/L1	119.57	-3.45686	0.209446	-16.5047	3.39e-61	1.82e-58
Hsap38.chr5.78940748.78943288.-	L1PA4|LINE/L1	133.43	-3.39589	0.207571	-16.3602	3.68e-60	1.93e-57
Hsap38.chr9.15892073.15892483.-	L1PA11|LINE/L1	17.6356	-5.36249	0.330886	-16.2065	4.54e-59	2.31e-56
Hsap38.chr3.128830054.128830467.-	HERVH-int|LTR/ERV1	27.1946	-4.66304	0.287832	-16.2006	5e-59	2.48e-56
Hsap38.chr20.18518318.18519001.-	HERVH-int|LTR/ERV1	66.8062	-4.58206	0.284983	-16.0784	3.62e-58	1.76e-55
Hsap38.chr7.138590653.138591129.+	L1P3|LINE/L1	48.9539	-5.03458	0.313165	-16.0764	3.73e-58	1.77e-55
Hsap38.chr2.61038178.61039461.+	L1PA6|LINE/L1	75.1446	-2.87749	0.179156	-16.0614	4.76e-58	2.21e-55
Hsap38.chrX.155700833.155704030.-	L1HS|LINE/L1 L1MEf|LINE/L1	52.969	-1.90634	0.11897	-16.0236	8.74e-58	3.96e-55
Hsap38.chr18.75848814.75852662.+	L1HS|LINE/L1	40.8727	-1.75543	0.109842	-15.9813	1.72e-57	7.64e-55
Hsap38.chr3.129171078.129171320.-	.	3370.92	-4.75465	0.299303	-15.8857	7.96e-57	3.45e-54
Hsap38.chr5.243349.243756.+	HERVK9-int|LTR/ERVK	27.3828	-4.03103	0.255351	-15.7863	3.87e-56	1.64e-53
Hsap38.chr18.25485079.25487214.+	L1HS|LINE/L1	23.663	-2.05706	0.130519	-15.7606	5.81e-56	2.42e-53
Hsap38.chr2.73542380.73543102.+	L1PA4|LINE/L1	27.649	-3.5178	0.223336	-15.7511	6.75e-56	2.75e-53
Hsap38.chr8.125584797.125588645.+	L1HS|LINE/L1	44.9187	-1.67974	0.106774	-15.7318	9.16e-56	3.66e-53
Hsap38.chr4.123149964.123150308.+	L1PA7|LINE/L1	23.9386	-3.9979	0.254557	-15.7053	1.39e-55	5.45e-53
Hsap38.chr11.78677994.78681845.-	L1HS|LINE/L1	60.9405	-1.66619	0.106324	-15.6709	2.39e-55	9.2e-53
Hsap38.chr3.128921384.128921851.+	HERVK14-int|LTR/ERVK	90.0087	-3.10382	0.198739	-15.6176	5.53e-55	2.09e-52
Hsap38.chr1.11085408.11086505.-	L1PA3|LINE/L1	129.831	-2.44594	0.15758	-15.5218	2.47e-54	9.15e-52
Hsap38.chr14.30666573.30667781.+	L1P2|LINE/L1	96.9624	-3.07758	0.198915	-15.4718	5.38e-54	1.96e-51
Hsap38.chr5.121995609.121998071.+	L1PA2|LINE/L1	78.5168	-2.54596	0.164639	-15.4639	6.08e-54	2.18e-51
Hsap38.chr7.111398434.111398991.+	L1PB|LINE/L1	27.2292	-4.88189	0.316293	-15.4347	9.56e-54	3.36e-51
Hsap38.chrX.73660590.73661219.-	HERVK22-int|LTR/ERVK	17.5841	-6.28487	0.408865	-15.3715	2.54e-53	8.79e-51
Hsap38.chr12.116756487.116756978.-	L1PB1|LINE/L1	7.46172	-5.96854	0.389211	-15.335	4.46e-53	1.52e-50
Hsap38.chr2.63205705.63206079.-	L1MA3|LINE/L1	28.9389	-3.10891	0.202791	-15.3306	4.77e-53	1.6e-50
Hsap38.chr3.41850954.41851997.-	L1PA4|LINE/L1	28.2451	-3.1487	0.207797	-15.1528	7.26e-52	2.39e-49
Hsap38.chr5.60912496.60912984.-	L1PA7|LINE/L1	32.3818	-3.19911	0.211441	-15.13	1.03e-51	3.32e-49
Hsap38.chr19.57816167.57816454.+	HERVE_a-int|LTR/ERV1	69.2484	-3.65465	0.242774	-15.0537	3.26e-51	1.04e-48
Hsap38.chr7.90810386.90811810.+	L1PA4|LINE/L1	46.0305	-4.06347	0.270187	-15.0395	4.05e-51	1.27e-48
Hsap38.chrX.111753786.111754406.+	L1PA7|LINE/L1	75.6005	-2.80408	0.186542	-15.0319	4.54e-51	1.4e-48
Hsap38.chr5.5477961.5478326.+	L1PA8|LINE/L1	24.8644	-3.28734	0.221867	-14.8167	1.14e-49	3.48e-47
Hsap38.chr3.158423860.158425785.-	L1PA3|LINE/L1	33.732	-3.095	0.209018	-14.8073	1.31e-49	3.94e-47
Hsap38.chr7.149574709.149575986.-	L1PA5|LINE/L1	95.2543	-2.70312	0.18335	-14.743	3.41e-49	1.01e-46
Hsap38.chrX.73661557.73661877.-	HERVK22-int|LTR/ERVK	9.19173	-6.2862	0.426664	-14.7334	3.94e-49	1.15e-46
Hsap38.chr2.138290303.138291430.+	L1PA5|LINE/L1 Charlie2b|DNA/hAT-Charlie	13.5246	-3.65113	0.248018	-14.7212	4.71e-49	1.35e-46
Hsap38.chr4.169495672.169498020.-	L1PA4|LINE/L1	69.961	-2.5185	0.171217	-14.7094	5.61e-49	1.59e-46
Hsap38.chr18.35631066.35631932.+	L1PA5|LINE/L1	59.1307	-3.56662	0.242602	-14.7015	6.3e-49	1.76e-46
Hsap38.chr7.111243737.111247585.-	L1HS|LINE/L1	69.7205	-2.2553	0.15409	-14.6363	1.65e-48	4.54e-46
Hsap38.chr1.86679302.86683150.-	L1HS|LINE/L1	49.8068	-1.82443	0.124797	-14.6192	2.12e-48	5.76e-46
Hsap38.chr1.67079113.67082778.-	L1HS|LINE/L1	41.3518	-1.7211	0.11779	-14.6116	2.37e-48	6.36e-46
Hsap38.chr14.30685031.30688612.-	L1HS|LINE/L1	96.7333	-1.88017	0.128738	-14.6047	2.62e-48	6.94e-46
Hsap38.chr17.636153.637409.-	L1PA5|LINE/L1	64.8102	-2.51379	0.17311	-14.5213	8.87e-48	2.32e-45
Hsap38.chr18.49146205.49146723.+	L1PA4|LINE/L1	15.3463	-3.59043	0.248085	-14.4726	1.81e-47	4.66e-45
Hsap38.chr2.229180578.229181012.-	MER5A|DNA/hAT-Charlie HERVK-int|LTR/ERVK LSU-rRNA_Hsa|rRNA	1298.76	7.08153	0.489481	14.4674	1.95e-47	4.96e-45
Hsap38.chr10.6369857.6373708.-	L1HS|LINE/L1	39.5562	-1.60185	0.111083	-14.4203	3.85e-47	9.7e-45
Hsap38.chr1.173729711.173730745.+	L1PA4|LINE/L1	49.6851	-2.52399	0.175538	-14.3786	7.05e-47	1.75e-44
Hsap38.chr10.42535310.42535930.-	L1PA7|LINE/L1	120.063	-2.5415	0.176823	-14.3731	7.63e-47	1.87e-44
Hsap38.chr9.83862399.83864789.-	L1PA5|LINE/L1	110.924	-2.58426	0.179866	-14.3677	8.25e-47	2e-44
Hsap38.chr3.81526126.81526599.+	L1PA4|LINE/L1	32.9209	-3.55364	0.247819	-14.3397	1.24e-46	2.97e-44
Hsap38.chr2.196907550.196911398.+	L1HS|LINE/L1	53.0663	-1.6248	0.113754	-14.2835	2.77e-46	6.58e-44
Hsap38.chr4.53259944.53260426.-	L1PB1|LINE/L1	84.1549	-2.66457	0.187848	-14.1847	1.14e-45	2.67e-43
Hsap38.chr16.83639227.83643075.+	L1PA2|LINE/L1	44.3125	-1.67645	0.118218	-14.181	1.2e-45	2.78e-43
Hsap38.chr5.88190055.88190333.-	HERVE-int|LTR/ERV1	55.2472	-3.19977	0.225653	-14.18	1.22e-45	2.79e-43
Hsap38.chr1.246409184.246410563.-	L1PA4|LINE/L1	75.2595	-2.44585	0.17266	-14.1657	1.49e-45	3.38e-43
Hsap38.chr3.41643824.41645209.-	L1PA4|LINE/L1	31.8353	-2.76929	0.196071	-14.1239	2.71e-45	6.06e-43
Hsap38.chr3.151245390.151246775.+	L1PA2|LINE/L1	116.097	-4.72531	0.335081	-14.102	3.69e-45	8.18e-43
Hsap38.chr19.35575321.35575665.-	HERVK-int|LTR/ERVK LSU-rRNA_Hsa|rRNA	3217.93	10.3171	0.732199	14.0906	4.34e-45	9.52e-43
Hsap38.chr5.177774208.177778053.+	L1HS|LINE/L1	57.5291	-1.54694	0.110063	-14.055	7.18e-45	1.56e-42
Hsap38.chr11.60048924.60050930.-	L1HS|LINE/L1	19.5566	-2.59854	0.184906	-14.0533	7.35e-45	1.58e-42
Hsap38.chr7.32350816.32353578.-	L1HS|LINE/L1 L1MC5|LINE/L1	38.7109	-2.13706	0.152381	-14.0244	1.11e-44	2.35e-42
Hsap38.chr10.42527724.42528890.-	L1PA3|LINE/L1	98.9726	-2.23748	0.159616	-14.0179	1.21e-44	2.55e-42
Hsap38.chr8.99741123.99743201.+	L1PA4|LINE/L1	104.316	-2.86383	0.20442	-14.0096	1.36e-44	2.84e-42
Hsap38.chr4.145004336.145004623.-	L1PREC2|LINE/L1	12.8562	-2.89315	0.206634	-14.0013	1.53e-44	3.15e-42
Hsap38.chr2.4735691.4739539.+	L1HS|LINE/L1	52.4153	-1.61848	0.11567	-13.9923	1.74e-44	3.54e-42
Hsap38.chr2.102566576.102570424.-	L1HS|LINE/L1	58.4095	-1.78053	0.127286	-13.9884	1.83e-44	3.7e-42
Hsap38.chr6.57338514.57339710.+	L1PA3|LINE/L1	37.7545	-2.76573	0.198035	-13.9659	2.52e-44	5.03e-42
Hsap38.chr3.130629996.130633844.+	L1HS|LINE/L1	47.0646	-1.94317	0.139775	-13.9022	6.14e-44	1.22e-41
Hsap38.chr19.58306442.58307197.+	HERVK3-int|LTR/ERVK	635.088	-3.68443	0.26585	-13.859	1.12e-43	2.2e-41
Hsap38.chr10.48375154.48375612.+	L1PA7|LINE/L1	81.8728	-2.62898	0.189957	-13.8398	1.47e-43	2.85e-41
Hsap38.chrX.147655697.147659545.+	L1HS|LINE/L1	47.7965	-1.64938	0.1193	-13.8255	1.79e-43	3.44e-41
Hsap38.chr4.169515723.169519562.-	L1HS|LINE/L1	72.2406	-1.84432	0.133441	-13.8212	1.9e-43	3.62e-41
Hsap38.chr6.152709080.152712559.-	L1HS|LINE/L1	37.7837	-1.82457	0.132031	-13.8192	1.95e-43	3.69e-41
Hsap38.chr15.45598106.45599524.+	L1PA2|LINE/L1	153.474	-3.04783	0.220779	-13.8049	2.38e-43	4.45e-41
Hsap38.chr8.28817939.28819939.-	L1PA3|LINE/L1	58.2466	-2.39716	0.174298	-13.7533	4.87e-43	9.02e-41
Hsap38.chr10.32718052.32718345.+	L1PA7|LINE/L1	5.34761	-5.11046	0.372422	-13.7222	7.47e-43	1.37e-40
Hsap38.chr7.110814918.110815766.-	L1PA4|LINE/L1	22.4224	-4.03592	0.295323	-13.6661	1.62e-42	2.94e-40
Hsap38.chr5.32822749.32824728.-	L1HS|LINE/L1	28.8346	-2.07465	0.152288	-13.6233	2.91e-42	5.26e-40
Hsap38.chr11.34952137.34952859.+	L1PA3|LINE/L1	20.0469	-2.98755	0.219493	-13.6111	3.44e-42	6.15e-40
Hsap38.chr6.100581981.100582979.-	L1PA3|LINE/L1	31.9839	-2.93722	0.215961	-13.6007	3.97e-42	7.03e-40
Hsap38.chr7.35661305.35662147.-	L1PA5|LINE/L1	67.5127	-2.63385	0.193985	-13.5776	5.44e-42	9.55e-40
Hsap38.chr7.65484215.65485054.+	L1PA4|LINE/L1	12.5976	-3.98611	0.293763	-13.5691	6.1e-42	1.06e-39
Hsap38.chr6.107888458.107888982.-	L1PA7|LINE/L1	156.566	-1.91276	0.140991	-13.5666	6.32e-42	1.09e-39
Hsap38.chr10.38109195.38109566.+	L1PA7|LINE/L1	49.4429	-2.30388	0.170088	-13.5452	8.45e-42	1.45e-39
Hsap38.chr7.49680492.49684340.-	L1HS|LINE/L1	41.8502	-1.6582	0.122436	-13.5434	8.67e-42	1.47e-39
Hsap38.chr1.108577874.108578671.-	L1HS|LINE/L1 L1PA2|LINE/L1	26.5457	-2.96402	0.218886	-13.5414	8.91e-42	1.5e-39
Hsap38.chr7.46821589.46825437.+	L1HS|LINE/L1	38.3748	-1.61498	0.11932	-13.5349	9.74e-42	1.63e-39
Hsap38.chr12.104571720.104571962.-	L1PA4|LINE/L1	76.3073	-3.24569	0.241332	-13.4491	3.12e-41	5.17e-39
Hsap38.chr18.37026023.37026778.+	L1PA5|LINE/L1	11.5618	-3.64587	0.271223	-13.4423	3.41e-41	5.62e-39
Hsap38.chr5.140455074.140455886.+	L1PA5|LINE/L1	46.9564	-2.77096	0.206325	-13.4301	4.03e-41	6.58e-39
Hsap38.chr3.26398239.26400374.-	L1HS|LINE/L1	30.2541	-1.75325	0.130861	-13.3977	6.23e-41	1.01e-38
Hsap38.chr1.63504293.63504607.-	L1PA4|LINE/L1	10.3374	-3.08368	0.230911	-13.3544	1.12e-40	1.79e-38
Hsap38.chrX.135278182.135278688.-	L1PA7|LINE/L1	15.8028	-3.60118	0.26981	-13.3471	1.23e-40	1.96e-38
Hsap38.chr4.78349942.78353790.+	L1HS|LINE/L1	39.5033	-1.50767	0.113421	-13.2927	2.55e-40	4.03e-38
Hsap38.chr9.79853242.79854708.+	L1PA3|LINE/L1	9.12523	-5.03423	0.379743	-13.2569	4.11e-40	6.45e-38
Hsap38.chr8.53782272.53782832.-	L1PA4|LINE/L1	30.2885	-2.84125	0.214447	-13.2492	4.56e-40	7.1e-38
Hsap38.chr12.28274470.28274961.-	L1PA4|LINE/L1	25.0959	-4.45494	0.336627	-13.2341	5.58e-40	8.62e-38
Hsap38.chr2.108800848.108803160.-	L1PA2|LINE/L1 L1MEf|LINE/L1	35.0257	-3.09751	0.234105	-13.2313	5.79e-40	8.87e-38
Hsap38.chr8.98501641.98502555.-	L1PA6|LINE/L1	51.0193	-3.82391	0.289784	-13.1957	9.29e-40	1.41e-37
Hsap38.chr13.21588993.21589475.+	HERVIP10FH-int|LTR/ERV1	17.5438	-3.51296	0.266398	-13.1869	1.04e-39	1.58e-37
Hsap38.chr2.62837435.62839717.+	L1PA2|LINE/L1	122.864	-2.27573	0.172721	-13.1758	1.21e-39	1.81e-37
Hsap38.chr9.121102363.121103322.+	L1PA6|LINE/L1	92.7282	-2.4324	0.184952	-13.1515	1.67e-39	2.48e-37
Hsap38.chr4.129069512.129069892.-	L1PBa|LINE/L1	53.4809	-2.78742	0.21201	-13.1476	1.76e-39	2.6e-37
Hsap38.chr8.47312972.47313256.+	L1PA4|LINE/L1	30.3962	-2.53	0.192957	-13.1117	2.82e-39	4.14e-37
Hsap38.chr11.95810214.95810576.+	L1P2|LINE/L1	27.3279	-2.81684	0.214943	-13.1051	3.08e-39	4.49e-37
Hsap38.chrX.141421437.141425285.-	L1HS|LINE/L1	46.44	-1.63434	0.124932	-13.0818	4.18e-39	6.05e-37
Hsap38.chr15.58128116.58131541.+	L1PA2|LINE/L1	52.0611	-1.76611	0.135487	-13.0353	7.71e-39	1.11e-36
Hsap38.chrX.111786927.111788912.+	L1PA6|LINE/L1	56.7068	-3.89471	0.298977	-13.0268	8.62e-39	1.23e-36
Hsap38.chr2.97828379.97828645.+	HERV9NC-int|LTR/ERV1 HERV9-int|LTR/ERV1	12.3803	-3.00791	0.230921	-13.0257	8.74e-39	1.24e-36
Hsap38.chr18.62908246.62911743.+	L1HS|LINE/L1	121.359	-2.09583	0.16091	-13.0249	8.84e-39	1.24e-36
Hsap38.chr4.48052176.48054476.-	L1HS|LINE/L1	23.9197	-1.85608	0.142588	-13.0171	9.78e-39	1.37e-36
Hsap38.chr20.35073311.35073991.-	L1PA5|LINE/L1	32.0287	-2.85519	0.219461	-13.01	1.07e-38	1.49e-36
Hsap38.chr12.92017019.92017384.-	L1PA4|LINE/L1	13.2048	-5.23954	0.4032	-12.9949	1.31e-38	1.8e-36
Hsap38.chr9.92076864.92077292.+	HERVH-int|LTR/ERV1	38.0924	-2.6062	0.200595	-12.9923	1.35e-38	1.85e-36
Hsap38.chr15.34160210.34160464.-	HERVIP10B3-int|LTR/ERV1	12.6352	-2.83601	0.218472	-12.9811	1.57e-38	2.13e-36
Hsap38.chr1.95064110.95064604.-	L1PA11|LINE/L1	6.74211	-4.38842	0.338791	-12.9532	2.25e-38	3.04e-36
Hsap38.chr3.155929281.155930096.+	L1PA2|LINE/L1	32.4444	-2.6817	0.207228	-12.9409	2.65e-38	3.55e-36
Hsap38.chr19.53474828.53475517.-	HERV3-int|LTR/ERV1	44.3729	-3.0061	0.232918	-12.9063	4.15e-38	5.53e-36
Hsap38.chr6.56583820.56586102.-	L1PA4|LINE/L1	49.935	-2.95406	0.229072	-12.8957	4.76e-38	6.3e-36
Hsap38.chr4.90675948.90679796.-	L1HS|LINE/L1	45.3439	-1.51881	0.118023	-12.8688	6.75e-38	8.87e-36
Hsap38.chr1.172318202.172319131.+	L1PA3|LINE/L1	25.7536	-3.12379	0.243251	-12.8419	9.55e-38	1.25e-35
Hsap38.chr3.136963914.136967297.-	L1HS|LINE/L1	48.8023	-1.67214	0.130223	-12.8406	9.72e-38	1.26e-35
Hsap38.chr3.136372136.136372573.-	L1PA4|LINE/L1	21.877	-2.68206	0.209126	-12.8251	1.19e-37	1.53e-35
Hsap38.chr4.166757840.166760899.+	L1HS|LINE/L1	41.9412	-1.47625	0.115445	-12.7875	1.93e-37	2.47e-35
Hsap38.chr12.11147790.11148512.-	L1PA3|LINE/L1	56.7937	-2.62606	0.205446	-12.7822	2.06e-37	2.63e-35
Hsap38.chr19.58307089.58307781.+	HERVK3-int|LTR/ERVK	83.7517	-3.62682	0.28389	-12.7755	2.25e-37	2.85e-35
Hsap38.chr4.73746116.73746832.-	L1PA3|LINE/L1 L1MEd|LINE/L1	80.4466	-6.0394	0.472882	-12.7715	2.37e-37	2.98e-35
Hsap38.chr2.112504034.112506913.-	L1HS|LINE/L1	51.8888	-1.65249	0.129674	-12.7434	3.39e-37	4.24e-35
Hsap38.chr20.18603055.18606720.+	L1PA2|LINE/L1	68.9601	-2.0899	0.16401	-12.7425	3.43e-37	4.27e-35
Hsap38.chr5.60301847.60302230.-	L1PA11|LINE/L1	6.01852	-5.97781	0.469819	-12.7236	4.37e-37	5.4e-35
Hsap38.chr8.122832838.122833149.-	HERVH48-int|LTR/ERV1	12.6565	-3.95527	0.311021	-12.7171	4.75e-37	5.84e-35
Hsap38.chr3.142137133.142137867.-	L1PA6|LINE/L1	61.6212	-3.08361	0.243294	-12.6744	8.2e-37	1e-34
Hsap38.chr16.81343133.81343927.+	L1PA7|LINE/L1	16.7516	-3.0065	0.237619	-12.6526	1.08e-36	1.31e-34
Hsap38.chr17.590006.591793.-	L1HS|LINE/L1	64.1617	-2.0978	0.165927	-12.6429	1.22e-36	1.48e-34
Hsap38.chr8.30624942.30625211.-	L1PA5|LINE/L1	6.11166	-3.29305	0.260983	-12.6179	1.68e-36	2.02e-34
Hsap38.chr3.41805175.41806755.-	L1PA3|LINE/L1 L1MEc|LINE/L1	36.9523	-2.43467	0.193363	-12.5912	2.36e-36	2.81e-34
Hsap38.chrX.54118935.54122786.-	L1HS|LINE/L1	50.2788	-1.57345	0.12526	-12.5615	3.44e-36	4.07e-34
Hsap38.chr1.187599627.187603478.+	L1HS|LINE/L1	41.6779	-1.51015	0.120324	-12.5507	3.94e-36	4.64e-34
Hsap38.chr14.53132168.53132962.+	HERVH-int|LTR/ERV1	28.5663	-3.78081	0.30139	-12.5446	4.26e-36	4.99e-34
Hsap38.chr11.36551839.36555675.-	L1HS|LINE/L1	43.9997	-1.59063	0.127078	-12.517	6.03e-36	7.03e-34
Hsap38.chr1.63504715.63505611.-	L1PA4|LINE/L1	27.132	-3.04664	0.243691	-12.5021	7.27e-36	8.43e-34
Hsap38.chr15.50961413.50961832.+	L1MA4A|LINE/L1	46.9931	-2.466	0.197697	-12.4736	1.04e-35	1.2e-33
Hsap38.chr8.47452650.47452949.+	L1PA5|LINE/L1	2.22907	-4.13136	0.332012	-12.4434	1.52e-35	1.74e-33
Hsap38.chr18.70100517.70100969.-	L1PA5|LINE/L1	23.1749	-2.92589	0.235631	-12.4172	2.11e-35	2.4e-33
Hsap38.chr1.155623662.155623982.-	LTR14B|LTR/ERVK HERV17-int|LTR/ERV1 MER9a2|LTR/ERVK	20.3921	-4.06805	0.327695	-12.4141	2.19e-35	2.48e-33
Hsap38.chr1.113499162.113503010.+	L1HS|LINE/L1	66.2071	-1.58871	0.12824	-12.3885	3.02e-35	3.4e-33
Hsap38.chr18.54426983.54430360.+	L1HS|LINE/L1	48.2824	-1.58032	0.12771	-12.3743	3.6e-35	4.03e-33
Hsap38.chr18.49103990.49104610.-	L1PA4|LINE/L1	31.8799	-2.60722	0.210784	-12.3692	3.84e-35	4.28e-33
Hsap38.chr11.34982444.34984024.+	L1PA4|LINE/L1	46.8063	-2.72739	0.220863	-12.3488	4.95e-35	5.48e-33
Hsap38.chrX.130519338.130521218.+	L1HS|LINE/L1	24.4524	-1.7557	0.142307	-12.3374	5.7e-35	6.28e-33
Hsap38.chr6.133020937.133024785.-	L1HS|LINE/L1	54.1802	-1.46042	0.118447	-12.3297	6.27e-35	6.87e-33
Hsap38.chr5.82272408.82272695.-	Harlequin-int|LTR/ERV1	28.2855	-3.57857	0.29028	-12.328	6.4e-35	6.98e-33
Hsap38.chr8.134070965.134074813.-	L1HS|LINE/L1	57.9316	-1.42038	0.115308	-12.3181	7.24e-35	7.85e-33
Hsap38.chr15.54926290.54930138.-	L1HS|LINE/L1	45.6513	-1.55612	0.126704	-12.2816	1.14e-34	1.23e-32
Hsap38.chr12.11317659.11318168.+	L1PA4|LINE/L1	41.082	-3.39481	0.277374	-12.2391	1.92e-34	2.06e-32
Hsap38.chr5.78171349.78172227.-	L1PA6|LINE/L1	74.6638	-2.94245	0.240482	-12.2356	2.01e-34	2.14e-32
Hsap38.chr14.106839511.106839894.-	HERV3-int|LTR/ERV1	12.9047	-4.01509	0.328499	-12.2225	2.36e-34	2.5e-32
Hsap38.chr3.120734331.120735341.-	L1PA5|LINE/L1	23.3321	-2.75426	0.225406	-12.2191	2.46e-34	2.6e-32
Hsap38.chr2.73541515.73542345.+	L1PA4|LINE/L1	34.0948	-2.63577	0.215766	-12.2159	2.56e-34	2.69e-32
Hsap38.chrX.101318917.101319498.-	L1MA3|LINE/L1 AluSx|SINE/Alu	7.79658	-4.19595	0.344853	-12.1674	4.64e-34	4.85e-32
Hsap38.chr6.135365687.135366034.-	L1PB1|LINE/L1	11.9865	-3.72589	0.306381	-12.161	5.02e-34	5.22e-32
Hsap38.chr10.18573791.18574282.+	HERVIP10F-int|LTR/ERV1	19.7105	-3.49451	0.287791	-12.1425	6.28e-34	6.5e-32
Hsap38.chr4.26592147.26593736.+	L1PA4|LINE/L1	22.1614	-2.29797	0.189916	-12.1	1.06e-33	1.08e-31
Hsap38.chr5.116266717.116267223.+	L1PA5|LINE/L1	18.676	-3.28427	0.271428	-12.0999	1.06e-33	1.08e-31
Hsap38.chr4.5271402.5272649.-	L1MEc|LINE/L1 L1PA2|LINE/L1	23.7961	-2.76852	0.229477	-12.0645	1.63e-33	1.66e-31
Hsap38.chrX.58399676.58400449.+	L1PA4|LINE/L1	1.95315	-3.80122	0.315481	-12.049	1.96e-33	1.99e-31
Hsap38.chr4.79010335.79010883.+	L1PA11|LINE/L1	8.27009	-5.15113	0.427727	-12.043	2.11e-33	2.13e-31
Hsap38.chr4.102698053.102700737.-	L1PA3|LINE/L1	340.627	-2.18932	0.18205	-12.0259	2.6e-33	2.61e-31
Hsap38.chr4.52896989.52897468.-	L1PA4|LINE/L1	16.5156	-2.81415	0.234185	-12.0168	2.9e-33	2.9e-31
Hsap38.chr5.1968590.1971232.+	L1HS|LINE/L1	36.118	-1.74425	0.145212	-12.0117	3.08e-33	3.07e-31
Hsap38.chr21.37141815.37142078.+	L1PA5|LINE/L1	22.5076	-3.28224	0.273281	-12.0105	3.13e-33	3.1e-31
Hsap38.chr4.93638529.93642377.-	L1HS|LINE/L1	58.2594	-1.28315	0.106967	-11.9957	3.74e-33	3.68e-31
Hsap38.chr6.63736926.63737828.-	L1PA3|LINE/L1	33.8439	-2.63171	0.21948	-11.9907	3.98e-33	3.9e-31
Hsap38.chr12.62109649.62110047.-	L1PA7|LINE/L1	24.4322	-4.78674	0.40014	-11.9627	5.57e-33	5.44e-31
Hsap38.chr7.30441205.30445053.+	L1HS|LINE/L1	81.6249	-1.20828	0.101215	-11.9377	7.52e-33	7.31e-31
Hsap38.chr2.230803026.230803631.+	L1PA6|LINE/L1	95.3826	-2.4804	0.207847	-11.9338	7.89e-33	7.63e-31
Hsap38.chr3.51651563.51652162.+	L1PA6|LINE/L1	33.3841	-2.64124	0.221905	-11.9026	1.15e-32	1.1e-30
Hsap38.chr15.62003031.62005304.-	L1PA3|LINE/L1	158.041	-2.16967	0.182304	-11.9013	1.16e-32	1.11e-30
Hsap38.chr9.35020892.35021476.-	HERVH-int|LTR/ERV1	56.507	-3.69031	0.310198	-11.8966	1.23e-32	1.17e-30
Hsap38.chr10.109812647.109816495.-	L1HS|LINE/L1	46.9209	-1.34198	0.112944	-11.8818	1.47e-32	1.4e-30
Hsap38.chr12.11380925.11382046.+	L1PA4|LINE/L1	37.3456	-3.79051	0.319152	-11.8768	1.56e-32	1.47e-30
Hsap38.chr2.148708615.148709223.+	L1PA5|LINE/L1	36.6598	-3.55051	0.299324	-11.8617	1.87e-32	1.76e-30
Hsap38.chr10.35477408.35478826.+	L1PA3|LINE/L1	47.039	-2.3447	0.197844	-11.8512	2.12e-32	1.98e-30
Hsap38.chr2.95804489.95805352.+	L1PA5|LINE/L1	24.5531	-2.74916	0.232662	-11.8161	3.22e-32	3e-30
Hsap38.chr16.30103423.30103878.+	HERVIP10F-int|LTR/ERV1	8.1705	-3.93347	0.333241	-11.8037	3.74e-32	3.46e-30
Hsap38.chr3.148560697.148561137.-	L1PA6|LINE/L1	4.65857	-4.47651	0.379416	-11.7984	3.98e-32	3.67e-30
Hsap38.chr19.58311871.58312203.+	HERVK3-int|LTR/ERVK	284.768	-3.12016	0.264877	-11.7797	4.97e-32	4.56e-30
Hsap38.chr2.31897160.31897873.-	L1PA7|LINE/L1	102.025	-2.15549	0.183073	-11.7739	5.32e-32	4.86e-30
Hsap38.chr2.59349089.59349499.+	L1PA7|LINE/L1 AluSc|SINE/Alu	2.37517	-4.4442	0.377501	-11.7727	5.4e-32	4.91e-30
Hsap38.chrX.155516238.155520086.-	L1HS|LINE/L1	68.5323	-1.52998	0.13001	-11.7682	5.69e-32	5.16e-30
Hsap38.chr9.106005031.106005795.-	AluYh3|SINE/Alu L1PB1|LINE/L1	7.85501	-4.06866	0.34581	-11.7656	5.87e-32	5.3e-30
Hsap38.chr14.53133278.53133832.+	HERVH-int|LTR/ERV1	19.0511	-3.80397	0.323334	-11.7648	5.92e-32	5.32e-30
Hsap38.chr1.56365420.56369061.+	L1MC4|LINE/L1 L1HS|LINE/L1	46.7556	-1.66986	0.141974	-11.7617	6.15e-32	5.5e-30
Hsap38.chr9.15791377.15791826.-	L1PA5|LINE/L1 L1P1|LINE/L1	6.23613	-3.57999	0.305339	-11.7246	9.53e-32	8.49e-30
Hsap38.chr3.130910034.130911440.-	L1PA2|LINE/L1	45.7048	-2.48441	0.211924	-11.7231	9.7e-32	8.6e-30
Hsap38.chr1.42252766.42253752.+	L1P1|LINE/L1 L1PA3|LINE/L1	43.5852	-2.13617	0.18244	-11.7089	1.15e-31	1.01e-29
Hsap38.chr15.56136140.56137084.-	L1PA2|LINE/L1	111.318	-2.21293	0.189263	-11.6924	1.39e-31	1.23e-29
Hsap38.chr14.92042352.92042696.-	HERVH-int|LTR/ERV1 AluY|SINE/Alu	32.0912	-3.05896	0.261878	-11.6809	1.6e-31	1.4e-29
Hsap38.chr1.246240318.246241250.-	L1PA5|LINE/L1	190.279	-2.43085	0.208143	-11.6788	1.64e-31	1.43e-29
Hsap38.chr3.174608412.174609863.+	L1PA3|LINE/L1	29.9398	-3.32013	0.284318	-11.6775	1.66e-31	1.44e-29
Hsap38.chr3.136479298.136483146.-	L1HS|LINE/L1	214.205	-2.20804	0.189097	-11.6767	1.68e-31	1.45e-29
Hsap38.chr6.118835788.118836240.-	L1PA7|LINE/L1	29.3057	-2.29109	0.196294	-11.6717	1.78e-31	1.53e-29
Hsap38.chr14.53131642.53132016.+	HERVH-int|LTR/ERV1	13.8616	-3.38413	0.290007	-11.6691	1.83e-31	1.57e-29
Hsap38.chr5.62544035.62544610.+	L1PA5|LINE/L1	19.7488	-3.41914	0.293671	-11.6427	2.5e-31	2.13e-29
Hsap38.chr1.103512487.103513002.+	L1P3|LINE/L1 AluSc8|SINE/Alu	5.10257	-4.12214	0.354494	-11.6282	2.96e-31	2.52e-29
Hsap38.chrX.64252916.64256413.-	L1PA3|LINE/L1	74.3944	-1.58704	0.136787	-11.6023	4.01e-31	3.39e-29
Hsap38.chr5.152078800.152082297.+	L1HS|LINE/L1	45.1882	-1.34829	0.11639	-11.5843	4.95e-31	4.17e-29
Hsap38.chr2.24581943.24582236.+	L1MA5|LINE/L1	14.4427	-3.16521	0.273551	-11.5708	5.79e-31	4.86e-29
Hsap38.chr2.148365833.148366864.+	L1PA7|LINE/L1	51.045	-2.38207	0.206024	-11.5621	6.41e-31	5.36e-29
Hsap38.chr3.66272718.66273335.-	L1PA3|LINE/L1	14.7181	-3.36313	0.29109	-11.5536	7.08e-31	5.89e-29
Hsap38.chr7.87023475.87024146.-	L1PA4|LINE/L1	25.1141	-3.11351	0.269516	-11.5522	7.19e-31	5.96e-29
Hsap38.chr1.65883387.65884436.-	L1PA5|LINE/L1	10.6926	-2.86406	0.248025	-11.5475	7.6e-31	6.28e-29
Hsap38.chr12.69381708.69382457.-	MER11C|LTR/ERVK HERVK11-int|LTR/ERVK L1MA3|LINE/L1	62.5694	-3.13145	0.271215	-11.546	7.73e-31	6.36e-29
Hsap38.chr12.11293833.11294825.+	L1PA4|LINE/L1	56.1174	-2.98864	0.25889	-11.5441	7.91e-31	6.48e-29
Hsap38.chr8.80739938.80740321.+	HERV17-int|LTR/ERV1	22.3608	-7.26591	0.629845	-11.536	8.68e-31	7.08e-29
Hsap38.chr7.107387670.107388185.+	HERVK22-int|LTR/ERVK	33.2543	-2.50158	0.217039	-11.5259	9.76e-31	7.93e-29
Hsap38.chr3.136524125.136524820.-	L1PA5|LINE/L1	26.6004	-2.67396	0.232235	-11.514	1.12e-30	9.08e-29
Hsap38.chr4.107206893.107210585.-	L1HS|LINE/L1	37.6104	-1.45912	0.126869	-11.501	1.3e-30	1.05e-28
Hsap38.chr5.119140959.119141273.+	L1PREC2|LINE/L1	17.72	-2.93602	0.25559	-11.4872	1.53e-30	1.23e-28
Hsap38.chr13.39592961.39593347.+	L1PA4|LINE/L1	8.47134	-3.01677	0.2628	-11.4793	1.68e-30	1.34e-28
Hsap38.chr12.59753213.59755414.+	L1PA3|LINE/L1	58.7215	-2.58812	0.225783	-11.4628	2.03e-30	1.61e-28
Hsap38.chr2.102775141.102775926.+	L1MDa|LINE/L1 L1P1|LINE/L1	18.4269	-2.88142	0.25138	-11.4624	2.04e-30	1.62e-28
Hsap38.chr7.64948809.64949135.+	HERVK9-int|LTR/ERVK	2.37464	-3.62636	0.316429	-11.4603	2.09e-30	1.65e-28
Hsap38.chr12.126299232.126303080.-	L1HS|LINE/L1	51.711	-1.4364	0.12536	-11.4583	2.14e-30	1.68e-28
Hsap38.chr6.49475161.49476075.+	L1PA5|LINE/L1	27.2218	-3.21399	0.280774	-11.4469	2.44e-30	1.91e-28
Hsap38.chr6.57640247.57640957.+	L1PA7|LINE/L1	37.4856	-2.33975	0.204832	-11.4228	3.22e-30	2.51e-28
Hsap38.chr11.93422938.93426786.+	L1HS|LINE/L1	79.4029	-1.33799	0.117238	-11.4126	3.62e-30	2.82e-28
Hsap38.chr7.110714080.110714382.-	L1PA16|LINE/L1	19.333	-3.02757	0.265641	-11.3972	4.32e-30	3.35e-28
Hsap38.chr15.63618783.63619508.-	L1PA4|LINE/L1	164.297	-2.23252	0.196082	-11.3857	4.93e-30	3.81e-28
Hsap38.chr11.19138084.19139073.+	L1PA3|LINE/L1	49.209	-2.19038	0.19255	-11.3756	5.53e-30	4.25e-28
Hsap38.chr12.11419904.11420524.+	L1PA4|LINE/L1	19.432	-2.72471	0.239554	-11.3741	5.63e-30	4.31e-28
Hsap38.chrX.151332279.151336130.+	L1HS|LINE/L1	44.5067	-1.40542	0.123663	-11.365	6.25e-30	4.77e-28
Hsap38.chr2.143664663.143666855.+	L1PA2|LINE/L1	184.824	-2.38586	0.210105	-11.3556	6.96e-30	5.29e-28
Hsap38.chr3.160974179.160976791.-	L1PA2|LINE/L1	66.0916	-1.86328	0.164218	-11.3464	7.73e-30	5.86e-28
Hsap38.chr21.42919026.42919586.-	HERVH48-int|LTR/ERV1	2.53764	-4.01001	0.353968	-11.3287	9.46e-30	7.14e-28
Hsap38.chr2.73755424.73755675.+	PABL_B-int|LTR/ERV1	35.861	-2.01172	0.177798	-11.3146	1.11e-29	8.36e-28
Hsap38.chr3.4918498.4922346.+	L1HS|LINE/L1	48.5835	-1.31603	0.116376	-11.3084	1.19e-29	8.94e-28
Hsap38.chr8.72875778.72879626.-	L1HS|LINE/L1	75.9748	-1.56961	0.138971	-11.2946	1.4e-29	1.04e-27
Hsap38.chr1.84052598.84056446.-	L1HS|LINE/L1	39.8715	-1.44206	0.127838	-11.2804	1.64e-29	1.22e-27
Hsap38.chrX.106471940.106475098.+	L1HS|LINE/L1	45.2469	-1.46604	0.130022	-11.2753	1.74e-29	1.29e-27
Hsap38.chr2.129682649.129685909.-	L1HS|LINE/L1	65.4444	-1.92133	0.170558	-11.265	1.95e-29	1.44e-27
Hsap38.chrX.75145233.75145586.+	L1PA13|LINE/L1	5.02598	-4.2984	0.382204	-11.2464	2.41e-29	1.78e-27
Hsap38.chr12.11300966.11302708.+	L1PA2|LINE/L1	57.5333	-2.34557	0.208821	-11.2325	2.82e-29	2.07e-27
Hsap38.chr16.16840758.16844606.-	L1PA2|LINE/L1	45.7172	-1.43009	0.12735	-11.2296	2.92e-29	2.13e-27
Hsap38.chr11.13396349.13397167.-	L1PA4|LINE/L1	31.9313	-2.43366	0.216841	-11.2232	3.14e-29	2.28e-27
Hsap38.chr20.18950187.18953477.-	L1HS|LINE/L1	31.6212	-1.4941	0.13323	-11.2145	3.46e-29	2.51e-27
Hsap38.chr16.33952799.33956647.-	L1PA2|LINE/L1	61.9651	-1.42178	0.12683	-11.2102	3.63e-29	2.63e-27
Hsap38.chr2.168618077.168618403.+	L1PB1|LINE/L1	37.7371	-3.08634	0.275854	-11.1883	4.65e-29	3.35e-27
Hsap38.chr10.129575751.129576914.+	L1PA4|LINE/L1	38.2089	-2.98512	0.26708	-11.1769	5.29e-29	3.8e-27
Hsap38.chr6.111635693.111637264.-	L1PA5|LINE/L1	19.955	-2.66305	0.238578	-11.1622	6.24e-29	4.47e-27
Hsap38.chr6.144042257.144043498.-	L1PA6|LINE/L1	130.837	-2.94036	0.26388	-11.1428	7.76e-29	5.53e-27
Hsap38.chr2.177458047.177458499.+	L1PA7|LINE/L1	29.6361	-3.00411	0.270239	-11.1165	1.04e-28	7.41e-27
Hsap38.chr14.106864123.106864680.+	L1PA2|LINE/L1 L1P1|LINE/L1	24.6231	-4.6904	0.421978	-11.1153	1.06e-28	7.49e-27
Hsap38.chr3.109201834.109205682.+	L1HS|LINE/L1	62.3634	-1.30945	0.117985	-11.0984	1.28e-28	9.01e-27
Hsap38.chr4.26923625.26925604.+	L1HS|LINE/L1	60.9634	-1.66505	0.150115	-11.0918	1.37e-28	9.67e-27
Hsap38.chr2.10997460.11000174.-	L1HS|LINE/L1	27.5875	-1.50382	0.135644	-11.0865	1.46e-28	1.02e-26
Hsap38.chr13.31304351.31308124.+	L1HS|LINE/L1	64.6372	-1.76138	0.159079	-11.0723	1.71e-28	1.19e-26
Hsap38.chr7.111965154.111969002.+	L1HS|LINE/L1	47.8974	-1.33717	0.121013	-11.0498	2.2e-28	1.53e-26
Hsap38.chr3.114990097.114990555.-	L1PA5|LINE/L1	22.2531	-2.77069	0.250849	-11.0453	2.31e-28	1.6e-26
Hsap38.chr12.372379.373449.-	L1PA5|LINE/L1	159.107	-2.77473	0.251682	-11.0247	2.9e-28	2.01e-26
Hsap38.chr3.136875114.136875524.-	HAL1|LINE/L1 L1P1|LINE/L1	30.1406	-2.26258	0.205702	-10.9993	3.85e-28	2.65e-26
Hsap38.chr8.47623748.47625196.+	L1PA4|LINE/L1	305.609	-2.11944	0.192804	-10.9927	4.14e-28	2.84e-26
Hsap38.chr14.91226588.91226869.-	HERV17-int|LTR/ERV1 MER44C|DNA/TcMar-Tigger	18.1788	-2.67986	0.243803	-10.9919	4.18e-28	2.86e-26
Hsap38.chr9.90151566.90155414.+	L1HS|LINE/L1	40.0271	-1.43185	0.13029	-10.9897	4.28e-28	2.92e-26
Hsap38.chr2.9864113.9865672.+	L1PA4|LINE/L1	33.9542	-2.65576	0.241825	-10.9822	4.66e-28	3.16e-26
Hsap38.chr10.31472622.31473878.+	L1PA3|LINE/L1	70.9974	-2.94644	0.26895	-10.9553	6.26e-28	4.24e-26
Hsap38.chr9.95699539.95703387.+	L1HS|LINE/L1	67.0372	-1.47575	0.134711	-10.955	6.29e-28	4.25e-26
Hsap38.chr2.233216788.233217372.-	HERVH-int|LTR/ERV1	72.2097	-3.30747	0.302442	-10.9359	7.77e-28	5.22e-26
Hsap38.chr8.131963527.131964609.+	L1PA4|LINE/L1	36.1454	-3.29504	0.30131	-10.9357	7.78e-28	5.22e-26
Hsap38.chr2.135329734.135330159.-	L1PA6|LINE/L1	18.7471	-2.94334	0.269322	-10.9287	8.4e-28	5.62e-26
Hsap38.chr5.140518751.140519161.+	L1PA3|LINE/L1	70.9073	-1.75325	0.160445	-10.9274	8.52e-28	5.68e-26
Hsap38.chr1.173762805.173763143.+	L1PB1|LINE/L1	47.338	-2.13545	0.195765	-10.9082	1.05e-27	6.99e-26
Hsap38.chrX.77752306.77752605.-	L1PA8|LINE/L1	34.5035	-2.46383	0.225944	-10.9046	1.1e-27	7.25e-26
Hsap38.chr3.123851256.123852137.-	L1PA5|LINE/L1	11.2563	-4.14788	0.380473	-10.9019	1.13e-27	7.45e-26
Hsap38.chr2.37298559.37299257.-	MIR|SINE/MIR L1M2|LINE/L1	26.7891	-5.40584	0.495983	-10.8992	1.16e-27	7.64e-26
Hsap38.chr15.25313140.25314237.-	L1PA5|LINE/L1	46.2023	-2.99942	0.275573	-10.8843	1.37e-27	8.98e-26
Hsap38.chr11.93138604.93142452.+	L1HS|LINE/L1	72.5247	-1.39626	0.128312	-10.8818	1.41e-27	9.2e-26
Hsap38.chr8.120476203.120476631.+	L1PA7|LINE/L1	13.0792	-2.858	0.262888	-10.8715	1.58e-27	1.03e-25
Hsap38.chr8.80741551.80742075.+	HERV17-int|LTR/ERV1	14.1832	-6.51857	0.600835	-10.8492	2.01e-27	1.31e-25
Hsap38.chrX.11935505.11939353.-	L1HS|LINE/L1	41.0757	-1.47436	0.135928	-10.8466	2.07e-27	1.34e-25
Hsap38.chr5.126905516.126906475.-	L1PA3|LINE/L1	60.818	-3.29172	0.303681	-10.8394	2.24e-27	1.44e-25
Hsap38.chr11.93173896.93174873.-	L1PA2|LINE/L1	80.6347	-3.19068	0.294362	-10.8393	2.24e-27	1.44e-25
Hsap38.chr1.202452995.202453348.-	L1M2|LINE/L1	17.1217	-2.49461	0.230167	-10.8382	2.27e-27	1.45e-25
Hsap38.chr17.32678479.32680761.-	L1PA2|LINE/L1	33.7914	-2.49816	0.23059	-10.8338	2.38e-27	1.52e-25
Hsap38.chr4.54023766.54024020.+	HERVH-int|LTR/ERV1	26.8697	-2.26611	0.209643	-10.8094	3.11e-27	1.98e-25
Hsap38.chr9.80140313.80140693.+	HERVH-int|LTR/ERV1	2.74475	-4.30432	0.398362	-10.8051	3.26e-27	2.07e-25
Hsap38.chr2.97894661.97895200.-	L1PA7|LINE/L1	29.9975	-2.83453	0.262542	-10.7965	3.58e-27	2.26e-25
Hsap38.chr6.47549018.47549917.+	L1PB1|LINE/L1	153.452	-3.51043	0.325241	-10.7933	3.7e-27	2.34e-25
Hsap38.chr2.144789165.144789932.+	L1PA8A|LINE/L1	2.59656	-4.13207	0.383961	-10.7617	5.22e-27	3.29e-25
Hsap38.chr5.134332308.134334086.-	L1PA6|LINE/L1	32.5368	-2.18172	0.202848	-10.7554	5.59e-27	3.51e-25
Hsap38.chr18.51112883.51113851.-	HERV9NC-int|LTR/ERV1	5.48645	-3.90197	0.362986	-10.7496	5.95e-27	3.72e-25
Hsap38.chr3.116361958.116365308.+	L1HS|LINE/L1	42.4338	-1.52385	0.141873	-10.7409	6.54e-27	4.08e-25
Hsap38.chr10.98783161.98787009.-	L1HS|LINE/L1	37.8962	-1.36612	0.127286	-10.7327	7.15e-27	4.44e-25
Hsap38.chr7.110657182.110657835.-	L1PA4|LINE/L1	8.17451	-3.49218	0.325473	-10.7296	7.39e-27	4.58e-25
Hsap38.chr10.74220817.74221455.+	L1PA3|LINE/L1	28.2684	-2.57638	0.240619	-10.7073	9.41e-27	5.81e-25
Hsap38.chr3.108169805.108170161.+	L1PA8|LINE/L1	8.20537	-3.8451	0.359228	-10.7038	9.77e-27	6.02e-25
Hsap38.chr10.18572382.18573740.+	(TTCCA)n|Simple_repeat HERVIP10F-int|LTR/ERV1	122.08	-4.04404	0.378095	-10.6958	1.06e-26	6.54e-25
Hsap38.chr2.190474985.190475440.+	L1PA4|LINE/L1	24.1536	-2.45447	0.229731	-10.6841	1.21e-26	7.4e-25
Hsap38.chr3.188637544.188639850.+	L1PA3|LINE/L1	51.5403	-2.60316	0.24385	-10.6752	1.33e-26	8.12e-25
Hsap38.chr12.104879872.104880921.-	L1PA5|LINE/L1	11.4555	-4.11544	0.387132	-10.6306	2.15e-26	1.31e-24
Hsap38.chr7.33575661.33576686.+	L1PA6|LINE/L1	10.0924	-4.00024	0.376323	-10.6298	2.17e-26	1.31e-24
Hsap38.chr17.55012284.55012703.-	HERV17-int|LTR/ERV1	10.6742	-3.49883	0.329281	-10.6257	2.26e-26	1.37e-24
Hsap38.chr2.241919157.241919495.+	L1PREC2|LINE/L1	16.91	-3.56857	0.335889	-10.6243	2.3e-26	1.39e-24
Hsap38.chr13.48420166.48420879.+	L1PA7|LINE/L1	100.436	-2.69824	0.25404	-10.6213	2.37e-26	1.43e-24
Hsap38.chr13.41043973.41044431.-	L1PA5|LINE/L1	85.6669	-2.39532	0.225574	-10.6188	2.44e-26	1.46e-24
Hsap38.chr2.11319388.11319861.-	L1PA5|LINE/L1 (TATAT)n|Simple_repeat	19.732	-2.44747	0.230592	-10.6138	2.57e-26	1.54e-24
Hsap38.chr9.108987744.108988076.-	L1PA3|LINE/L1	5.75713	-3.32358	0.31331	-10.608	2.74e-26	1.63e-24
Hsap38.chrX.75033102.75033515.-	L1PA7|LINE/L1	11.864	-3.39188	0.320053	-10.5979	3.05e-26	1.81e-24
Hsap38.chrX.65131363.65132691.-	HERVH-int|LTR/ERV1	20.0496	-4.18745	0.395694	-10.5825	3.59e-26	2.13e-24
Hsap38.chr20.8838786.8839154.+	ERVL-B4-int|LTR/ERVL	32.2398	-3.27134	0.309291	-10.5769	3.81e-26	2.25e-24
Hsap38.chr8.9660525.9660962.+	L1PA4|LINE/L1	3.36003	-4.03738	0.382047	-10.5678	4.2e-26	2.48e-24
Hsap38.chr7.32698483.32700009.-	L1PA2|LINE/L1	34.112	-1.99316	0.188732	-10.5608	4.53e-26	2.66e-24
Hsap38.chr12.11221506.11222036.+	L1PB1|LINE/L1	52.4952	-3.59747	0.341864	-10.5231	6.76e-26	3.96e-24
Hsap38.chr1.109841780.109844164.+	L1PA3|LINE/L1	36.6474	-2.67002	0.25414	-10.5061	8.1e-26	4.73e-24
Hsap38.chr5.88189638.88190051.-	HERVE-int|LTR/ERV1	37.5205	-2.4644	0.234953	-10.4889	9.72e-26	5.66e-24
Hsap38.chr6.111132727.111133149.+	HERV17-int|LTR/ERV1	4.82909	-5.33853	0.50964	-10.4751	1.12e-25	6.53e-24
Hsap38.chr5.15906737.15909514.-	L1HS|LINE/L1	29.4995	-1.43462	0.137012	-10.4707	1.18e-25	6.82e-24
Hsap38.chr16.72080424.72080723.+	AluSp|SINE/Alu HERVIP10F-int|LTR/ERV1	3.47659	-3.77125	0.360263	-10.468	1.21e-25	7e-24
Hsap38.chr10.112204701.112206257.+	L1PA2|LINE/L1	15.2088	-1.7887	0.171463	-10.432	1.77e-25	1.02e-23
Hsap38.chr2.72266681.72267481.-	L1PA3|LINE/L1	14.29	-2.73055	0.262125	-10.417	2.07e-25	1.19e-23
Hsap38.chr11.95809473.95810210.+	L1P2|LINE/L1	48.8793	-2.1954	0.210781	-10.4156	2.11e-25	1.21e-23
Hsap38.chr3.89461089.89464895.-	L1HS|LINE/L1	56.5863	-1.29419	0.124287	-10.413	2.16e-25	1.24e-23
Hsap38.chr19.11944251.11945129.-	HERVE-int|LTR/ERV1	576.854	2.52188	0.2425	10.3995	2.49e-25	1.42e-23
Hsap38.chr6.45017039.45018670.-	L1PA3|LINE/L1	24.1022	-2.45166	0.23577	-10.3985	2.52e-25	1.43e-23
Hsap38.chr1.65965956.65966453.+	L1PA7|LINE/L1	5.44435	-5.15196	0.49564	-10.3946	2.62e-25	1.49e-23
Hsap38.chr12.58328384.58330486.-	LTR5_Hs|LTR/ERVK SVA_F|Retroposon/SVA HERVK-int|LTR/ERVK	299.235	4.11	0.396442	10.3672	3.5e-25	1.97e-23
Hsap38.chr8.89598062.89600422.+	L1PA3|LINE/L1	72.9418	-2.15452	0.20784	-10.3663	3.53e-25	1.99e-23
Hsap38.chrX.132447691.132448569.-	L1PA7|LINE/L1	40.6376	-2.43549	0.235213	-10.3544	4e-25	2.24e-23
Hsap38.chr4.16945045.16948893.+	L1HS|LINE/L1	52.2423	-1.37742	0.133085	-10.3499	4.19e-25	2.35e-23
Hsap38.chr11.59584529.59584969.+	L1MB3|LINE/L1 SVA_D|Retroposon/SVA	58.5925	-2.33773	0.225928	-10.3472	4.31e-25	2.41e-23
Hsap38.chr5.15569219.15569764.-	L1PA4|LINE/L1	9.07422	-2.53466	0.244991	-10.346	4.37e-25	2.43e-23
Hsap38.chr20.23429745.23431919.+	L1HS|LINE/L1	25.2426	-1.5783	0.152571	-10.3447	4.42e-25	2.46e-23
Hsap38.chr1.111683932.111685284.+	L1PA7|LINE/L1	261.72	-1.79305	0.173449	-10.3376	4.76e-25	2.64e-23
Hsap38.chr1.236198874.236199290.-	L1PB1|LINE/L1	21.7248	-3.21035	0.310602	-10.3359	4.85e-25	2.68e-23
Hsap38.chr14.71677871.71678701.-	L1PA5|LINE/L1	21.0377	-3.45155	0.334237	-10.3267	5.34e-25	2.94e-23
Hsap38.chr16.72080727.72081056.+	HERVIP10F-int|LTR/ERV1	5.00594	-4.01582	0.389411	-10.3125	6.19e-25	3.4e-23
Hsap38.chr10.51210984.51211580.+	L1PA4|LINE/L1	6.73654	-3.89413	0.377649	-10.3115	6.25e-25	3.43e-23
Hsap38.chr18.9267930.9269003.+	L1PA4|LINE/L1	168.343	-1.7068	0.165548	-10.31	6.35e-25	3.47e-23
Hsap38.chr10.31440180.31440785.+	L2a|LINE/L2 L1PA5|LINE/L1	14.288	-3.92558	0.381141	-10.2996	7.08e-25	3.86e-23
Hsap38.chr2.185975833.185976369.-	L1P1|LINE/L1	10.364	-3.47526	0.337476	-10.2978	7.21e-25	3.92e-23
Hsap38.chr2.201036456.201036839.+	L1PA4|LINE/L1	13.7915	-2.47952	0.240802	-10.2969	7.27e-25	3.95e-23
Hsap38.chr5.81619595.81621547.+	L1HS|LINE/L1	52.3199	-2.15822	0.209776	-10.2882	7.96e-25	4.31e-23
Hsap38.chr14.67329085.67329711.-	L1PA5|LINE/L1 AluSz|SINE/Alu	90.7332	-2.19055	0.213034	-10.2827	8.44e-25	4.55e-23
Hsap38.chr12.45373976.45376036.+	L1PA3|LINE/L1	47.8833	-2.36212	0.229812	-10.2785	8.81e-25	4.74e-23
Hsap38.chr7.70199290.70203078.+	L1HS|LINE/L1	136.676	-2.5635	0.249748	-10.2643	1.02e-24	5.47e-23
Hsap38.chr2.240488794.240489090.-	L1MA4A|LINE/L1	59.6375	-2.43553	0.237561	-10.2522	1.16e-24	6.19e-23
Hsap38.chr11.128444225.128444893.+	L1MEc|LINE/L1 L1PA6|LINE/L1	7.3029	-4.13483	0.403555	-10.246	1.23e-24	6.58e-23
Hsap38.chr5.79779134.79782982.-	L1HS|LINE/L1	42.1517	-1.3154	0.12843	-10.2422	1.28e-24	6.83e-23
Hsap38.chr4.82335273.82335656.-	HERV9N-int|LTR/ERV1	9.25772	-3.74188	0.365583	-10.2354	1.38e-24	7.31e-23
Hsap38.chr9.77372381.77373421.+	L1PA2|LINE/L1	25.8277	-2.45291	0.239717	-10.2326	1.42e-24	7.51e-23
Hsap38.chr16.69665185.69666639.+	L1PA3|LINE/L1	62.8577	-1.94768	0.190383	-10.2303	1.45e-24	7.66e-23
Hsap38.chr7.138563359.138564300.-	HERV3-int|LTR/ERV1	43.3241	-2.94393	0.288129	-10.2174	1.66e-24	8.73e-23
Hsap38.chr7.92383496.92383963.+	L1PA6|LINE/L1	46.7019	-1.96989	0.192962	-10.2087	1.81e-24	9.53e-23
Hsap38.chr2.88729728.88732520.+	L1HS|LINE/L1	36.6747	-1.7253	0.169109	-10.2023	1.94e-24	1.01e-22
Hsap38.chr3.132946226.132950074.-	L1HS|LINE/L1	40.4515	-1.29963	0.127665	-10.18	2.43e-24	1.27e-22
Hsap38.chr15.83451026.83453032.-	L1HS|LINE/L1	38.8832	-1.33715	0.131513	-10.1675	2.77e-24	1.44e-22
Hsap38.chrX.11709210.11713058.+	L1HS|LINE/L1	61.1363	-1.40972	0.138684	-10.165	2.84e-24	1.48e-22
Hsap38.chr6.90030282.90031163.+	L1PA4|LINE/L1	25.6843	-3.79894	0.37421	-10.1519	3.25e-24	1.69e-22
Hsap38.chr2.168504371.168504958.-	AluJo|SINE/Alu PRIMA4-int|LTR/ERV1	90.8562	-2.98998	0.294685	-10.1464	3.44e-24	1.78e-22
Hsap38.chr3.32264743.32266530.+	L1PA5|LINE/L1	57.3018	-3.23409	0.318775	-10.1454	3.48e-24	1.79e-22
Hsap38.chr13.48058274.48058831.+	HERVH-int|LTR/ERV1	28.851	-2.40151	0.236709	-10.1454	3.47e-24	1.79e-22
Hsap38.chr10.11974165.11974770.-	L1PA5|LINE/L1	111.675	-2.19736	0.216764	-10.1371	3.78e-24	1.94e-22
Hsap38.chr3.81525094.81525525.-	L1MA3|LINE/L1 L1PA4|LINE/L1	25.7128	-2.82095	0.278352	-10.1345	3.88e-24	1.99e-22
Hsap38.chr1.185235234.185235680.+	L1PA7|LINE/L1	9.70679	-3.36488	0.332499	-10.12	4.51e-24	2.3e-22
Hsap38.chr8.98696243.98697790.-	L1PA3|LINE/L1	77.3256	-3.13832	0.310266	-10.1149	4.74e-24	2.42e-22
Hsap38.chr9.91226122.91229277.-	L1PA3|LINE/L1	59.337	-1.69139	0.167265	-10.112	4.89e-24	2.48e-22
Hsap38.chr4.95917890.95919779.+	L1PA2|LINE/L1	22.9035	-1.83049	0.181056	-10.1101	4.99e-24	2.53e-22
Hsap38.chr8.98586091.98586702.-	L1PA3|LINE/L1	17.4194	-2.3689	0.234516	-10.1012	5.46e-24	2.76e-22
Hsap38.chr14.56231804.56232568.+	L1PA5|LINE/L1	63.7256	-4.13775	0.410077	-10.0902	6.11e-24	3.08e-22
Hsap38.chr7.141920903.141924751.-	L1HS|LINE/L1	55.5543	-1.36192	0.135096	-10.0811	6.69e-24	3.37e-22
Hsap38.chrX.139374769.139375500.-	L1P3|LINE/L1	4.21258	-4.24249	0.420971	-10.0779	6.92e-24	3.47e-22
Hsap38.chr4.150835589.150835939.-	L1PA5|LINE/L1	124.67	-3.8417	0.381194	-10.0781	6.91e-24	3.47e-22
Hsap38.chr14.71036626.71037825.-	Tigger3|DNA/TcMar-Tigger L1PA2|LINE/L1	76.0005	-2.09598	0.207992	-10.0772	6.97e-24	3.48e-22
Hsap38.chr8.80740269.80741348.+	HERV17-int|LTR/ERV1	3.23486	-4.48366	0.445048	-10.0745	7.16e-24	3.57e-22
Hsap38.chr1.248069582.248072416.+	L1PA3|LINE/L1	56.298	-2.82497	0.2807	-10.064	7.97e-24	3.96e-22
Hsap38.chr3.175115970.175116848.+	L1PA5|LINE/L1	6.66655	-3.38834	0.336767	-10.0614	8.18e-24	4.05e-22
Hsap38.chr7.24794357.24794770.-	Harlequin-int|LTR/ERV1	16.0341	-3.80898	0.37857	-10.0615	8.17e-24	4.05e-22
Hsap38.chrY.7504556.7505473.+	HERVH-int|LTR/ERV1 AluYd8|SINE/Alu	2.69852	-3.2928	0.327315	-10.06	8.3e-24	4.1e-22
Hsap38.chr3.132807310.132810018.-	L1HS|LINE/L1	28.1266	-1.47986	0.147183	-10.0546	8.77e-24	4.32e-22
Hsap38.chr13.41873346.41874626.+	L1PA3|LINE/L1 A-rich|Low_complexity	19.9964	-2.12026	0.211009	-10.0482	9.36e-24	4.6e-22
Hsap38.chr6.88663178.88663663.+	HERVE_a-int|LTR/ERV1	18.4771	-3.1032	0.308953	-10.0442	9.74e-24	4.77e-22
Hsap38.chr3.142439292.142439651.+	HERV17-int|LTR/ERV1	12.9949	-2.96934	0.295982	-10.0321	1.1e-23	5.38e-22
Hsap38.chrX.49967493.49969061.+	L1HS|LINE/L1 L1M4b|LINE/L1	15.3369	-1.73829	0.173317	-10.0295	1.13e-23	5.52e-22
Hsap38.chr17.61113172.61115637.+	L1PA2|LINE/L1	129.029	-1.37971	0.137694	-10.0201	1.24e-23	6.05e-22
Hsap38.chr8.122831397.122832140.-	HERVH48-int|LTR/ERV1	30.1179	-3.31958	0.332418	-9.98615	1.75e-23	8.51e-22
Hsap38.chr3.128837031.128837495.-	HERVH-int|LTR/ERV1	9.67298	-3.42699	0.343296	-9.9826	1.82e-23	8.8e-22
Hsap38.chr6.70012309.70015773.+	L1HS|LINE/L1	40.692	-1.36013	0.136381	-9.97303	2e-23	9.67e-22
Hsap38.chr14.24111642.24112382.-	AluSq|SINE/Alu L1P1|LINE/L1 L1HS|LINE/L1	13.831	-2.20625	0.221581	-9.95684	2.35e-23	1.13e-21
Hsap38.chr2.73464426.73464938.+	L1PA4|LINE/L1	29.5137	-2.0068	0.201594	-9.95463	2.41e-23	1.16e-21
Hsap38.chr5.170241202.170241942.-	L1PA2|LINE/L1	63.9719	-2.03657	0.204721	-9.94801	2.57e-23	1.23e-21
Hsap38.chr6.111136658.111137089.+	HERV17-int|LTR/ERV1	6.11384	-6.09591	0.612926	-9.94558	2.64e-23	1.26e-21
Hsap38.chr3.131407980.131410769.+	L1PB1|LINE/L1 L1HS|LINE/L1	28.2218	-1.44086	0.144924	-9.94221	2.73e-23	1.3e-21
Hsap38.chr6.83946263.83946580.+	L1PA7|LINE/L1	27.2067	-2.70909	0.272581	-9.93865	2.83e-23	1.35e-21
Hsap38.chr14.59287177.59287518.+	L1PA16|LINE/L1	5.49379	-3.59003	0.362478	-9.90412	3.99e-23	1.9e-21
Hsap38.chr18.6232913.6233545.+	L1PA6|LINE/L1	8.43114	-4.20981	0.425157	-9.90179	4.09e-23	1.94e-21
Hsap38.chr12.3689223.3689465.-	L1PA13|LINE/L1	15.0157	-3.1733	0.320628	-9.89716	4.28e-23	2.03e-21
Hsap38.chr5.132515924.132519775.+	L1PA2|LINE/L1	73.8078	-1.89318	0.191649	-9.87836	5.17e-23	2.44e-21
Hsap38.chr8.9659758.9660546.+	L1PA4|LINE/L1	97.1106	-2.73489	0.27703	-9.87219	5.5e-23	2.59e-21
Hsap38.chr9.110793873.110796908.+	L1HS|LINE/L1	36.4839	-1.39594	0.141625	-9.85659	6.42e-23	3.02e-21
Hsap38.chr4.102240888.102241259.+	HERV9NC-int|LTR/ERV1	2.61651	-5.07734	0.515638	-9.84673	7.08e-23	3.32e-21
Hsap38.chr3.29674087.29674629.+	L1PA5|LINE/L1	7.22412	-5.36661	0.545049	-9.84611	7.13e-23	3.33e-21
Hsap38.chr6.152031644.152032555.+	L1PA5|LINE/L1	11.0576	-3.13014	0.318052	-9.84158	7.45e-23	3.48e-21
Hsap38.chr8.27115576.27119424.+	L1HS|LINE/L1	50.6811	-1.32309	0.13453	-9.83493	7.96e-23	3.71e-21
Hsap38.chr5.38986593.38986946.-	L1PA7|LINE/L1	44.1753	-1.77798	0.180808	-9.83351	8.08e-23	3.75e-21
Hsap38.chr18.6379404.6380234.-	L1PA7|LINE/L1	3.95856	-3.83796	0.390368	-9.83165	8.23e-23	3.81e-21
Hsap38.chr6.111133721.111134812.+	HERV17-int|LTR/ERV1	7.78732	-4.7369	0.48188	-9.83005	8.36e-23	3.86e-21
Hsap38.chr4.98532881.98533444.-	L1PA7|LINE/L1	1.97892	-3.69674	0.376225	-9.82588	8.71e-23	4.02e-21
Hsap38.chr2.172528235.172529380.-	L1PA5|LINE/L1	37.1459	-2.30925	0.235128	-9.82125	9.12e-23	4.2e-21
Hsap38.chr5.37692555.37693091.+	L1PA6|LINE/L1	35.447	-2.64167	0.269056	-9.8183	9.39e-23	4.31e-21
Hsap38.chr20.18520371.18520823.-	HERVH-int|LTR/ERV1	18.6485	-2.7646	0.281788	-9.81093	1.01e-22	4.63e-21
Hsap38.chr13.48060730.48061047.+	HERVH-int|LTR/ERV1	19.2404	-2.23253	0.227605	-9.80883	1.03e-22	4.72e-21
Hsap38.chr7.29642752.29643585.-	HERVS71-int|LTR/ERV1	9.97796	-3.57642	0.364974	-9.7991	1.14e-22	5.17e-21
Hsap38.chr1.172233661.172234302.+	L1PA4|LINE/L1	5.88842	-3.11417	0.317797	-9.79926	1.13e-22	5.17e-21
Hsap38.chr4.185324801.185325235.-	LTR19-int|LTR/ERV1	8.29976	-5.31537	0.544135	-9.76849	1.54e-22	6.98e-21
Hsap38.chr2.200499892.200501388.+	L1PA3|LINE/L1	35.3453	-2.0192	0.207041	-9.75263	1.8e-22	8.15e-21
Hsap38.chr9.112798349.112801270.-	L1HS|LINE/L1	36.9869	-1.49658	0.153775	-9.7323	2.2e-22	9.93e-21
Hsap38.chr5.143855531.143856592.+	L1PA4|LINE/L1	10.8429	-2.63576	0.271469	-9.70923	2.75e-22	1.24e-20
Hsap38.chr9.15750546.15750962.+	L1PA6|LINE/L1	8.15327	-4.02867	0.415179	-9.70345	2.91e-22	1.31e-20
Hsap38.chr3.197244615.197245478.-	HERVIP10F-int|LTR/ERV1	49.7933	-2.59068	0.267249	-9.69389	3.2e-22	1.44e-20
Hsap38.chr5.61127606.61128067.+	L1PA5|LINE/L1	8.17522	-2.58787	0.267051	-9.69055	3.31e-22	1.48e-20
Hsap38.chr3.113025711.113027561.-	HERVK-int|LTR/ERVK	310.487	3.68122	0.379989	9.6877	3.4e-22	1.52e-20
Hsap38.chr11.19128101.19128550.-	L1PREC2|LINE/L1	11.2029	-2.55745	0.264038	-9.6859	3.46e-22	1.54e-20
Hsap38.chr22.24193222.24194082.-	L1PA3|LINE/L1	11.4672	-2.60941	0.269503	-9.68233	3.58e-22	1.6e-20
Hsap38.chr3.142476594.142477421.-	L1PA5|LINE/L1	158.633	-1.69601	0.17518	-9.68153	3.61e-22	1.6e-20
Hsap38.chr7.91984556.91985719.-	L1P2|LINE/L1 AluSx3|SINE/Alu	97.9633	-1.8583	0.192185	-9.66936	4.07e-22	1.8e-20
Hsap38.chr9.92076579.92076860.+	HERVH-int|LTR/ERV1	30.7665	-2.0255	0.209599	-9.66368	4.3e-22	1.9e-20
Hsap38.chr13.72899576.72900019.+	L1PB1|LINE/L1	63.3379	-1.8124	0.187555	-9.6633	4.32e-22	1.91e-20
Hsap38.chr14.32520945.32521451.+	L1PA5|LINE/L1	2.56836	-3.50637	0.363108	-9.65657	4.61e-22	2.03e-20
Hsap38.chr4.53295613.53296629.-	L1PA7|LINE/L1	19.8159	-3.1385	0.325024	-9.65622	4.63e-22	2.03e-20
Hsap38.chr3.148782571.148783590.-	L1PA5|LINE/L1	16.2724	-4.34609	0.450229	-9.65307	4.77e-22	2.09e-20
Hsap38.chr7.7467055.7470855.+	L1HS|LINE/L1	45.3962	-1.19448	0.123786	-9.64959	4.94e-22	2.16e-20
Hsap38.chr15.56436768.56437880.+	L1P1|LINE/L1	32.1494	-2.69989	0.279982	-9.64308	5.26e-22	2.3e-20
Hsap38.chr19.15834450.15834728.+	HERVH-int|LTR/ERV1	86.8737	-7.34591	0.76244	-9.63474	5.7e-22	2.49e-20
Hsap38.chr18.51094794.51095459.-	L1PA7|LINE/L1	9.42473	-3.8261	0.397448	-9.62666	6.17e-22	2.68e-20
Hsap38.chr15.28156650.28156901.-	L1PA5|LINE/L1	21.5361	-2.34969	0.244277	-9.61897	6.65e-22	2.88e-20
Hsap38.chrX.57953723.57954730.+	L1PA4|LINE/L1	4.21309	-3.3172	0.345153	-9.61079	7.2e-22	3.12e-20
Hsap38.chr4.56498120.56498500.+	L1PA7|LINE/L1	42.6967	-1.93857	0.201861	-9.60348	7.73e-22	3.34e-20
Hsap38.chr15.62017636.62019150.-	L1PA5|LINE/L1	54.6694	-2.2825	0.23775	-9.60041	7.96e-22	3.43e-20
Hsap38.chr21.37112893.37113414.+	L1PA4|LINE/L1	58.2349	-2.18145	0.227246	-9.5995	8.03e-22	3.46e-20
Hsap38.chr17.43330312.43331160.-	HERVK13-int|LTR/ERVK	41.8005	-3.31271	0.345203	-9.59641	8.28e-22	3.55e-20
Hsap38.chr9.92451523.92453082.-	L1PA3|LINE/L1	107.221	-1.93642	0.201791	-9.59614	8.3e-22	3.56e-20
Hsap38.chr4.64994899.64995189.-	L1PA4|LINE/L1	7.11022	-3.92916	0.41003	-9.58262	9.46e-22	4.04e-20
Hsap38.chr7.88873289.88874761.-	L1PA3|LINE/L1	18.3868	-2.91766	0.304764	-9.57351	1.03e-21	4.41e-20
Hsap38.chr14.56232547.56232987.+	L1PA5|LINE/L1	2.37767	-3.35215	0.350244	-9.57091	1.06e-21	4.51e-20
Hsap38.chrX.135259575.135260072.-	L1PA6|LINE/L1	7.142	-2.93693	0.306909	-9.5694	1.08e-21	4.57e-20
Hsap38.chr3.21984036.21985559.-	L1PA2|LINE/L1	62.1033	-4.11451	0.430695	-9.5532	1.26e-21	5.33e-20
Hsap38.chr1.174541078.174541509.-	L1PA5|LINE/L1 AluYf1|SINE/Alu	21.0551	-2.14156	0.224347	-9.54571	1.35e-21	5.72e-20
Hsap38.chr2.190494848.190495114.+	L1PB1|LINE/L1	19.4112	-2.46082	0.258171	-9.53176	1.55e-21	6.53e-20
Hsap38.chr4.59080808.59084656.+	L1HS|LINE/L1	61.0643	-1.37743	0.144694	-9.51964	1.74e-21	7.31e-20
Hsap38.chr9.15580731.15581228.+	L1PB1|LINE/L1 L1PA7|LINE/L1	10.2653	-2.97084	0.312077	-9.51958	1.74e-21	7.31e-20
Hsap38.chrX.31532583.31535669.+	L1HS|LINE/L1	40.2514	-1.28808	0.135386	-9.51416	1.83e-21	7.69e-20
Hsap38.chr7.96847331.96850720.-	L1HS|LINE/L1	36.408	-1.25243	0.131693	-9.51027	1.9e-21	7.96e-20
Hsap38.chr12.4676061.4676423.+	L1PA7|LINE/L1	9.22956	-2.61229	0.275101	-9.49573	2.19e-21	9.14e-20
Hsap38.chr22.28665246.28669094.+	L1HS|LINE/L1	62.8755	-1.32123	0.139283	-9.48592	2.4e-21	1e-19
Hsap38.chr11.60534121.60537969.+	L1PA2|LINE/L1	37.7487	-1.2903	0.136254	-9.46984	2.8e-21	1.17e-19
Hsap38.chr15.77152675.77153382.-	L1PA4|LINE/L1	15.7953	-2.36074	0.249324	-9.46856	2.84e-21	1.18e-19
Hsap38.chr4.90231278.90232135.+	L1PA3|LINE/L1	17.1122	-2.63433	0.278816	-9.44827	3.44e-21	1.42e-19
Hsap38.chr10.32758610.32758972.+	L1PA4|LINE/L1	10.242	-2.95409	0.312656	-9.44836	3.44e-21	1.42e-19
Hsap38.chr1.88816870.88817352.+	U6|snRNA L1PA7|LINE/L1 AluSc|SINE/Alu	214.428	-1.94897	0.206284	-9.44797	3.45e-21	1.43e-19
Hsap38.chr7.37299204.37300790.-	L1PA2|LINE/L1	82.4127	-2.14518	0.227217	-9.44111	3.69e-21	1.52e-19
Hsap38.chr3.128837560.128838012.-	HERVH-int|LTR/ERV1	16.9277	-3.43554	0.363938	-9.4399	3.73e-21	1.53e-19
Hsap38.chrX.57627383.57627958.+	L1PA4|LINE/L1	6.27273	-2.88234	0.305493	-9.43506	3.91e-21	1.6e-19
Hsap38.chr9.34213432.34213944.+	AluSx1|SINE/Alu L1PB1|LINE/L1	219.856	-2.90852	0.30828	-9.43467	3.92e-21	1.61e-19
Hsap38.chr3.158437651.158438418.+	L1PA6|LINE/L1	21.181	-3.86145	0.409376	-9.43253	4e-21	1.64e-19
Hsap38.chr1.155622552.155622872.-	HERV17-int|LTR/ERV1	18.3078	-2.93805	0.311647	-9.42749	4.2e-21	1.71e-19
Hsap38.chr4.41401532.41402149.-	L1PA3|LINE/L1	5.57829	-2.72198	0.288769	-9.42617	4.25e-21	1.73e-19
Hsap38.chr7.93345448.93346203.+	L1PA3|LINE/L1	32.1313	-1.77384	0.188196	-9.42549	4.28e-21	1.74e-19
Hsap38.chr2.16593948.16597796.-	L1HS|LINE/L1	73.468	-1.99894	0.212152	-9.4222	4.42e-21	1.79e-19
Hsap38.chr5.80893286.80893750.-	HERV4_I-int|LTR/ERV1	15.842	-2.55599	0.271401	-9.41776	4.61e-21	1.86e-19
Hsap38.chr7.29642427.29642789.-	HERVS71-int|LTR/ERV1	203.21	-3.33805	0.354506	-9.41604	4.68e-21	1.89e-19
Hsap38.chr14.71368381.71370465.-	L1PA2|LINE/L1	56.1205	-2.56101	0.272404	-9.40155	5.38e-21	2.17e-19
Hsap38.chr7.105258639.105259262.+	L1PA6|LINE/L1	27.2584	-2.48678	0.264939	-9.38622	6.22e-21	2.5e-19
Hsap38.chr8.8472818.8474701.+	L1HS|LINE/L1	40.9105	-1.53104	0.163533	-9.36231	7.8e-21	3.13e-19
Hsap38.chr5.93852918.93853850.-	L1PA3|LINE/L1	44.2399	-1.61831	0.173232	-9.34184	9.47e-21	3.79e-19
Hsap38.chr5.131576599.131577108.+	HERVH-int|LTR/ERV1	27.1049	-2.14096	0.229631	-9.3235	1.13e-20	4.5e-19
Hsap38.chr22.18942900.18943313.+	HERVK-int|LTR/ERVK	689.002	3.27554	0.352296	9.29771	1.43e-20	5.73e-19
Hsap38.chr12.69775038.69777479.-	L1HS|LINE/L1	29.9558	-1.39884	0.150466	-9.29666	1.45e-20	5.77e-19
Hsap38.chr4.122652880.122656728.-	L1HS|LINE/L1	47.2665	-1.44518	0.15551	-9.29321	1.5e-20	5.95e-19
Hsap38.chr11.93178586.93178963.+	L1PB|LINE/L1	39.8551	-3.33098	0.358653	-9.28746	1.58e-20	6.27e-19
Hsap38.chrX.83059827.83063675.-	L1HS|LINE/L1	48.671	-1.26416	0.136169	-9.28375	1.64e-20	6.48e-19
Hsap38.chrX.64849855.64850334.+	HERVFH21-int|LTR/ERV1	44.4043	-7.49379	0.808306	-9.27098	1.84e-20	7.29e-19
Hsap38.chr14.68092331.68093767.-	L1PA4|LINE/L1	51.3392	-1.55527	0.167797	-9.26876	1.88e-20	7.43e-19
Hsap38.chr16.9584712.9588560.-	L1PA2|LINE/L1	41.2769	-1.18433	0.127821	-9.2655	1.94e-20	7.64e-19
Hsap38.chr19.57730341.57731291.+	L1PA4|LINE/L1	83.9581	-2.67248	0.288629	-9.25922	2.06e-20	8.09e-19
Hsap38.chr11.76967427.76969262.+	L1PA4|LINE/L1	31.1078	-2.25699	0.244077	-9.24706	2.31e-20	9.05e-19
Hsap38.chr2.148190714.148193374.+	L1HS|LINE/L1	115.633	-1.33547	0.144433	-9.24627	2.32e-20	9.1e-19
Hsap38.chr2.184947516.184949690.-	L1HS|LINE/L1	24.7684	-1.61799	0.174995	-9.24592	2.33e-20	9.11e-19
Hsap38.chr4.112161930.112162607.+	L1PA5|LINE/L1	40.0334	-3.49341	0.378242	-9.23591	2.56e-20	9.98e-19
Hsap38.chr19.15831284.15831571.+	HERVH-int|LTR/ERV1	29.5397	-6.94497	0.752884	-9.22448	2.85e-20	1.11e-18
Hsap38.chr15.87511851.87515699.+	L1HS|LINE/L1	59.998	-1.06643	0.115608	-9.22457	2.85e-20	1.11e-18
Hsap38.chr8.47488505.47489551.+	L1PA5|LINE/L1	90.8068	-2.15343	0.233773	-9.21161	3.21e-20	1.24e-18
Hsap38.chr6.147253190.147253522.+	L1PA7|LINE/L1	54.439	-3.03739	0.329731	-9.21173	3.21e-20	1.24e-18
Hsap38.chr6.111134833.111135234.+	HERV17-int|LTR/ERV1	4.03996	-4.32703	0.4699	-9.20841	3.31e-20	1.28e-18
Hsap38.chr19.51980464.51981078.+	HERVK3-int|LTR/ERVK LTR3A|LTR/ERVK	52.1395	-2.25557	0.245012	-9.20595	3.39e-20	1.3e-18
Hsap38.chr11.101698941.101701802.+	HERVK-int|LTR/ERVK MamRTE1|LINE/RTE-BovB	483.043	3.33589	0.362357	9.20609	3.38e-20	1.3e-18
Hsap38.chr19.57900133.57900468.+	HERVK14-int|LTR/ERVK	110.695	-2.65261	0.288466	-9.19556	3.73e-20	1.43e-18
Hsap38.chr7.140710042.140710995.-	L1PA4|LINE/L1	54.8583	-1.67937	0.182735	-9.19018	3.92e-20	1.5e-18
Hsap38.chr6.110822981.110823493.+	AluSp|SINE/Alu L1PB3|LINE/L1	33.249	-2.3642	0.257251	-9.19025	3.92e-20	1.5e-18
Hsap38.chr4.102241263.102242054.+	HERV9NC-int|LTR/ERV1	2.57269	-4.60257	0.500832	-9.18985	3.93e-20	1.5e-18
Hsap38.chr6.56781621.56783780.-	L1PA3|LINE/L1	72.5272	-3.35742	0.365777	-9.17889	4.36e-20	1.66e-18
Hsap38.chr3.94074085.94075074.-	L1PA7|LINE/L1	44.2759	-2.27045	0.247487	-9.17403	4.56e-20	1.73e-18
Hsap38.chr4.99014196.99014459.-	HERVIP10F-int|LTR/ERV1	8.88735	-2.91011	0.317502	-9.16566	4.92e-20	1.87e-18
Hsap38.chr11.71743689.71744381.+	HERVE-int|LTR/ERV1	8.82084	-4.97209	0.543296	-9.15172	5.6e-20	2.12e-18
Hsap38.chr19.11942990.11943385.-	HERVE-int|LTR/ERV1	156.099	5.67644	0.62038	9.14993	5.7e-20	2.16e-18
Hsap38.chr6.161174485.161174943.-	L1PA5|LINE/L1	17.746	-3.14292	0.343668	-9.14523	5.95e-20	2.25e-18
Hsap38.chr12.46620286.46621842.+	L1PA3|LINE/L1	96.2299	-2.69787	0.295058	-9.14354	6.04e-20	2.28e-18
Hsap38.chr3.128837811.128838293.-	HERVH-int|LTR/ERV1	3.48823	-3.87407	0.425017	-9.1151	7.86e-20	2.95e-18
Hsap38.chr5.131733212.131733919.-	L1PA5|LINE/L1	24.8237	-2.50628	0.274956	-9.11522	7.85e-20	2.95e-18
Hsap38.chr2.95096000.95097655.+	L1PA6|LINE/L1	114.179	4.22719	0.464064	9.10906	8.31e-20	3.11e-18
Hsap38.chr6.77719660.77720682.-	HERVK-int|LTR/ERVK	164.302	3.94737	0.433336	9.10926	8.29e-20	3.11e-18
Hsap38.chr11.10470229.10470624.+	L1PA7|LINE/L1	20.1184	-3.06503	0.336484	-9.109	8.31e-20	3.11e-18
Hsap38.chr16.34996886.34998742.+	HERVK-int|LTR/ERVK L1P1|LINE/L1	159.882	4.72269	0.519374	9.09304	9.63e-20	3.59e-18
Hsap38.chr4.87562902.87564920.+	L1HS|LINE/L1	26.3594	-1.36861	0.150867	-9.07169	1.17e-19	4.36e-18
Hsap38.chr18.80016907.80018184.-	L1PA3|LINE/L1	18.1482	-1.94106	0.214065	-9.06764	1.22e-19	4.52e-18
Hsap38.chr4.26697617.26698537.+	L1PA5|LINE/L1	31.4029	-1.93001	0.213034	-9.05963	1.31e-19	4.85e-18
Hsap38.chr4.144985933.144986658.-	L1P1|LINE/L1 L1PA4|LINE/L1	6.3998	-3.0046	0.331913	-9.05237	1.4e-19	5.18e-18
Hsap38.chr1.184835427.184836026.-	L1PA6|LINE/L1	31.017	-2.81531	0.311051	-9.05097	1.42e-19	5.23e-18
Hsap38.chr12.45395792.45396571.+	L1PA6|LINE/L1	21.622	-3.04768	0.336888	-9.04656	1.48e-19	5.44e-18
Hsap38.chr19.57903050.57903496.+	HERVK14-int|LTR/ERVK	118.076	-1.84013	0.203597	-9.03812	1.59e-19	5.87e-18
Hsap38.chr4.42046146.42046460.+	L1PA7|LINE/L1	10.849	-2.06259	0.228233	-9.03721	1.61e-19	5.9e-18
Hsap38.chr2.121464949.121465833.+	L1PA3|LINE/L1	17.0768	-2.24474	0.248503	-9.03305	1.67e-19	6.12e-18
Hsap38.chr3.81051615.81055466.-	L1PA2|LINE/L1	47.2057	-1.19426	0.132271	-9.0289	1.73e-19	6.35e-18
Hsap38.chr22.24372683.24373324.+	L1PA4|LINE/L1	159.042	-1.51088	0.167679	-9.01057	2.05e-19	7.49e-18
Hsap38.chr3.26221893.26222237.-	L1PA8|LINE/L1	3.16746	-5.41284	0.601014	-9.00618	2.13e-19	7.78e-18
Hsap38.chr6.115961991.115965842.+	L1PA2|LINE/L1	36.8748	-1.30521	0.144953	-9.00439	2.17e-19	7.9e-18
Hsap38.chr15.80963060.80963812.+	L1PA6|LINE/L1	11.9814	-2.51424	0.279511	-8.99513	2.36e-19	8.58e-18
Hsap38.chr1.195925212.195929060.-	L1HS|LINE/L1	50.5728	-1.14002	0.126778	-8.99225	2.42e-19	8.79e-18
Hsap38.chr1.178142102.178142668.-	HERV17-int|LTR/ERV1	10.7192	-5.0451	0.561072	-8.9919	2.43e-19	8.8e-18
Hsap38.chr14.66027683.66030031.-	L1PA4|LINE/L1	20.7034	-1.80689	0.200969	-8.99091	2.45e-19	8.86e-18
Hsap38.chr7.110707226.110711074.-	L1HS|LINE/L1	47.1738	-1.23745	0.137695	-8.98687	2.54e-19	9.18e-18
Hsap38.chr1.41550546.41551268.-	L1PA6|LINE/L1	54.5415	-2.99193	0.33331	-8.97641	2.8e-19	1.01e-17
Hsap38.chr1.42233591.42234115.-	L1PA4|LINE/L1	21.5346	-2.31286	0.257658	-8.9765	2.8e-19	1.01e-17
Hsap38.chr15.34288277.34289341.-	L1PA7|LINE/L1	133.502	-2.12334	0.237038	-8.9578	3.31e-19	1.19e-17
Hsap38.chr11.108264252.108266075.+	L1PA2|LINE/L1	54.6962	-1.89238	0.211332	-8.95451	3.41e-19	1.22e-17
Hsap38.chr4.243365.243751.+	HERVK-int|LTR/ERVK	2.89779	-3.379	0.377456	-8.95202	3.49e-19	1.25e-17
Hsap38.chr14.53427747.53428625.+	L1PA6|LINE/L1	26.0476	-2.85782	0.319719	-8.93854	3.94e-19	1.41e-17
Hsap38.chr6.117104094.117107942.+	L1HS|LINE/L1	54.1288	-1.05701	0.118286	-8.9361	4.03e-19	1.44e-17
Hsap38.chr7.87024004.87024789.-	L1PA4|LINE/L1	4.97356	-3.77705	0.422966	-8.92992	4.26e-19	1.52e-17
Hsap38.chr4.381650.381964.+	AluSz|SINE/Alu MER52-int|LTR/ERV1 AluY|SINE/Alu	48.4245	-2.53947	0.284401	-8.92916	4.29e-19	1.52e-17
Hsap38.chr11.90858455.90858961.+	L1PA5|LINE/L1	7.40491	-3.65363	0.409516	-8.92181	4.59e-19	1.63e-17
Hsap38.chr14.71462731.71463063.-	HERVL-int|LTR/ERVL	38.0371	-3.19937	0.358663	-8.92028	4.65e-19	1.65e-17
Hsap38.chr5.30489910.30490782.-	HERVK-int|LTR/ERVK	143.84	3.86686	0.43394	8.91105	5.06e-19	1.79e-17
Hsap38.chr1.59590622.59591554.+	L1PA3|LINE/L1	20.3689	-1.96003	0.220083	-8.90586	5.3e-19	1.87e-17
Hsap38.chr11.90881389.90882339.+	L1PA4|LINE/L1	7.788	-3.35178	0.377224	-8.88538	6.37e-19	2.24e-17
Hsap38.chr19.9637164.9638285.-	HERVH-int|LTR/ERV1	144.888	2.73133	0.307503	8.88228	6.55e-19	2.3e-17
Hsap38.chr16.8834055.8834465.-	HERVH-int|LTR/ERV1	33.678	-1.76471	0.198733	-8.87977	6.7e-19	2.35e-17
Hsap38.chr1.48365605.48366423.-	L1PA3|LINE/L1	16.4048	-3.14176	0.354141	-8.87149	7.22e-19	2.53e-17
Hsap38.chr16.79224256.79224744.+	L1PA7|LINE/L1	2.65401	-3.8738	0.43683	-8.86798	7.45e-19	2.61e-17
Hsap38.chr1.58374923.58375573.-	L1PA2|LINE/L1	16.695	-2.12002	0.239335	-8.85799	8.15e-19	2.84e-17
Hsap38.chr16.35608745.35612545.-	L1PA2|LINE/L1	40.2101	-1.22342	0.138236	-8.85024	8.73e-19	3.04e-17
Hsap38.chr12.39899883.39901007.+	L1PA3|LINE/L1	21.9134	-2.16309	0.244422	-8.84983	8.77e-19	3.05e-17
Hsap38.chr8.81055844.81056197.-	L1PA5|LINE/L1	30.7755	-3.37456	0.381464	-8.84633	9.04e-19	3.14e-17
Hsap38.chr7.139678451.139679290.-	L1P3|LINE/L1 MSTD|LTR/ERVL-MaLR	98.8722	-2.92304	0.330461	-8.84534	9.13e-19	3.16e-17
Hsap38.chr2.24195043.24195636.-	L1PA4|LINE/L1	8.77321	-2.63524	0.298343	-8.8329	1.02e-18	3.53e-17
Hsap38.chr5.37445488.37445847.+	L1P1|LINE/L1 L1PA5|LINE/L1	12.4458	-2.37096	0.268511	-8.83005	1.05e-18	3.62e-17
Hsap38.chr9.14871958.14873658.-	L1PA3|LINE/L1	18.929	-3.20118	0.36261	-8.82815	1.06e-18	3.67e-17
Hsap38.chr2.59431702.59432361.+	L1PA7|LINE/L1	1.77593	-3.89649	0.44231	-8.80941	1.26e-18	4.33e-17
Hsap38.chr10.51408260.51408550.-	HERVL-int|LTR/ERVL	2.97796	-6.25582	0.710836	-8.80064	1.36e-18	4.68e-17
Hsap38.chrX.155388176.155388574.-	L1PB3|LINE/L1	9.31682	-2.69411	0.306285	-8.79608	1.42e-18	4.86e-17
Hsap38.chr10.45573361.45573639.+	HERVH-int|LTR/ERV1	3.48134	-3.19509	0.363332	-8.79385	1.45e-18	4.95e-17
Hsap38.chr15.20491295.20491741.-	L1M1|LINE/L1	86.3339	-2.19855	0.25003	-8.79314	1.45e-18	4.98e-17
Hsap38.chr7.30808604.30808855.+	Harlequin-int|LTR/ERV1	5.08126	-4.16572	0.473979	-8.78884	1.51e-18	5.16e-17
Hsap38.chr1.198193699.198194148.+	L1P3|LINE/L1	26.7137	-2.51688	0.286432	-8.787	1.54e-18	5.24e-17
Hsap38.chr1.227629872.227630405.-	HERV17-int|LTR/ERV1	5.68036	-2.96667	0.337839	-8.78132	1.62e-18	5.5e-17
Hsap38.chr3.183234918.183238157.-	L1HS|LINE/L1	40.5861	-1.24291	0.141595	-8.77793	1.67e-18	5.66e-17
Hsap38.chr11.31744510.31746081.+	L1PA4|LINE/L1	73.5469	-1.47779	0.168378	-8.7766	1.68e-18	5.72e-17
Hsap38.chr1.41166591.41167091.-	L1MA6|LINE/L1	201.236	-2.34341	0.26751	-8.76008	1.95e-18	6.61e-17
Hsap38.chrX.57221625.57221909.+	HERVH48-int|LTR/ERV1	40.4632	-1.91175	0.218249	-8.75948	1.96e-18	6.63e-17
Hsap38.chr14.35586237.35586716.-	L1P1|LINE/L1	14.1681	-2.32469	0.265699	-8.74933	2.15e-18	7.25e-17
Hsap38.chr17.43331164.43331457.-	HERVK13-int|LTR/ERVK	22.2612	-3.38261	0.386708	-8.74718	2.19e-18	7.37e-17
Hsap38.chr13.41794472.41794783.-	L1PA11|LINE/L1	6.41105	-2.95188	0.337556	-8.74487	2.23e-18	7.51e-17
Hsap38.chr9.63983033.63985324.+	L1PA3|LINE/L1	117.133	2.63193	0.301331	8.73435	2.45e-18	8.23e-17
Hsap38.chr6.108414796.108415260.+	L1PA5|LINE/L1	19.6148	-2.03736	0.233569	-8.72271	2.72e-18	9.11e-17
Hsap38.chr10.132673322.132673867.-	HERVL-int|LTR/ERVL	32.712	-2.55448	0.292865	-8.72237	2.72e-18	9.12e-17
Hsap38.chr4.146530279.146530785.+	HERVE-int|LTR/ERV1 L1PA4|LINE/L1	2.26682	-3.36415	0.3858	-8.71991	2.78e-18	9.31e-17
Hsap38.chr13.48061051.48061293.+	HERVH-int|LTR/ERV1	13.9545	-2.18772	0.250997	-8.7161	2.88e-18	9.61e-17
Hsap38.chr7.138560105.138560371.-	HERV3-int|LTR/ERV1	11.8645	-2.76856	0.318064	-8.70443	3.19e-18	1.06e-16
Hsap38.chr4.111973857.111974579.-	L1PB1|LINE/L1	4.76737	-4.64857	0.534555	-8.69614	3.43e-18	1.14e-16
Hsap38.chr1.25508542.25512498.+	L1PA2|LINE/L1	119.643	-1.91957	0.220834	-8.69234	3.55e-18	1.18e-16
Hsap38.chr1.222857306.222857665.+	L1PA10|LINE/L1	9.99041	-2.74425	0.315894	-8.68724	3.71e-18	1.23e-16
Hsap38.chr19.19784995.19785255.-	Harlequin-int|LTR/ERV1	63.8043	-2.06813	0.238147	-8.68425	3.81e-18	1.26e-16
Hsap38.chr13.92685783.92689631.-	L1HS|LINE/L1	49.3547	-1.10371	0.127171	-8.67891	4e-18	1.32e-16
Hsap38.chr3.41560843.41561247.-	L1PA4|LINE/L1	13.0861	-2.37758	0.274357	-8.66598	4.48e-18	1.48e-16
Hsap38.chr15.33576666.33577112.+	L1PA10|LINE/L1	5.58483	-5.63019	0.649726	-8.66549	4.5e-18	1.48e-16
Hsap38.chr7.152879189.152879749.+	L1PA5|LINE/L1	15.2459	-2.54227	0.293482	-8.66246	4.62e-18	1.52e-16
Hsap38.chr9.100141610.100142056.-	HERVH-int|LTR/ERV1	40.4471	-1.84046	0.212477	-8.66192	4.64e-18	1.52e-16
Hsap38.chr1.71515682.71519521.+	L1HS|LINE/L1	48.5526	-1.52618	0.176399	-8.65187	5.07e-18	1.66e-16
Hsap38.chr6.157949069.157949410.+	L1MA2|LINE/L1	3.37809	-5.36711	0.620412	-8.65087	5.11e-18	1.67e-16
Hsap38.chr22.23545781.23546242.+	AluY|SINE/Alu HERVK-int|LTR/ERVK	1.5876	-3.36329	0.388886	-8.64852	5.22e-18	1.7e-16
Hsap38.chr6.20592651.20593328.-	AluSx3|SINE/Alu L1PA7|LINE/L1	17.421	-2.13468	0.246865	-8.64715	5.28e-18	1.72e-16
Hsap38.chr6.100759998.100760423.-	L1PA8A|LINE/L1	16.942	-3.2646	0.377927	-8.63818	5.71e-18	1.86e-16
Hsap38.chr1.92392395.92392760.+	L1PA7|LINE/L1	1.82246	-3.25874	0.378015	-8.62065	6.66e-18	2.17e-16
Hsap38.chr3.38425728.38426282.+	HERVK9-int|LTR/ERVK	2.97489	-3.68294	0.427269	-8.61974	6.71e-18	2.18e-16
Hsap38.chr4.106178162.106178689.-	L1MA4|LINE/L1	13.3197	-2.43844	0.283151	-8.61179	7.19e-18	2.33e-16
Hsap38.chr12.44110146.44112272.-	L1HS|LINE/L1	21.0161	-1.35415	0.157434	-8.60135	7.88e-18	2.55e-16
Hsap38.chr4.146531263.146532387.+	L1PA4|LINE/L1	6.82806	-2.29834	0.267239	-8.6003	7.95e-18	2.57e-16
Hsap38.chr4.146528505.146529011.+	HERVE-int|LTR/ERV1	2.00872	-4.79924	0.558768	-8.58896	8.78e-18	2.83e-16
Hsap38.chr20.18519854.18520282.-	HERVH-int|LTR/ERV1	17.9497	-2.56965	0.299201	-8.58839	8.82e-18	2.84e-16
Hsap38.chr3.44856024.44856869.-	HERVH-int|LTR/ERV1	20.7919	-2.71286	0.315896	-8.58784	8.86e-18	2.85e-16
Hsap38.chr10.88351987.88352970.-	L1PA5|LINE/L1	7.04429	-2.83054	0.329617	-8.58736	8.9e-18	2.86e-16
Hsap38.chr2.37134749.37135048.+	HERVFH19-int|LTR/ERV1	16.3288	-2.43959	0.284204	-8.58394	9.17e-18	2.94e-16
Hsap38.chr20.34134928.34135302.+	HERVK-int|LTR/ERVK	2.31914	-3.17295	0.369844	-8.57914	9.56e-18	3.06e-16
Hsap38.chr10.126344271.126345473.-	L1PA5|LINE/L1	6.8353	-2.36682	0.275891	-8.57883	9.58e-18	3.06e-16
Hsap38.chr15.35336404.35337501.-	L1P1|LINE/L1 L1PA4|LINE/L1	23.5546	-2.36912	0.276179	-8.5782	9.64e-18	3.08e-16
Hsap38.chr4.148105495.148106058.+	L1PA8|LINE/L1	4.64084	-3.54468	0.413296	-8.57662	9.77e-18	3.11e-16
Hsap38.chr14.60888329.60889138.+	L1PA3|LINE/L1	20.2469	-2.31403	0.270387	-8.55823	1.15e-17	3.65e-16
Hsap38.chr7.67173576.67173923.-	L1MC|LINE/L1	14.3894	-2.16555	0.253137	-8.55486	1.18e-17	3.75e-16
Hsap38.chr19.53437745.53438155.-	HERV3-int|LTR/ERV1	38.2009	-2.07109	0.242418	-8.54345	1.3e-17	4.13e-16
Hsap38.chr6.83335914.83339762.+	L1HS|LINE/L1	49.7261	-1.08108	0.126593	-8.53977	1.34e-17	4.26e-16
Hsap38.chr5.247134.247940.+	HERVK9-int|LTR/ERVK	104.599	-2.24896	0.263385	-8.53869	1.36e-17	4.29e-16
Hsap38.chr2.86655459.86659307.-	L1HS|LINE/L1	57.5836	-1.24037	0.145273	-8.5382	1.36e-17	4.3e-16
Hsap38.chr16.72080980.72081450.+	HERVIP10F-int|LTR/ERV1	4.13359	-3.43515	0.402338	-8.53798	1.37e-17	4.3e-16
Hsap38.chrX.81843115.81846963.+	L1HS|LINE/L1	54.5203	-1.35006	0.158355	-8.52554	1.52e-17	4.79e-16
Hsap38.chr3.34653957.34656716.+	L1HS|LINE/L1	25.995	-1.28171	0.15037	-8.5237	1.55e-17	4.86e-16
Hsap38.chr2.109309643.109311529.+	L1HS|LINE/L1	26.348	-1.63711	0.192287	-8.5139	1.68e-17	5.28e-16
Hsap38.chr5.55375843.55376544.-	MER11C|LTR/ERVK HERVK11-int|LTR/ERVK	27.0599	-1.83687	0.215938	-8.50647	1.79e-17	5.62e-16
Hsap38.chr3.57609483.57610403.+	L1PA5|LINE/L1	50.9898	-1.68688	0.19841	-8.50198	1.86e-17	5.83e-16
Hsap38.chr2.63992816.63993076.+	HERVK11-int|LTR/ERVK MIRb|SINE/MIR	1.6	-3.23541	0.380865	-8.49489	1.98e-17	6.19e-16
Hsap38.chr5.139005673.139009530.-	L1PA2|LINE/L1	352.323	-1.67174	0.196864	-8.49186	2.03e-17	6.34e-16
Hsap38.chr21.14123749.14124276.+	HERV1_I-int|LTR/ERV1	11.2865	-4.44309	0.523278	-8.49087	2.05e-17	6.38e-16
Hsap38.chr2.96381071.96384130.+	L1PA3|LINE/L1	39.5143	-1.52114	0.179158	-8.49049	2.06e-17	6.4e-16
Hsap38.chr5.170241946.170242794.-	L1PA2|LINE/L1	38.4579	-2.1748	0.256201	-8.48864	2.09e-17	6.49e-16
Hsap38.chr3.103556759.103560607.-	L1HS|LINE/L1	48.3618	-1.13349	0.133532	-8.48851	2.09e-17	6.49e-16
Hsap38.chr3.185564943.185567849.-	HERVK-int|LTR/ERVK	497.218	2.83923	0.334498	8.48803	2.1e-17	6.5e-16
Hsap38.chr12.92919367.92921541.+	L1PA2|LINE/L1	67.5875	-1.46486	0.17259	-8.48751	2.11e-17	6.52e-16
Hsap38.chr4.43286969.43289617.+	L1PA2|LINE/L1	30.735	-1.5758	0.185711	-8.48522	2.15e-17	6.64e-16
Hsap38.chr15.89236045.89236542.-	HERVK9-int|LTR/ERVK	10.0324	-3.11579	0.367212	-8.48499	2.16e-17	6.65e-16
Hsap38.chr3.197243588.197244520.-	HERVIP10FH-int|LTR/ERV1	24.8231	-2.71934	0.320595	-8.48214	2.21e-17	6.8e-16
Hsap38.chr1.169275296.169276120.-	AluYg6|SINE/Alu L1PA3|LINE/L1	12.8993	-2.43583	0.287312	-8.47799	2.29e-17	7.04e-16
Hsap38.chr14.24011740.24013116.-	HERVK-int|LTR/ERVK	65.9314	-2.55311	0.301655	-8.46367	2.59e-17	7.94e-16
Hsap38.chr12.3499451.3503266.-	L1HS|LINE/L1	48.3323	-1.28783	0.152363	-8.45238	2.85e-17	8.74e-16
Hsap38.chr6.36086652.36087191.+	L1PA10|LINE/L1	256.408	-1.79112	0.212324	-8.43581	3.29e-17	1.01e-15
Hsap38.chr18.80021570.80021983.-	LTR25-int|LTR/ERV1	6.73836	-2.78444	0.330151	-8.43383	3.35e-17	1.02e-15
Hsap38.chr13.59850098.59850694.-	L1PA2|LINE/L1	13.0887	-2.38784	0.283249	-8.4302	3.45e-17	1.05e-15
Hsap38.chr6.62004547.62005011.+	L1P1|LINE/L1	2.34738	-3.42635	0.406868	-8.4213	3.72e-17	1.13e-15
Hsap38.chr10.76587685.76591533.+	L1HS|LINE/L1	66.4793	-1.57696	0.18726	-8.42123	3.73e-17	1.13e-15
Hsap38.chr5.169823391.169824359.+	L1PA5|LINE/L1	116.417	-2.13772	0.253958	-8.41762	3.84e-17	1.17e-15
Hsap38.chr2.63140642.63141175.-	L1PB1|LINE/L1 AluSg|SINE/Alu	25.8856	-2.04996	0.2438	-8.40836	4.16e-17	1.26e-15
Hsap38.chr12.93959472.93959858.+	L1PB3|LINE/L1	3.38738	-4.13221	0.492369	-8.39251	4.76e-17	1.44e-15
Hsap38.chrX.30546015.30546674.+	L1PA3|LINE/L1 L1P1|LINE/L1 L1M5|LINE/L1	35.9599	-2.58489	0.308156	-8.38825	4.93e-17	1.49e-15
Hsap38.chr12.61726737.61727120.-	L1PB2|LINE/L1	7.71112	-4.74155	0.565429	-8.38574	5.04e-17	1.52e-15
Hsap38.chr9.65309377.65311668.+	L1PA3|LINE/L1	132.376	2.28068	0.272158	8.38	5.29e-17	1.59e-15
Hsap38.chr15.42248070.42248777.-	L1PA6|LINE/L1	163.325	-2.10839	0.251785	-8.37376	5.58e-17	1.68e-15
Hsap38.chr5.131576278.131576595.+	HERVH-int|LTR/ERV1	15.5922	-2.15304	0.257132	-8.37328	5.6e-17	1.68e-15
Hsap38.chr1.95293747.95294448.-	L1PA3|LINE/L1	10.0327	-2.13724	0.255265	-8.37261	5.64e-17	1.69e-15
Hsap38.chr21.45807063.45807413.+	L1PA7|LINE/L1	24.2557	-3.47725	0.416165	-8.35545	6.52e-17	1.95e-15
Hsap38.chr5.131577314.131577598.+	HERVH-int|LTR/ERV1	12.4132	-2.17799	0.261179	-8.33904	7.49e-17	2.24e-15
Hsap38.chr3.34642134.34642535.-	HERVH-int|LTR/ERV1 LTR16C|LTR/ERVL	1.8412	-4.83716	0.58047	-8.33318	7.87e-17	2.35e-15
Hsap38.chr5.156659966.156663007.-	HERVK-int|LTR/ERVK	464.93	2.77459	0.333068	8.33041	8.06e-17	2.4e-15
Hsap38.chr19.27638542.27640647.-	LTR5_Hs|LTR/ERVK SVA_F|Retroposon/SVA HERVK-int|LTR/ERVK	312.225	2.96506	0.355941	8.33022	8.07e-17	2.4e-15
Hsap38.chr4.143755637.143756266.+	L1PA7|LINE/L1	10.7448	-4.64019	0.557435	-8.32418	8.49e-17	2.52e-15
Hsap38.chr15.76712267.76713166.-	L1PA3|LINE/L1	16.5331	-1.71469	0.206088	-8.32017	8.78e-17	2.61e-15
Hsap38.chr15.33893007.33893366.-	L1PA6|LINE/L1	6.97781	-2.34767	0.282383	-8.31378	9.27e-17	2.75e-15
Hsap38.chr19.24113485.24113910.+	L1PA3|LINE/L1	44.9439	-1.96278	0.236235	-8.30859	9.68e-17	2.87e-15
Hsap38.chr1.227637928.227638236.-	HERVH48-int|LTR/ERV1	4.34791	-3.37375	0.406399	-8.30156	1.03e-16	3.04e-15
Hsap38.chr10.19886563.19886883.+	L1PA3|LINE/L1 Charlie1b|DNA/hAT-Charlie	17.339	-3.62308	0.436554	-8.29926	1.05e-16	3.09e-15
Hsap38.chr6.77049935.77050750.+	L1PA7|LINE/L1	38.9477	-4.92973	0.59407	-8.29824	1.06e-16	3.11e-15
Hsap38.chr13.77711986.77712309.+	L1PA7|LINE/L1	7.62691	-4.17474	0.503317	-8.29446	1.09e-16	3.21e-15
Hsap38.chr5.41744252.41744794.-	L1PA5|LINE/L1	31.1778	-2.44161	0.294608	-8.28765	1.16e-16	3.39e-15
Hsap38.chr15.76422449.76423270.-	L1PA5|LINE/L1	31.7368	-1.8865	0.227997	-8.27426	1.29e-16	3.79e-15
Hsap38.chr12.27158459.27159064.+	L1PA16|LINE/L1	9.71585	-3.0673	0.370776	-8.27266	1.31e-16	3.84e-15
Hsap38.chr18.5332675.5334798.-	L1HS|LINE/L1	24.6698	-1.44189	0.174482	-8.26381	1.41e-16	4.13e-15
Hsap38.chr6.111135238.111135906.+	HERV17-int|LTR/ERV1	7.03203	-4.54709	0.550543	-8.25928	1.47e-16	4.28e-15
Hsap38.chr5.60316521.60316895.-	L1PA4|LINE/L1	4.61841	-2.88661	0.349878	-8.25032	1.58e-16	4.61e-15
Hsap38.chr6.159547434.159549818.-	L1M1|LINE/L1 L1HS|LINE/L1	32.1532	-1.55041	0.187967	-8.24827	1.61e-16	4.68e-15
Hsap38.chr16.30862234.30862959.+	HERVH-int|LTR/ERV1	5.17889	-3.36075	0.407527	-8.24669	1.63e-16	4.73e-15
Hsap38.chr16.2664799.2665815.-	HERVK13-int|LTR/ERVK	3.54492	-3.19285	0.387165	-8.24672	1.63e-16	4.73e-15
Hsap38.chr3.14229239.14229847.+	HERVK3-int|LTR/ERVK LTR3A|LTR/ERVK	11.1864	-2.96309	0.359393	-8.2447	1.66e-16	4.8e-15
Hsap38.chr1.235384020.235384733.-	L1PA3|LINE/L1	1.91385	-3.13062	0.379998	-8.23852	1.74e-16	5.05e-15
Hsap38.chr3.60466322.60466759.-	L1MA3|LINE/L1	30.5453	-3.57756	0.434372	-8.23618	1.78e-16	5.14e-15
Hsap38.chr12.92315951.92319802.+	L1PA2|LINE/L1	45.3278	-1.07933	0.131072	-8.23464	1.8e-16	5.2e-15
Hsap38.chr8.12565055.12565612.+	HERVK-int|LTR/ERVK GA-rich|Low_complexity	165.76	-2.87373	0.349396	-8.22485	1.95e-16	5.64e-15
Hsap38.chr7.92185495.92186493.-	L1PA3|LINE/L1	40.9725	-1.70388	0.207462	-8.21299	2.16e-16	6.21e-15
Hsap38.chr11.10227719.10228564.-	L1PA4|LINE/L1	33.9316	-2.39808	0.292545	-8.19729	2.46e-16	7.07e-15
Hsap38.chr9.35022182.35022589.-	HERVH-int|LTR/ERV1	32.8456	-2.58758	0.315966	-8.18944	2.62e-16	7.54e-15
Hsap38.chr14.45023008.45023424.-	(TGATAT)n|Simple_repeat HERV17-int|LTR/ERV1	1.8734	-2.99446	0.366037	-8.18077	2.82e-16	8.09e-15
Hsap38.chrX.155357478.155358248.+	L1PA13|LINE/L1	267.91	-1.52683	0.186709	-8.1776	2.9e-16	8.29e-15
Hsap38.chr5.157437261.157438895.+	L1MB3|LINE/L1	15.1326	-1.55	0.189619	-8.17426	2.98e-16	8.51e-15
Hsap38.chr6.121164656.121168504.+	L1HS|LINE/L1	53.3796	-1.19197	0.14594	-8.16753	3.15e-16	8.98e-15
Hsap38.chr11.125539741.125542068.+	L1HS|LINE/L1	24.7347	-1.46016	0.178774	-8.1676	3.15e-16	8.98e-15
Hsap38.chr1.94445689.94446621.+	HERVK9-int|LTR/ERVK	32.9751	-2.33182	0.285521	-8.16692	3.16e-16	9.01e-15
Hsap38.chr6.108515393.108516832.+	L1PA4|LINE/L1	20.463	-1.86614	0.228646	-8.1617	3.3e-16	9.39e-15
Hsap38.chr5.146611446.146615294.+	L1HS|LINE/L1	47.0984	-1.0934	0.134086	-8.15447	3.51e-16	9.96e-15
Hsap38.chr9.85865387.85865683.+	L1PA16|LINE/L1	27.7397	-2.33875	0.287001	-8.14892	3.67e-16	1.04e-14
Hsap38.chr2.111762049.111762471.+	HERVE-int|LTR/ERV1 LTR2C|LTR/ERV1 HERVE_a-int|LTR/ERV1	7.88826	-2.67044	0.327771	-8.14727	3.72e-16	1.05e-14
Hsap38.chr18.24296252.24296818.-	L1PB2|LINE/L1	22.5268	-3.19361	0.392053	-8.14587	3.77e-16	1.07e-14
Hsap38.chr8.136439930.136442143.-	L1HS|LINE/L1	24.0288	-1.32606	0.162829	-8.14386	3.83e-16	1.08e-14
Hsap38.chr5.147716065.147718137.-	L1PA2|LINE/L1	37.7384	-1.53944	0.189178	-8.13748	4.04e-16	1.14e-14
Hsap38.chr14.106840404.106840736.-	HERV3-int|LTR/ERV1	8.30757	-3.13527	0.385474	-8.13353	4.17e-16	1.17e-14
Hsap38.chr3.60443264.60443665.-	L1PA4|LINE/L1	9.34172	-3.23477	0.397717	-8.13336	4.18e-16	1.17e-14
Hsap38.chr12.104915500.104916093.-	L1PA3|LINE/L1	7.3468	-2.53109	0.311412	-8.1278	4.37e-16	1.23e-14
Hsap38.chr2.135481843.135483531.-	L1PA3|LINE/L1	90.8863	-1.53219	0.18855	-8.1262	4.43e-16	1.24e-14
Hsap38.chr1.75377927.75380194.+	LTR5_Hs|LTR/ERVK HERVK-int|LTR/ERVK	466.164	2.61545	0.321871	8.12579	4.44e-16	1.24e-14
Hsap38.chr20.9465042.9466070.+	L1PA6|LINE/L1	14.3196	-4.19379	0.516194	-8.12445	4.49e-16	1.26e-14
Hsap38.chr1.246637898.246638314.-	HERVH48-int|LTR/ERV1	136.011	4.06396	0.500265	8.12362	4.52e-16	1.26e-14
Hsap38.chr5.60984601.60985422.-	L1PA4|LINE/L1	3.84535	-3.57912	0.440584	-8.12357	4.53e-16	1.26e-14
Hsap38.chr4.108267342.108267821.-	L1PA3|LINE/L1	7.76575	-2.51505	0.309812	-8.11798	4.74e-16	1.32e-14
Hsap38.chr14.58529789.58530229.+	L1PA7|LINE/L1	32.4153	-1.77335	0.218543	-8.11443	4.88e-16	1.36e-14
Hsap38.chr16.72081320.72081646.+	HERVIP10F-int|LTR/ERV1	1.56875	-3.46589	0.427136	-8.11425	4.89e-16	1.36e-14
Hsap38.chr2.214863642.214863884.+	L1MA3|LINE/L1	3.51419	-4.11283	0.507308	-8.10717	5.18e-16	1.44e-14
Hsap38.chr10.125948670.125949254.+	L1PA2|LINE/L1	6.48531	-2.3018	0.283944	-8.10651	5.21e-16	1.44e-14
Hsap38.chr4.99019883.99020560.-	HERVIP10F-int|LTR/ERV1	8.07732	-3.06321	0.378567	-8.09158	5.89e-16	1.63e-14
Hsap38.chr11.74873550.74873912.+	HUERS-P3-int|LTR/ERV1	35.0144	-2.16865	0.268201	-8.08592	6.17e-16	1.7e-14
Hsap38.chr7.64947587.64948465.+	HERVK9-int|LTR/ERVK	11.0115	-3.13382	0.387659	-8.08396	6.27e-16	1.73e-14
Hsap38.chrX.142479804.142483652.+	L1HS|LINE/L1	48.8301	-1.07672	0.133265	-8.07957	6.5e-16	1.79e-14
Hsap38.chr4.184737625.184738119.+	HERV9NC-int|LTR/ERV1	6.38652	-3.915	0.484611	-8.07863	6.55e-16	1.8e-14
Hsap38.chr11.102369385.102372159.-	L1PA2|LINE/L1	56.4928	-1.31475	0.162869	-8.07245	6.89e-16	1.89e-14
Hsap38.chr3.44612465.44613031.+	L1MA5|LINE/L1	40.8628	-2.33556	0.289745	-8.06074	7.58e-16	2.08e-14
Hsap38.chr2.60085622.60087853.+	L1PA2|LINE/L1	27.051	-1.25344	0.155687	-8.05103	8.21e-16	2.25e-14
Hsap38.chrX.65283175.65283741.+	L1P1|LINE/L1 L1MA4A|LINE/L1	13.1566	-3.35432	0.416765	-8.04847	8.38e-16	2.29e-14
Hsap38.chr7.107388034.107388474.+	HERVK22-int|LTR/ERVK	33.2594	-1.62912	0.202425	-8.04805	8.41e-16	2.3e-14
Hsap38.chr3.83804206.83806209.-	L1HS|LINE/L1	24.246	-1.50006	0.186643	-8.03704	9.2e-16	2.51e-14
Hsap38.chr2.230552728.230553222.+	L1PA10|LINE/L1	4.57224	-3.77627	0.470228	-8.03073	9.69e-16	2.64e-14
Hsap38.chr4.79890710.79891126.-	L1PA7|LINE/L1	3.70021	-3.69689	0.460397	-8.02979	9.76e-16	2.66e-14
Hsap38.chr15.71176086.71179934.+	L1PA2|LINE/L1	48.0581	-1.088	0.135543	-8.02692	1e-15	2.72e-14
Hsap38.chr13.50985693.50987858.+	L1PA2|LINE/L1	112.197	-1.76996	0.220588	-8.02385	1.02e-15	2.78e-14
Hsap38.chr3.144025417.144025848.+	L1PA5|LINE/L1	5.71056	-2.58005	0.321625	-8.02191	1.04e-15	2.82e-14
Hsap38.chr10.91456385.91456777.-	L1MDa|LINE/L1 L1PA5|LINE/L1	4.64555	-2.60913	0.325411	-8.01795	1.08e-15	2.91e-14
Hsap38.chr5.76881186.76881857.-	HERVH-int|LTR/ERV1	189.763	4.67393	0.583402	8.01152	1.13e-15	3.06e-14
Hsap38.chr19.52899258.52899599.-	Harlequin-int|LTR/ERV1 AluY|SINE/Alu	10.5771	-2.94503	0.368079	-8.00109	1.23e-15	3.33e-14
Hsap38.chr15.77152117.77152671.-	L1PA4|LINE/L1	11.8801	-2.0161	0.252122	-7.99651	1.28e-15	3.45e-14
Hsap38.chr1.187343986.187347834.-	L1HS|LINE/L1	46.4134	-1.11933	0.140121	-7.98831	1.37e-15	3.68e-14
Hsap38.chr8.26398777.26399793.+	L1PA2|LINE/L1	59.2722	-1.79995	0.225424	-7.98476	1.41e-15	3.79e-14
Hsap38.chr16.34413088.34414926.-	HERVK-int|LTR/ERVK L1P1|LINE/L1	112.74	3.89035	0.487486	7.98043	1.46e-15	3.92e-14
Hsap38.chr2.69960660.69961718.-	.	42.9076	-2.89893	0.363336	-7.97864	1.48e-15	3.97e-14
Hsap38.chr13.45383593.45383883.-	HERVE-int|LTR/ERV1	104.05	4.10513	0.514931	7.97218	1.56e-15	4.18e-14
Hsap38.chr14.37505255.37505563.+	L1PA6|LINE/L1	1.38946	-3.89445	0.488714	-7.96878	1.6e-15	4.28e-14
Hsap38.chr3.158146063.158147085.-	L1PA5|LINE/L1 L1MC5a|LINE/L1 (GCT)n|Simple_repeat	36.2794	-1.94791	0.244442	-7.96883	1.6e-15	4.28e-14
Hsap38.chr4.143894568.143894978.+	L1PA3|LINE/L1	17.681	-3.00834	0.377539	-7.9683	1.61e-15	4.29e-14
Hsap38.chr1.187399333.187399896.+	L1PA7|LINE/L1	5.34835	-3.85791	0.48434	-7.96529	1.65e-15	4.39e-14
Hsap38.chr4.178986343.178988040.-	L1PA5|LINE/L1	86.3704	4.59272	0.576615	7.96497	1.65e-15	4.4e-14
Hsap38.chr3.155506573.155508579.-	L1PA2|LINE/L1	43.4522	-1.0892	0.136763	-7.96414	1.66e-15	4.42e-14
Hsap38.chr9.110420345.110422912.+	L1HS|LINE/L1	37.5102	-1.07852	0.135438	-7.96321	1.68e-15	4.45e-14
Hsap38.chr4.243460.244062.+	HERVK-int|LTR/ERVK	9.16904	-3.08129	0.387082	-7.9603	1.72e-15	4.55e-14
Hsap38.chr11.101419397.101419996.-	AluYb8|SINE/Alu L1MA5|LINE/L1	1.4383	-3.18238	0.399847	-7.95899	1.73e-15	4.59e-14
Hsap38.chrY.5606390.5610238.-	L1HS|LINE/L1	48.1318	-1.24302	0.156205	-7.95767	1.75e-15	4.64e-14
Hsap38.chr1.246241254.246241586.-	L1PA5|LINE/L1	69.4623	-1.64049	0.206217	-7.95517	1.79e-15	4.72e-14
Hsap38.chr9.2895015.2896517.-	L1PA4|LINE/L1	2.96816	-2.97931	0.374521	-7.95499	1.79e-15	4.73e-14
Hsap38.chr8.88687668.88691516.+	L1HS|LINE/L1	48.2699	-1.12422	0.141389	-7.95124	1.85e-15	4.86e-14
Hsap38.chr1.160696659.160697153.+	HERVK-int|LTR/ERVK	135.535	3.18794	0.401281	7.94441	1.95e-15	5.13e-14
Hsap38.chr16.47556059.47556580.-	L1PA3|LINE/L1	31.4071	-1.57424	0.198283	-7.93936	2.03e-15	5.34e-14
Hsap38.chr13.48468582.48470753.+	L1HS|LINE/L1	47.1619	-1.51699	0.191095	-7.93844	2.05e-15	5.37e-14
Hsap38.chr18.7968405.7972253.+	L1PA2|LINE/L1	61.5541	-1.74409	0.219751	-7.93665	2.08e-15	5.44e-14
Hsap38.chr4.70330238.70333291.+	L1HS|LINE/L1	38.2851	-1.11472	0.140595	-7.92862	2.22e-15	5.8e-14
Hsap38.chr19.57903500.57903895.+	HERVK14-int|LTR/ERVK LTR14B|LTR/ERVK	89.383	-1.91268	0.241261	-7.92784	2.23e-15	5.83e-14
Hsap38.chr2.158526318.158528429.+	L1PA2|LINE/L1	73.3225	-1.87168	0.236415	-7.91693	2.43e-15	6.36e-14
Hsap38.chr13.60507621.60508205.+	L1P2|LINE/L1	6.81206	-2.88792	0.364793	-7.91659	2.44e-15	6.37e-14
Hsap38.chr6.132183899.132184348.+	L1PB1|LINE/L1	1.94175	-6.88557	0.87048	-7.91009	2.57e-15	6.7e-14
Hsap38.chr3.148505342.148506271.-	L1PA7|LINE/L1	6.58958	-3.90408	0.493903	-7.90455	2.69e-15	6.99e-14
Hsap38.chr8.139460831.139461841.-	SVA_F|Retroposon/SVA HERVK-int|LTR/ERVK LTR5_Hs|LTR/ERVK	175.073	2.97056	0.376319	7.89373	2.93e-15	7.62e-14
Hsap38.chrX.56197358.56198107.+	L1PA6|LINE/L1	12.2356	-2.71523	0.344128	-7.89016	3.02e-15	7.83e-14
Hsap38.chr1.61946283.61947326.+	L1PA5|LINE/L1	18.1681	-2.68152	0.340004	-7.88672	3.1e-15	8.04e-14
Hsap38.chr19.21413371.21414213.-	HERVK9-int|LTR/ERVK	116.375	-2.12318	0.269372	-7.88196	3.22e-15	8.34e-14
Hsap38.chr12.92017375.92017839.-	L1PA4|LINE/L1 L1PA16|LINE/L1	1.72731	-3.07659	0.390376	-7.88109	3.25e-15	8.39e-14
Hsap38.chr8.122834628.122834897.-	HERVH48-int|LTR/ERV1	7.85041	-2.9196	0.370487	-7.88045	3.26e-15	8.42e-14
Hsap38.chr14.31869514.31869843.+	L1PB1|LINE/L1	4.17699	-3.38943	0.430285	-7.87716	3.35e-15	8.63e-14
Hsap38.chr2.148090578.148090901.+	L1PB1|LINE/L1	32.9346	-1.93413	0.245542	-7.877	3.35e-15	8.63e-14
Hsap38.chr7.135172453.135172755.+	Harlequin-int|LTR/ERV1	27.7041	-3.00614	0.381751	-7.87462	3.42e-15	8.79e-14
Hsap38.chr13.52717130.52717558.-	L1PA7|LINE/L1	2.04669	-3.1177	0.396255	-7.86792	3.61e-15	9.26e-14
Hsap38.chr1.145186339.145186593.+	AluSz6|SINE/Alu MER66-int|LTR/ERV1	123.066	4.1583	0.528653	7.86584	3.67e-15	9.4e-14
Hsap38.chr1.72391461.72391943.+	L1PA5|LINE/L1 L1PA10|LINE/L1	8.42631	-3.23392	0.411399	-7.86078	3.82e-15	9.78e-14
Hsap38.chr7.37138743.37139198.+	L1PB1|LINE/L1	19.0821	-2.30146	0.292854	-7.85872	3.88e-15	9.93e-14
Hsap38.chr8.75623070.75625394.-	L1HS|LINE/L1	26.7398	-1.23639	0.157416	-7.85432	4.02e-15	1.03e-13
Hsap38.chr3.113025194.113025796.-	LTR5_Hs|LTR/ERVK SVA_F|Retroposon/SVA HERVK-int|LTR/ERVK	122.345	3.44875	0.439233	7.85177	4.1e-15	1.05e-13
Hsap38.chr3.79129743.79132739.-	L1MA8|LINE/L1 L1HS|LINE/L1	29.9224	-1.35975	0.173198	-7.85082	4.13e-15	1.05e-13
Hsap38.chr4.15632693.15633043.-	L1PA6|LINE/L1	102.501	-2.41912	0.308246	-7.84801	4.23e-15	1.08e-13
Hsap38.chr3.54394540.54398382.-	L1HS|LINE/L1	40.2302	-1.11902	0.142667	-7.84358	4.38e-15	1.11e-13
Hsap38.chr10.97555975.97556523.-	Harlequin-int|LTR/ERV1	79.4152	6.72171	0.857002	7.84328	4.39e-15	1.11e-13
Hsap38.chr1.236188430.236188813.-	L1PA7|LINE/L1	14.1914	-2.82016	0.359559	-7.84339	4.39e-15	1.11e-13
Hsap38.chr12.68757024.68757314.+	L1PB|LINE/L1	18.2698	-2.02418	0.258084	-7.84311	4.4e-15	1.11e-13
Hsap38.chr7.16379738.16380382.-	L1PA3|LINE/L1	8.93576	-2.66222	0.340154	-7.82653	5.02e-15	1.27e-13
Hsap38.chr3.126046053.126046469.+	L1M4|LINE/L1 (AC)n|Simple_repeat	4.45326	-2.51533	0.321435	-7.8253	5.06e-15	1.28e-13
Hsap38.chr9.77411477.77412583.+	AluYe6|SINE/Alu L1PA4|LINE/L1	77.2658	-1.87542	0.239735	-7.82289	5.16e-15	1.3e-13
Hsap38.chr9.138184146.138186461.-	L1HS|LINE/L1	28.2454	-1.25888	0.161108	-7.81387	5.55e-15	1.4e-13
Hsap38.chrX.119437096.119439534.-	L1HS|LINE/L1	29.5704	-1.24639	0.159628	-7.8081	5.81e-15	1.46e-13
Hsap38.chr10.18575296.18575715.+	HERVIP10F-int|LTR/ERV1	11.7653	-2.29379	0.293838	-7.8063	5.89e-15	1.48e-13
Hsap38.chrX.65309710.65310237.+	L1PA6|LINE/L1	7.54089	-3.57145	0.457679	-7.80341	6.03e-15	1.51e-13
Hsap38.chr5.152886676.152890524.-	L1HS|LINE/L1	49.8554	-1.23404	0.158363	-7.79247	6.57e-15	1.65e-13
Hsap38.chr15.52474200.52474781.-	L1PA5|LINE/L1	25.6276	-2.03296	0.260941	-7.79089	6.65e-15	1.67e-13
Hsap38.chr6.77717862.77719964.-	LTR5_Hs|LTR/ERVK SVA_F|Retroposon/SVA HERVK-int|LTR/ERVK	295.156	2.89039	0.371072	7.78929	6.74e-15	1.69e-13
Hsap38.chr16.44233.44535.+	AluY|SINE/Alu (AC)n|Simple_repeat HERV3-int|LTR/ERV1	18.2963	-2.16489	0.278533	-7.77247	7.7e-15	1.92e-13
Hsap38.chr5.243959.244201.+	HERVK9-int|LTR/ERVK	16.1248	-2.26478	0.291694	-7.76424	8.21e-15	2.05e-13
Hsap38.chr1.68734929.68738177.-	L1HS|LINE/L1 MSTB2|LTR/ERVL-MaLR	34.3404	-1.09163	0.140624	-7.7628	8.31e-15	2.07e-13
Hsap38.chr2.201036843.201037127.+	L1PA4|LINE/L1	8.64385	-2.17013	0.279554	-7.76284	8.3e-15	2.07e-13
Hsap38.chr3.44751245.44751580.+	LOR1-int|LTR/ERV1	230.458	-1.78704	0.230218	-7.7624	8.33e-15	2.07e-13
Hsap38.chr21.6645910.6646617.+	L1PA7|LINE/L1	216.79	3.22742	0.416253	7.7535	8.94e-15	2.22e-13
Hsap38.chr9.65711135.65712151.-	L1PA3|LINE/L1	81.0711	2.83375	0.365627	7.75039	9.16e-15	2.27e-13
Hsap38.chr2.39988333.39988644.+	L1PA3|LINE/L1	1.81864	-2.99563	0.386581	-7.74903	9.26e-15	2.29e-13
Hsap38.chr13.45380759.45381166.-	HERVE-int|LTR/ERV1	100.305	3.64299	0.470394	7.74454	9.59e-15	2.37e-13
Hsap38.chr5.126892004.126893335.-	L1PA3|LINE/L1	78.6521	-1.94158	0.250733	-7.74363	9.66e-15	2.39e-13
Hsap38.chr1.239623719.239627567.-	L1HS|LINE/L1	57.8396	-1.09506	0.141421	-7.74327	9.69e-15	2.39e-13
Hsap38.chr14.31755993.31757546.-	L1PA3|LINE/L1 L1MC5|LINE/L1	19.7757	-1.93831	0.250477	-7.73849	1.01e-14	2.48e-13
Hsap38.chr2.71412047.71414134.-	L1HS|LINE/L1	77.6731	-1.3943	0.180219	-7.73667	1.02e-14	2.51e-13
Hsap38.chr3.43356061.43356558.+	L1PREC2|LINE/L1 AluSx4|SINE/Alu	16.3482	-2.6966	0.348571	-7.73615	1.02e-14	2.52e-13
Hsap38.chr10.31407616.31408563.+	L1PA3|LINE/L1	22.1306	-2.0389	0.263637	-7.73374	1.04e-14	2.57e-13
Hsap38.chr12.43474010.43476787.+	L1PA2|LINE/L1	36.5187	-1.31243	0.169814	-7.72864	1.09e-14	2.67e-13
Hsap38.chr18.71656638.71657807.+	L1HS|LINE/L1	10.2339	-1.67485	0.216871	-7.7228	1.14e-14	2.79e-13
Hsap38.chr14.31746183.31746539.-	L1M2|LINE/L1	5.44759	-2.829	0.366601	-7.71684	1.19e-14	2.92e-13
Hsap38.chr14.38674884.38675288.+	L1PA6|LINE/L1 AluY|SINE/Alu	2.12573	-3.08411	0.399717	-7.71572	1.2e-14	2.94e-13
Hsap38.chr21.6342509.6343216.-	L1PA7|LINE/L1	214.376	3.17948	0.412485	7.70811	1.28e-14	3.12e-13
Hsap38.chr14.52478970.52479392.+	L1PB1|LINE/L1	6.58675	-2.66234	0.345634	-7.70277	1.33e-14	3.25e-13
Hsap38.chr2.169251736.169254435.+	L1HS|LINE/L1	37.9779	-1.05279	0.136757	-7.69822	1.38e-14	3.36e-13
Hsap38.chr3.108751356.108753953.+	L1HS|LINE/L1	38.9556	-1.13373	0.147334	-7.69496	1.42e-14	3.44e-13
Hsap38.chrX.77079791.77080351.+	HERVK9-int|LTR/ERVK	2.40254	-3.48857	0.453752	-7.68826	1.49e-14	3.62e-13
Hsap38.chr2.34572498.34575536.-	L1HS|LINE/L1	38.7253	-1.08182	0.140823	-7.68216	1.56e-14	3.8e-13
Hsap38.chrX.56697847.56701539.+	L1HS|LINE/L1	56.1981	-1.07044	0.139541	-7.67118	1.7e-14	4.13e-13
Hsap38.chr1.167318982.167319497.-	HERVK9-int|LTR/ERVK	12.7827	-2.28195	0.297673	-7.66595	1.78e-14	4.3e-13
Hsap38.chr6.116346069.116347112.+	L1PA5|LINE/L1	13.8686	-2.26156	0.295027	-7.66561	1.78e-14	4.31e-13
Hsap38.chrX.80742707.80743720.-	L1PA4|LINE/L1	27.6365	-2.48992	0.324889	-7.66389	1.8e-14	4.36e-13
Hsap38.chr10.15915953.15919804.-	L1PA2|LINE/L1	34.6688	-1.07616	0.140687	-7.64934	2.02e-14	4.87e-13
Hsap38.chr3.66308682.66309170.-	L1PA8|LINE/L1	8.24733	-2.54521	0.333095	-7.64108	2.15e-14	5.19e-13
Hsap38.chr2.95823041.95823574.-	L1PA2|LINE/L1	229.583	-1.70108	0.22269	-7.63875	2.19e-14	5.28e-13
Hsap38.chr2.168502610.168502873.-	PRIMA4-int|LTR/ERV1	18.4727	-2.08703	0.273254	-7.6377	2.21e-14	5.31e-13
Hsap38.chr4.64995168.64996043.-	L1PA4|LINE/L1	1.77649	-2.91278	0.381364	-7.6378	2.21e-14	5.31e-13
Hsap38.chr5.145370976.145371395.-	L1PA8A|LINE/L1	8.18262	-4.00662	0.524695	-7.6361	2.24e-14	5.37e-13
Hsap38.chr3.121444718.121445101.-	L1MA3|LINE/L1	10.8866	-2.70123	0.353811	-7.63466	2.26e-14	5.43e-13
Hsap38.chr1.172593464.172594192.-	L1PA5|LINE/L1	26.4807	-1.9969	0.261843	-7.62634	2.42e-14	5.78e-13
Hsap38.chr6.118819003.118819512.-	L1PA8|LINE/L1	21.8137	-1.94573	0.255158	-7.62557	2.43e-14	5.81e-13
Hsap38.chr1.167322278.167322604.-	HERVK9-int|LTR/ERVK	5.52071	-2.73829	0.359347	-7.62019	2.53e-14	6.05e-13
Hsap38.chrX.155483001.155483771.-	L1PA13|LINE/L1	275.331	-1.42194	0.186656	-7.61794	2.58e-14	6.15e-13
Hsap38.chr4.47992685.47993020.-	(ATTT)n|Simple_repeat L1PB1|LINE/L1	1.60761	-3.88315	0.510019	-7.61373	2.66e-14	6.34e-13
Hsap38.chr11.107400899.107401624.+	L1PB1|LINE/L1	8.04782	-2.09836	0.275668	-7.6119	2.7e-14	6.43e-13
Hsap38.chrX.24910175.24910537.-	L1PA4|LINE/L1 L1MD2|LINE/L1	5.99541	-2.5547	0.335932	-7.6048	2.85e-14	6.78e-13
Hsap38.chr5.116245611.116246114.+	L1PA13|LINE/L1	70.107	-2.00331	0.263512	-7.60238	2.91e-14	6.9e-13
Hsap38.chr11.101697976.101698977.+	HERVK-int|LTR/ERVK	215.912	3.30603	0.435258	7.59557	3.06e-14	7.26e-13
Hsap38.chr7.152628713.152629846.-	L1PA5|LINE/L1	9.41525	-2.08749	0.274825	-7.5957	3.06e-14	7.26e-13
Hsap38.chrX.63542257.63543153.+	L1PA10|LINE/L1	25.731	-2.09318	0.27576	-7.59058	3.18e-14	7.53e-13
Hsap38.chr19.9633763.9634059.+	HERVIP10B3-int|LTR/ERV1	54.0918	-1.89335	0.24951	-7.58826	3.24e-14	7.66e-13
Hsap38.chr12.14707323.14707703.-	HERVH-int|LTR/ERV1	4.28197	-3.53409	0.465817	-7.58686	3.28e-14	7.73e-13
Hsap38.chr3.3829525.3829881.-	HERVL-int|LTR/ERVL	4.63764	-3.83667	0.505852	-7.58457	3.34e-14	7.86e-13
Hsap38.chr1.172435267.172435569.+	L1PA6|LINE/L1	2.13231	-3.0449	0.40166	-7.58079	3.43e-14	8.09e-13
Hsap38.chr4.63739532.63740434.-	L1PA5|LINE/L1	5.85762	-2.40113	0.316839	-7.57841	3.5e-14	8.23e-13
Hsap38.chr4.146526823.146527611.+	HERVE-int|LTR/ERV1	2.17095	-4.85293	0.640427	-7.57765	3.52e-14	8.27e-13
Hsap38.chr3.159095585.159099433.-	L1HS|LINE/L1	63.3675	-0.92261	0.121831	-7.57286	3.65e-14	8.57e-13
Hsap38.chr10.91792778.91793176.+	L1MA3|LINE/L1	2.32041	-4.12888	0.545694	-7.56629	3.84e-14	9e-13
Hsap38.chr10.76427562.76428155.-	L1PA5|LINE/L1	20.1415	-3.00412	0.397249	-7.56232	3.96e-14	9.27e-13
Hsap38.chr6.158302971.158303345.-	MER11A|LTR/ERVK HERVK11-int|LTR/ERVK	3.59878	-3.219	0.425675	-7.5621	3.97e-14	9.27e-13
Hsap38.chr19.44251670.44252017.+	L1PA7|LINE/L1	18.7796	-2.06528	0.273165	-7.56055	4.01e-14	9.37e-13
Hsap38.chr9.15949497.15950021.-	L1PA3|LINE/L1 L1HS|LINE/L1	9.27099	-2.34504	0.310248	-7.55859	4.07e-14	9.51e-13
Hsap38.chr18.9378125.9378466.+	L1MCa|LINE/L1 L1PREC2|LINE/L1	42.5792	-2.06866	0.27369	-7.55841	4.08e-14	9.51e-13
Hsap38.chr8.47452330.47452671.+	L1MB4|LINE/L1 L1PA5|LINE/L1	87.1774	-1.65617	0.219285	-7.55258	4.27e-14	9.93e-13
Hsap38.chr5.109261349.109265197.+	L1HS|LINE/L1	90.2721	-1.14204	0.151294	-7.54851	4.4e-14	1.02e-12
Hsap38.chr9.92074981.92075301.+	HERVH-int|LTR/ERV1	22.3984	-1.8201	0.241155	-7.54746	4.44e-14	1.03e-12
Hsap38.chr3.108659405.108660427.+	L1PA4|LINE/L1	16.9452	-2.01807	0.267544	-7.54293	4.6e-14	1.07e-12
Hsap38.chr7.26165429.26165893.-	L1MC5|LINE/L1 L1PA5|LINE/L1	26.0883	-2.92278	0.387688	-7.539	4.74e-14	1.1e-12
Hsap38.chr12.31551489.31552202.-	L1PA4|LINE/L1	31.3084	-2.27725	0.302059	-7.5391	4.73e-14	1.1e-12
Hsap38.chr3.32462696.32463214.-	HERVH-int|LTR/ERV1	74.5272	-2.2222	0.2952	-7.52778	5.16e-14	1.19e-12
Hsap38.chr7.141579989.141580306.-	HERVH-int|LTR/ERV1	4.19244	-2.85834	0.379773	-7.52644	5.21e-14	1.2e-12
Hsap38.chr14.53310389.53310868.+	L1PB|LINE/L1	7.03761	-3.01402	0.400767	-7.52062	5.45e-14	1.26e-12
Hsap38.chr1.85430679.85430996.-	L1PA7|LINE/L1	1.97897	-2.89384	0.384915	-7.51812	5.56e-14	1.28e-12
Hsap38.chr14.63116928.63120776.-	L1HS|LINE/L1	48.5312	-0.936436	0.124569	-7.51741	5.59e-14	1.29e-12
Hsap38.chr13.45382924.45383214.-	HERVE-int|LTR/ERV1	116.748	3.18659	0.42397	7.51609	5.64e-14	1.3e-12
Hsap38.chr4.55621114.55624173.+	L1PA2|LINE/L1	28.8378	-1.17506	0.156424	-7.51204	5.82e-14	1.34e-12
Hsap38.chr12.82422102.82422416.+	L1PA5|LINE/L1	13.8931	-2.10679	0.280493	-7.51102	5.87e-14	1.35e-12
Hsap38.chr6.44872594.44876445.+	L1PA2|LINE/L1	59.7356	-1.13078	0.150626	-7.5072	6.04e-14	1.38e-12
Hsap38.chrX.10907505.10907882.-	L1M3|LINE/L1	7.34331	-2.46732	0.328903	-7.50167	6.3e-14	1.44e-12
Hsap38.chr12.11287258.11287563.+	L1PA8|LINE/L1	12.1034	-2.92815	0.3904	-7.50038	6.36e-14	1.45e-12
Hsap38.chr11.85467094.85467702.-	L1PA4|LINE/L1	5.80555	-2.45287	0.327134	-7.49808	6.48e-14	1.48e-12
Hsap38.chr14.31708778.31710112.-	HERV9NC-int|LTR/ERV1	20.2521	-2.24387	0.299518	-7.4916	6.8e-14	1.55e-12
Hsap38.chr8.58916822.58920499.+	L1PA2|LINE/L1	49.1143	-1.16984	0.156295	-7.4848	7.17e-14	1.63e-12
Hsap38.chr4.91981848.91983617.+	L1HS|LINE/L1	17.9226	-1.31682	0.176112	-7.47718	7.59e-14	1.73e-12
Hsap38.chr5.137046429.137048708.-	L1PA2|LINE/L1	26.5341	-1.41845	0.189717	-7.47666	7.62e-14	1.73e-12
Hsap38.chr3.32462378.32462692.-	HERVH-int|LTR/ERV1	37.9955	-2.15548	0.288342	-7.47541	7.7e-14	1.75e-12
Hsap38.chr16.8841027.8841362.-	HERVH-int|LTR/ERV1	30.5484	-1.5845	0.212055	-7.47212	7.89e-14	1.79e-12
Hsap38.chr4.79970016.79972712.+	L1HS|LINE/L1	56.4938	-1.38471	0.185443	-7.46706	8.2e-14	1.86e-12
Hsap38.chr6.88664130.88664510.+	HERVE_a-int|LTR/ERV1	15.3343	-2.27785	0.30512	-7.46542	8.3e-14	1.88e-12
Hsap38.chr1.147306175.147306639.+	L1PA4|LINE/L1	34.8794	-1.87989	0.251916	-7.46236	8.5e-14	1.92e-12
Hsap38.chr7.64949909.64950220.+	HERVK9-int|LTR/ERVK	4.35581	-3.83906	0.514474	-7.4621	8.52e-14	1.92e-12
Hsap38.chr4.146528945.146529313.+	HERVE-int|LTR/ERV1	1.48965	-5.0615	0.67837	-7.46127	8.57e-14	1.93e-12
Hsap38.chr18.40845054.40848047.+	L1HS|LINE/L1	27.7336	-1.12035	0.150187	-7.4597	8.67e-14	1.95e-12
Hsap38.chr12.76803971.76804369.+	HERVP71A-int|LTR/ERV1	3.95161	-2.97257	0.398812	-7.45356	9.09e-14	2.04e-12
Hsap38.chr6.145741532.145741807.-	L1PA7|LINE/L1	2.14662	-3.46326	0.464807	-7.45095	9.27e-14	2.08e-12
Hsap38.chr3.183201565.183201915.-	L1PA5|LINE/L1 L1MB7|LINE/L1	2.69048	-3.34964	0.44977	-7.44745	9.52e-14	2.14e-12
Hsap38.chr3.177388911.177392843.-	L1PA2|LINE/L1	35.3606	-1.10274	0.148115	-7.44512	9.69e-14	2.17e-12
Hsap38.chr10.46348019.46348336.+	L1PB|LINE/L1	118.16	3.20128	0.430575	7.43489	1.05e-13	2.35e-12
Hsap38.chr11.9869535.9869924.+	AluSz6|SINE/Alu L1PA11|LINE/L1	5.94362	-3.19034	0.429121	-7.43459	1.05e-13	2.35e-12
Hsap38.chr4.81340464.81340892.-	L1PA16|LINE/L1 L1PA13|LINE/L1	2.48159	-5.42685	0.729979	-7.43425	1.05e-13	2.35e-12
Hsap38.chr1.108146224.108146715.-	L1PA7|LINE/L1	7.53023	-3.17003	0.42655	-7.43178	1.07e-13	2.39e-12
Hsap38.chr18.13656666.13657271.+	AluSq2|SINE/Alu HERV17-int|LTR/ERV1	5.58715	-3.15484	0.424686	-7.42864	1.1e-13	2.45e-12
Hsap38.chr4.106069928.106070533.-	L1PA6|LINE/L1	20.0216	-1.82742	0.246073	-7.42634	1.12e-13	2.49e-12
Hsap38.chr1.41091066.41091329.+	L1PA5|LINE/L1	18.189	-1.92248	0.258878	-7.4262	1.12e-13	2.49e-12
Hsap38.chr1.187333119.187334147.-	L1PA4|LINE/L1	12.0489	-2.10229	0.28315	-7.42465	1.13e-13	2.51e-12
Hsap38.chr11.73065163.73065732.+	L1PA7|LINE/L1	88.5094	2.6621	0.358727	7.42095	1.16e-13	2.58e-12
Hsap38.chr1.148324285.148324569.-	Harlequin-int|LTR/ERV1	3.69055	-3.54094	0.477169	-7.42071	1.16e-13	2.58e-12
Hsap38.chr11.74890970.74892592.+	L1PA4|LINE/L1	60.8963	-1.6418	0.221255	-7.4204	1.17e-13	2.59e-12
Hsap38.chr18.59404161.59408012.-	L1PA2|LINE/L1	47.6326	-1.01936	0.137476	-7.41477	1.22e-13	2.7e-12
Hsap38.chr1.50888337.50889302.-	L1PA5|LINE/L1	47.1726	-1.59713	0.21565	-7.40614	1.3e-13	2.88e-12
Hsap38.chr18.80011092.80011427.-	HUERS-P3-int|LTR/ERV1	6.56248	-2.84643	0.384393	-7.40501	1.31e-13	2.89e-12
Hsap38.chr9.5962118.5963284.+	L1PA2|LINE/L1	41.9732	-1.38953	0.187645	-7.40511	1.31e-13	2.89e-12
Hsap38.chr1.237077440.237081072.+	L1HS|LINE/L1	45.0923	-1.06076	0.143315	-7.40161	1.35e-13	2.97e-12
Hsap38.chr2.208774217.208774534.+	L1PA3|LINE/L1	7.27929	-2.83361	0.382935	-7.39972	1.36e-13	3.01e-12
Hsap38.chr9.8325755.8326579.-	L1PA7|LINE/L1	4.93973	-3.96043	0.535519	-7.39551	1.41e-13	3.1e-12
Hsap38.chr8.47403122.47403937.+	L1PA5|LINE/L1	57.9113	-1.77693	0.240589	-7.38573	1.52e-13	3.33e-12
Hsap38.chr2.148383812.148384612.+	L1PA4|LINE/L1	31.9368	-1.74298	0.236023	-7.38477	1.53e-13	3.35e-12
Hsap38.chr4.81127618.81128118.-	L1PA7|LINE/L1	10.6989	-3.0254	0.409955	-7.37983	1.58e-13	3.47e-12
Hsap38.chr9.28112130.28115981.-	L1HS|LINE/L1	47.1097	-1.05877	0.143476	-7.3794	1.59e-13	3.48e-12
Hsap38.chr2.176307683.176308420.-	L1PA6|LINE/L1	35.5145	5.56793	0.754611	7.37854	1.6e-13	3.5e-12
Hsap38.chr2.187511408.187511770.+	Harlequin-int|LTR/ERV1	27.7709	-3.70033	0.501937	-7.3721	1.68e-13	3.67e-12
Hsap38.chr11.74827819.74828193.+	L1PA11|LINE/L1	54.5306	-1.71984	0.233311	-7.37145	1.69e-13	3.68e-12
Hsap38.chr4.53096984.53098492.-	L1PA5|LINE/L1	67.9456	-2.14048	0.290812	-7.36037	1.83e-13	4e-12
Hsap38.chr3.161710297.161711328.+	L1PA7|LINE/L1	4.6342	-4.91578	0.668089	-7.35798	1.87e-13	4.07e-12
Hsap38.chr11.103976316.103976723.-	L1PA8|LINE/L1	2.8068	-3.862	0.525438	-7.35006	1.98e-13	4.31e-12
Hsap38.chr16.10421656.10422327.-	HERVK9-int|LTR/ERVK	2.44903	-2.72213	0.370443	-7.34832	2.01e-13	4.36e-12
Hsap38.chr14.66835231.66835821.+	L1PA3|LINE/L1	12.6452	-2.35826	0.321112	-7.34407	2.07e-13	4.5e-12
Hsap38.chrX.155301573.155303636.-	L1PA2|LINE/L1	26.0767	-1.60531	0.218607	-7.34337	2.08e-13	4.52e-12
Hsap38.chr2.134596127.134597803.-	L1PA5|LINE/L1	26.859	-2.656	0.361789	-7.3413	2.12e-13	4.58e-12
Hsap38.chr6.104491352.104495203.+	L1PA2|LINE/L1	39.9338	-1.20622	0.164307	-7.34125	2.12e-13	4.58e-12
Hsap38.chr16.14124052.14124669.-	L1PA7|LINE/L1	4.86915	-2.80441	0.382166	-7.3382	2.16e-13	4.68e-12
Hsap38.chr4.150835888.150836655.-	L1PA5|LINE/L1	4.8729	-2.90825	0.396474	-7.33529	2.21e-13	4.78e-12
Hsap38.chr2.8897245.8897661.-	HERV9NC-int|LTR/ERV1	12.2761	-3.57338	0.487201	-7.33452	2.23e-13	4.8e-12
Hsap38.chr11.118723947.118724297.-	HERVK-int|LTR/ERVK	86.0761	4.07117	0.555276	7.3318	2.27e-13	4.89e-12
Hsap38.chr14.92047132.92047968.-	HERVH-int|LTR/ERV1	3.23767	-2.76026	0.376528	-7.33081	2.29e-13	4.93e-12
Hsap38.chr8.40434172.40437084.+	L1PA2|LINE/L1	43.5523	-1.10812	0.151193	-7.32919	2.32e-13	4.98e-12
Hsap38.chr2.147931553.147932080.+	L1P1|LINE/L1 L1PA2|LINE/L1	43.4284	-1.60516	0.219094	-7.32636	2.36e-13	5.08e-12
Hsap38.chr10.99823406.99825052.-	HERVK-int|LTR/ERVK	103.121	3.23715	0.441909	7.32538	2.38e-13	5.11e-12
Hsap38.chr16.73825485.73828469.-	L1PA2|LINE/L1	32.5561	-1.11153	0.151759	-7.32432	2.4e-13	5.15e-12
Hsap38.chr2.196754467.196755558.-	L1PA7|LINE/L1	22.5518	-2.39733	0.327598	-7.31791	2.52e-13	5.39e-12
Hsap38.chr15.76264851.76265219.+	HERVK14-int|LTR/ERVK	2.4439	-2.66697	0.364646	-7.31386	2.6e-13	5.55e-12
Hsap38.chr3.185563473.185564939.-	LTR5_Hs|LTR/ERVK SVA_F|Retroposon/SVA HERVK-int|LTR/ERVK	92.93	4.91274	0.671884	7.31189	2.63e-13	5.63e-12
Hsap38.chrX.65130663.65131277.-	HERVH-int|LTR/ERV1	6.54763	-3.85145	0.52692	-7.30936	2.68e-13	5.73e-12
Hsap38.chr1.43458173.43458646.+	L1ME3D|LINE/L1	7.19096	-2.59741	0.355373	-7.30895	2.69e-13	5.74e-12
Hsap38.chr4.166571938.166574511.+	L1HS|LINE/L1	29.9356	-1.1411	0.156141	-7.30815	2.71e-13	5.77e-12
Hsap38.chr10.5247316.5251164.+	L1HS|LINE/L1	71.8242	-1.16968	0.160241	-7.29955	2.89e-13	6.15e-12
Hsap38.chr12.29326637.29327062.+	L1PA4|LINE/L1	27.7276	-1.65017	0.226141	-7.29708	2.94e-13	6.25e-12
Hsap38.chr21.14120655.14121116.+	HERV1_I-int|LTR/ERV1	1.45222	-3.1695	0.434544	-7.29384	3.01e-13	6.4e-12
Hsap38.chr9.92084445.92085773.-	L1PA3|LINE/L1	3.17293	-3.08926	0.423559	-7.29358	3.02e-13	6.4e-12
Hsap38.chr19.9638414.9639133.-	HERVH-int|LTR/ERV1	142.323	2.08128	0.285527	7.28927	3.12e-13	6.61e-12
Hsap38.chr3.42861482.42861835.+	L1PA7|LINE/L1	2.53445	-3.38158	0.464052	-7.28707	3.17e-13	6.71e-12
Hsap38.chr3.41389159.41390037.-	L1PA4|LINE/L1	22.3296	-2.15064	0.295185	-7.28574	3.2e-13	6.77e-12
Hsap38.chr1.119170639.119171211.-	HERV17-int|LTR/ERV1	35.9179	5.57954	0.766063	7.28339	3.26e-13	6.88e-12
Hsap38.chr14.73130182.73130580.-	HERVH-int|LTR/ERV1	10.1877	-2.57157	0.353191	-7.28096	3.31e-13	7e-12
Hsap38.chr14.105827563.105828042.-	L1PB1|LINE/L1	7.28184	-5.47837	0.752618	-7.27909	3.36e-13	7.09e-12
Hsap38.chr7.141580723.141581658.-	HERVH-int|LTR/ERV1	7.91859	-2.27263	0.312361	-7.27565	3.45e-13	7.26e-12
Hsap38.chr11.8511472.8511726.-	L1PB2|LINE/L1	6.22539	-6.72215	0.92425	-7.27309	3.51e-13	7.39e-12
Hsap38.chr8.99051188.99053023.-	L1PA4|LINE/L1	85.5355	2.22788	0.30654	7.26781	3.65e-13	7.68e-12
Hsap38.chrX.135278666.135279073.-	L1PA7|LINE/L1	1.88761	-2.90202	0.399421	-7.26557	3.71e-13	7.8e-12
Hsap38.chr1.119152419.119153711.-	AluYb8|SINE/Alu L1PA4|LINE/L1	129.867	2.38219	0.328073	7.26118	3.84e-13	8.05e-12
Hsap38.chr9.5136460.5136996.+	L1PA7|LINE/L1	86.1157	-2.06491	0.284446	-7.25941	3.89e-13	8.15e-12
Hsap38.chr12.28275271.28276116.+	L1PA4|LINE/L1	27.3724	-2.70728	0.37297	-7.25871	3.91e-13	8.18e-12
Hsap38.chr5.111712988.111713482.-	L1PA7|LINE/L1	13.2752	-2.76206	0.380755	-7.25416	4.04e-13	8.45e-12
Hsap38.chr6.2310890.2311483.-	Harlequin-int|LTR/ERV1	74.3458	4.63682	0.63955	7.25013	4.16e-13	8.7e-12
Hsap38.chrX.64882130.64882654.+	L1PA5|LINE/L1	6.94523	-2.77434	0.38267	-7.24995	4.17e-13	8.7e-12
Hsap38.chrX.9506801.9507334.+	L1PA8A|LINE/L1	30.6184	-2.77414	0.382729	-7.2483	4.22e-13	8.8e-12
Hsap38.chr5.82268086.82268358.-	Harlequin-int|LTR/ERV1	12.2872	-2.33115	0.321785	-7.24444	4.34e-13	9.04e-12
Hsap38.chr5.86512651.86516499.+	L1HS|LINE/L1	40.5879	-1.02101	0.141044	-7.23894	4.52e-13	9.41e-12
Hsap38.chr9.122648179.122648730.+	L1PA7|LINE/L1	2.04469	-3.47244	0.480686	-7.22393	5.05e-13	1.05e-11
Hsap38.chr4.111896762.111900610.+	L1HS|LINE/L1	47.1925	-1.14213	0.158158	-7.22148	5.14e-13	1.07e-11
Hsap38.chr1.237019686.237023510.-	L1HS|LINE/L1	46.8215	-1.02601	0.14216	-7.21727	5.3e-13	1.1e-11
Hsap38.chr2.24801551.24804202.-	L1PA4|LINE/L1	81.261	-1.31709	0.182542	-7.21527	5.38e-13	1.12e-11
Hsap38.chr6.2417993.2421841.-	L1HS|LINE/L1	61.0802	-0.891797	0.123684	-7.21027	5.58e-13	1.16e-11
Hsap38.chr6.72988876.72992724.-	L1HS|LINE/L1	71.5783	-1.20882	0.167729	-7.20697	5.72e-13	1.18e-11
Hsap38.chr2.186397560.186398240.-	L1PA5|LINE/L1	32.7739	-1.62584	0.225658	-7.20489	5.81e-13	1.2e-11
Hsap38.chr7.81178629.81179294.-	L1PA6|LINE/L1	8.27937	-4.7185	0.654979	-7.20404	5.85e-13	1.21e-11
Hsap38.chr6.90057854.90059524.+	L1PA4|LINE/L1	36.6181	-2.50002	0.347262	-7.19924	6.05e-13	1.25e-11
Hsap38.chr12.42445855.42446199.+	HERVK22-int|LTR/ERVK	76.6307	-1.90561	0.26478	-7.19697	6.16e-13	1.27e-11
Hsap38.chr20.34134548.34134958.+	HERVK-int|LTR/ERVK	12.2441	-3.75588	0.522769	-7.18459	6.74e-13	1.39e-11
Hsap38.chr10.18574481.18574765.+	HERVIP10F-int|LTR/ERV1	7.55138	-2.29793	0.320076	-7.17931	7.01e-13	1.44e-11
Hsap38.chr17.43328016.43328534.-	HERVK13-int|LTR/ERVK	2.41509	-2.95922	0.412285	-7.1776	7.09e-13	1.46e-11
Hsap38.chrX.118415085.118415390.-	L1PB1|LINE/L1	21.8372	-1.74035	0.24254	-7.17552	7.2e-13	1.48e-11
Hsap38.chr19.20810822.20811718.+	L1PA3|LINE/L1	333.232	-1.67923	0.234081	-7.17371	7.3e-13	1.5e-11
Hsap38.chr5.74709794.74710663.+	L1PA3|LINE/L1	33.6632	-1.95358	0.272468	-7.16994	7.5e-13	1.54e-11
Hsap38.chr10.109549437.109550663.+	L1PA6|LINE/L1	2.81204	-2.46215	0.343503	-7.16776	7.62e-13	1.56e-11
Hsap38.chr16.60877286.60879787.+	L1PA2|LINE/L1	29.1071	-1.1666	0.162829	-7.16455	7.8e-13	1.59e-11
Hsap38.chr6.118948516.118948932.+	AluY|SINE/Alu L1PBa|LINE/L1	14.6188	-2.80986	0.392633	-7.15646	8.28e-13	1.69e-11
Hsap38.chr19.36325561.36326190.-	HERVS71-int|LTR/ERV1	194.199	-3.24749	0.454026	-7.15266	8.51e-13	1.74e-11
Hsap38.chr1.178142672.178142998.-	HERV17-int|LTR/ERV1	7.00154	-4.5458	0.635854	-7.14912	8.73e-13	1.78e-11
Hsap38.chr11.108201051.108201761.+	MER52-int|LTR/ERV1	19.7642	-2.20319	0.308183	-7.14895	8.74e-13	1.78e-11
Hsap38.chr11.108200570.108200986.+	MER52-int|LTR/ERV1	12.7319	-2.26119	0.316306	-7.14874	8.76e-13	1.78e-11
Hsap38.chr9.35021888.35022178.-	HERVH-int|LTR/ERV1	24.3709	-2.29973	0.322135	-7.13903	9.4e-13	1.91e-11
Hsap38.chr7.64532795.64533778.+	L1PB1|LINE/L1	32.2126	5.42507	0.759911	7.13909	9.4e-13	1.91e-11
Hsap38.chr5.45660399.45664250.+	L1PA2|LINE/L1	45.9985	-0.922059	0.129249	-7.13399	9.75e-13	1.98e-11
Hsap38.chr11.3353723.3354364.-	HERVFH21-int|LTR/ERV1	37.7997	-2.20471	0.309052	-7.13378	9.76e-13	1.98e-11
Hsap38.chr14.67905926.67906483.-	L1PREC2|LINE/L1	31.8669	-1.64177	0.230428	-7.12488	1.04e-12	2.11e-11
Hsap38.chr6.162664929.162665531.+	L1PA8A|LINE/L1	5.10835	-3.83291	0.538119	-7.12278	1.06e-12	2.14e-11
Hsap38.chr11.86573337.86574023.-	L1PA8|LINE/L1	8.11026	-4.03551	0.56681	-7.11968	1.08e-12	2.18e-11
Hsap38.chr10.19160133.19161059.-	L1P1|LINE/L1 L1HS|LINE/L1	7.742	-1.68166	0.236229	-7.11878	1.09e-12	2.2e-11
Hsap38.chr13.51710238.51712073.+	L1PA5|LINE/L1	287.524	-2.03951	0.286731	-7.11299	1.14e-12	2.29e-11
Hsap38.chr9.132526516.132529299.+	AluY|SINE/Alu L1MD2|LINE/L1 L1HS|LINE/L1	27.7597	-1.13721	0.159892	-7.11234	1.14e-12	2.3e-11
Hsap38.chr5.120282196.120282522.-	L1PA3|LINE/L1 L1M7|LINE/L1	3.3912	-2.36213	0.332688	-7.10014	1.25e-12	2.51e-11
Hsap38.chr12.12420837.12421520.-	L1PA6|LINE/L1	8.84637	-2.46982	0.347896	-7.0993	1.25e-12	2.52e-11
Hsap38.chr6.133649930.133653007.+	MLT2A1|LTR/ERVL HERVL-int|LTR/ERVL L1HS|LINE/L1	31.9129	-1.06793	0.150523	-7.09482	1.3e-12	2.6e-11
Hsap38.chr5.39789610.39793461.+	L1PA2|LINE/L1	55.782	-1.24774	0.175898	-7.09357	1.31e-12	2.62e-11
Hsap38.chr1.104844055.104846964.-	L1HS|LINE/L1	42.2816	-1.07072	0.151132	-7.08466	1.39e-12	2.79e-11
Hsap38.chr1.235849060.235849323.+	L1PB1|LINE/L1	95.4605	5.90537	0.833576	7.08437	1.4e-12	2.79e-11
Hsap38.chr15.42889262.42889567.+	HERVH-int|LTR/ERV1	7.07668	-2.4888	0.35143	-7.08191	1.42e-12	2.84e-11
Hsap38.chr7.150311700.150312284.+	HERVH-int|LTR/ERV1	4.60952	-3.17128	0.44781	-7.08175	1.42e-12	2.84e-11
Hsap38.chr3.121932982.121936398.-	L1PA3|LINE/L1	334.886	2.03589	0.287577	7.07948	1.45e-12	2.89e-11
Hsap38.chr1.152261181.152261462.-	L1PA6|LINE/L1	1.58364	-2.90313	0.410232	-7.07678	1.48e-12	2.94e-11
Hsap38.chr10.48020549.48020866.-	L1PB|LINE/L1	93.1781	3.1091	0.439432	7.07527	1.49e-12	2.97e-11
Hsap38.chr13.43061337.43061681.-	HERVH-int|LTR/ERV1 MSTB|LTR/ERVL-MaLR	7.40324	-2.51032	0.354911	-7.07309	1.52e-12	3.01e-11
Hsap38.chr14.31795592.31797799.-	L1HS|LINE/L1	45.2481	-1.00767	0.142624	-7.06521	1.6e-12	3.19e-11
Hsap38.chr6.90031142.90031537.+	L1PA4|LINE/L1	1.90316	-2.83932	0.401925	-7.0643	1.61e-12	3.21e-11
Hsap38.chr2.177975036.177977675.+	L1HS|LINE/L1	34.6866	-1.21472	0.171961	-7.06391	1.62e-12	3.21e-11
Hsap38.chr21.14119332.14120315.+	HERV1_I-int|LTR/ERV1	20.3944	-4.16863	0.590192	-7.06318	1.63e-12	3.22e-11
Hsap38.chr8.134349879.134350421.-	L1PA10|LINE/L1	1.65554	-3.25546	0.461102	-7.06016	1.66e-12	3.29e-11
Hsap38.chr14.36894123.36895253.-	L1PA4|LINE/L1	6.8554	-2.37461	0.33639	-7.05909	1.68e-12	3.31e-11
Hsap38.chrX.56030161.56030826.-	HERVE_a-int|LTR/ERV1	2.31048	-3.08937	0.437708	-7.05806	1.69e-12	3.34e-11
Hsap38.chr2.224810705.224813086.-	L1PA4|LINE/L1 L1MA9|LINE/L1	355.556	-2.2626	0.320735	-7.05442	1.73e-12	3.42e-11
Hsap38.chr10.52237086.52239113.+	L1PA2|LINE/L1	23.9476	-1.51413	0.214881	-7.04636	1.84e-12	3.62e-11
Hsap38.chr11.47114714.47115178.-	L1PA6|LINE/L1	14.3378	-1.90462	0.27089	-7.03099	2.05e-12	4.04e-11
Hsap38.chr14.66877121.66877459.+	L1PA7|LINE/L1	5.36579	-2.94478	0.41897	-7.02862	2.09e-12	4.11e-11
Hsap38.chr13.41747706.41748155.-	L1PA4|LINE/L1	3.21462	-3.13336	0.44603	-7.02498	2.14e-12	4.21e-11
Hsap38.chr7.33331109.33331552.+	L1PREC2|LINE/L1	3.74787	-3.03356	0.431839	-7.02475	2.14e-12	4.21e-11
Hsap38.chr6.119692524.119693012.-	L1P3|LINE/L1	4.68861	-3.07568	0.438004	-7.02205	2.19e-12	4.29e-11
Hsap38.chr10.99822184.99823044.-	HERVK-int|LTR/ERVK	72.2783	4.1421	0.589963	7.02095	2.2e-12	4.32e-11
Hsap38.chr4.184738223.184738828.+	HERV9NC-int|LTR/ERV1	4.48656	-3.41467	0.486399	-7.02031	2.21e-12	4.34e-11
Hsap38.chr19.20629566.20630771.-	L1PA4|LINE/L1	32.1396	-2.50511	0.356979	-7.01754	2.26e-12	4.42e-11
Hsap38.chr10.47512457.47512774.-	L1PB|LINE/L1	94.3736	3.05883	0.43602	7.01534	2.29e-12	4.48e-11
Hsap38.chr10.19692848.19694416.+	(TA)n|Simple_repeat L1PA5|LINE/L1	37.0391	-3.13722	0.447212	-7.01507	2.3e-12	4.49e-11
Hsap38.chr1.110969673.110970611.+	L1PA13|LINE/L1	3.40401	-5.8523	0.834643	-7.01175	2.35e-12	4.59e-11
Hsap38.chr3.812485.814710.+	L1PA3|LINE/L1	30.37	-1.35655	0.193573	-7.00796	2.42e-12	4.71e-11
Hsap38.chrX.64882537.64883448.+	L1PA5|LINE/L1	4.80745	-2.60016	0.371236	-7.00406	2.49e-12	4.84e-11
Hsap38.chr1.179935183.179935722.-	AluSc8|SINE/Alu ERV24B_Prim-int|LTR/ERV1	3.24303	-3.87405	0.55381	-6.99527	2.65e-12	5.15e-11
Hsap38.chr16.20757839.20758285.-	L1PA3|LINE/L1	1.52708	-2.86496	0.409632	-6.99398	2.67e-12	5.19e-11
Hsap38.chr7.4593656.4596523.-	HERVK-int|LTR/ERVK	129.584	2.70363	0.386725	6.99108	2.73e-12	5.29e-11
Hsap38.chr17.61665167.61665490.-	L1PA7|LINE/L1	1.97112	-4.41046	0.630875	-6.99102	2.73e-12	5.29e-11
Hsap38.chr11.14827191.14827496.+	L1PA13|LINE/L1	28.9008	-2.4891	0.356167	-6.98858	2.78e-12	5.38e-11
Hsap38.chr11.77858980.77859678.-	HERV17-int|LTR/ERV1	102.04	-1.54738	0.221423	-6.98834	2.78e-12	5.39e-11
Hsap38.chr6.145870515.145870925.-	AluYm1|SINE/Alu L1MC|LINE/L1	18.6388	-2.13556	0.305837	-6.9827	2.9e-12	5.6e-11
Hsap38.chr10.46120695.46121012.+	L1PB|LINE/L1	84.7449	3.05061	0.437035	6.98026	2.95e-12	5.69e-11
Hsap38.chr5.54181968.54183698.-	L1PA2|LINE/L1	39.9641	-1.33863	0.191987	-6.97255	3.11e-12	6.01e-11
Hsap38.chr7.24628155.24628619.+	L1PA7|LINE/L1	14.8468	-3.05344	0.438115	-6.9695	3.18e-12	6.14e-11
Hsap38.chr5.37747124.37747675.+	L1PA8A|LINE/L1	21.3223	-1.71403	0.245978	-6.96825	3.21e-12	6.19e-11
Hsap38.chr17.75028020.75028286.+	HERVK14-int|LTR/ERVK AluY|SINE/Alu	2.65992	-3.14291	0.451685	-6.9582	3.45e-12	6.64e-11
Hsap38.chr6.38130255.38130965.-	L1PB1|LINE/L1	51.0214	-1.63605	0.235237	-6.95487	3.53e-12	6.79e-11
Hsap38.chr4.17678019.17678501.+	L1PB1|LINE/L1	2.28313	-3.72305	0.535551	-6.95181	3.61e-12	6.93e-11
Hsap38.chr2.177370184.177371221.-	L1PA8|LINE/L1	140.107	-1.51939	0.218618	-6.95	3.65e-12	7.01e-11
Hsap38.chr15.99882580.99883086.-	L1PA4|LINE/L1	2.64469	-2.72552	0.392307	-6.94742	3.72e-12	7.14e-11
Hsap38.chr11.103422361.103422708.+	L1PA10|LINE/L1	2.61216	-4.31112	0.620825	-6.94418	3.81e-12	7.3e-11
Hsap38.chr5.37526487.37526837.+	L1PA5|LINE/L1	29.9626	-1.53548	0.221142	-6.94341	3.83e-12	7.33e-11
Hsap38.chr5.132606374.132607084.+	L1P3|LINE/L1 L3|LINE/CR1	27.0478	-1.63744	0.235869	-6.94214	3.86e-12	7.39e-11
Hsap38.chr13.108511191.108513146.-	L1HS|LINE/L1	17.8643	-1.31037	0.188763	-6.94187	3.87e-12	7.39e-11
Hsap38.chr13.45378369.45378650.-	HERVE-int|LTR/ERV1	141.728	2.50277	0.360902	6.93475	4.07e-12	7.77e-11
Hsap38.chr3.58980254.58981219.+	L1PA4|LINE/L1	6.79015	-2.21722	0.31976	-6.93403	4.09e-12	7.8e-11
Hsap38.chr17.12450709.12453963.-	L1PA2|LINE/L1	33.8702	-1.14849	0.165735	-6.9297	4.22e-12	8.04e-11
Hsap38.chr5.32826004.32827998.+	L1HS|LINE/L1	26.6368	-1.23126	0.177736	-6.92743	4.29e-12	8.16e-11
Hsap38.chrX.146620568.146622130.+	L1P1|LINE/L1	79.5688	3.16804	0.457402	6.92617	4.32e-12	8.22e-11
Hsap38.chr6.90164243.90165289.+	L1PA4|LINE/L1	14.4885	-2.32065	0.335159	-6.92403	4.39e-12	8.34e-11
Hsap38.chrX.63427228.63427704.-	LTR46-int|LTR/ERV1	273.209	-1.77565	0.25671	-6.91692	4.62e-12	8.76e-11
Hsap38.chr2.60038359.60039222.+	L1PA4|LINE/L1	9.48658	-1.91053	0.276273	-6.91537	4.67e-12	8.85e-11
Hsap38.chrX.50652993.50653745.-	L1PA7|LINE/L1	4.34567	-2.94579	0.426778	-6.90239	5.11e-12	9.69e-11
Hsap38.chr11.94902715.94903044.+	L1PA16|LINE/L1	3.09283	-4.75668	0.689486	-6.89888	5.24e-12	9.92e-11
Hsap38.chr9.21020930.21022156.+	L1PA5|LINE/L1	69.9059	-1.52074	0.220442	-6.8986	5.25e-12	9.93e-11
Hsap38.chr9.27023153.27023482.-	L1PB1|LINE/L1	19.5874	-2.08255	0.302047	-6.8948	5.39e-12	1.02e-10
Hsap38.chr6.166888425.166888787.+	L1PA5|LINE/L1	31.6821	5.39857	0.783903	6.88679	5.71e-12	1.08e-10
Hsap38.chr2.36112728.36114788.-	L1HS|LINE/L1	25.0343	-1.23948	0.180105	-6.882	5.9e-12	1.11e-10
Hsap38.chr3.15970828.15971256.+	LTR33A_|LTR/ERVL L1PB|LINE/L1	14.1455	-2.81891	0.40976	-6.87943	6.01e-12	1.13e-10
Hsap38.chr16.8057743.8060580.+	L1P1|LINE/L1 L1PA2|LINE/L1	30.6727	-1.09881	0.159783	-6.87688	6.12e-12	1.15e-10
Hsap38.chr1.165971086.165974430.-	L1HS|LINE/L1	36.8396	-1.0345	0.15064	-6.86735	6.54e-12	1.23e-10
Hsap38.chr10.18575719.18576060.+	HERVIP10F-int|LTR/ERV1	8.97103	-2.05073	0.298642	-6.86685	6.56e-12	1.23e-10
Hsap38.chr10.73684975.73685292.-	L1PB|LINE/L1	93.9981	2.87558	0.419073	6.86176	6.8e-12	1.28e-10
Hsap38.chrX.65228097.65228762.+	L1PA3|LINE/L1	13.0102	-2.23538	0.325769	-6.86185	6.8e-12	1.28e-10
Hsap38.chr5.83316298.83320149.+	L1PA2|LINE/L1	119.141	-1.305	0.190507	-6.85014	7.38e-12	1.38e-10
Hsap38.chrX.78163074.78163547.+	L1PBa1|LINE/L1 AluSq2|SINE/Alu	2.91291	-3.83837	0.560377	-6.84962	7.4e-12	1.39e-10
Hsap38.chr6.136852182.136853210.+	L1HS|LINE/L1 MER58A|DNA/hAT-Charlie	13.2545	-1.50929	0.220359	-6.84926	7.42e-12	1.39e-10
Hsap38.chr2.59263469.59264713.+	L1PA4|LINE/L1	11.8995	-1.93525	0.282638	-6.84712	7.54e-12	1.41e-10
Hsap38.chr20.18519000.18519587.-	HERVH-int|LTR/ERV1	3.65329	-3.29706	0.481884	-6.84203	7.81e-12	1.46e-10
Hsap38.chr17.66179830.66180267.-	L1MA3|LINE/L1	3.3464	-6.14773	0.89883	-6.8397	7.94e-12	1.48e-10
Hsap38.chr9.131684374.131684718.+	HERVK9-int|LTR/ERVK	1.90654	-2.71349	0.396839	-6.83775	8.04e-12	1.5e-10
Hsap38.chr11.88030540.88032417.+	L1PA3|LINE/L1	22.1576	-1.52604	0.22327	-6.83493	8.2e-12	1.53e-10
Hsap38.chr11.84734386.84735030.-	L1PA5|LINE/L1	5.1199	-2.35398	0.344603	-6.83099	8.43e-12	1.57e-10
Hsap38.chrX.120084168.120085298.-	HERV15-int|LTR/ERV1	32.5547	5.43875	0.797136	6.82287	8.92e-12	1.66e-10
Hsap38.chr11.76093589.76094083.-	L1PA5|LINE/L1	38.5771	-1.51256	0.221723	-6.82183	8.99e-12	1.67e-10
Hsap38.chr3.98871275.98871550.-	L1PB|LINE/L1	5.37515	-5.00523	0.734154	-6.81769	9.25e-12	1.72e-10
Hsap38.chr4.67656511.67657269.+	L1P2|LINE/L1	79.7895	2.43612	0.35732	6.81774	9.25e-12	1.72e-10
Hsap38.chr2.213567453.213570227.-	L1HS|LINE/L1	29.176	-1.11081	0.162989	-6.81525	9.41e-12	1.74e-10
Hsap38.chr11.43778006.43778875.+	L1PA3|LINE/L1	28.9591	-1.54602	0.227158	-6.8059	1e-11	1.86e-10
Hsap38.chr17.31180348.31181082.+	L1P2|LINE/L1	35.0175	-1.6473	0.242058	-6.80542	1.01e-11	1.86e-10
Hsap38.chr4.173064412.173064798.-	L1PB1|LINE/L1 MER11C|LTR/ERVK	11.4668	-2.7922	0.410629	-6.79981	1.05e-11	1.93e-10
Hsap38.chr20.28573613.28574050.-	L1PA4|LINE/L1	33.0381	-2.20657	0.324549	-6.79889	1.05e-11	1.95e-10
Hsap38.chr19.52985125.52985430.-	HERVK3-int|LTR/ERVK	4.06883	-3.589	0.527905	-6.79858	1.06e-11	1.95e-10
Hsap38.chr5.80895208.80895810.-	HERV4_I-int|LTR/ERV1	16.9696	-1.98272	0.291722	-6.79661	1.07e-11	1.97e-10
Hsap38.chr5.1583789.1584223.-	HERVK9-int|LTR/ERVK	51.1093	-3.33333	0.490707	-6.79292	1.1e-11	2.02e-10
Hsap38.chr3.112695023.112695457.+	HERVL-int|LTR/ERVL	117.324	-2.59614	0.382389	-6.78926	1.13e-11	2.07e-10
Hsap38.chr1.86181730.86182662.-	L1PA4|LINE/L1 AluSz|SINE/Alu	5.75934	-2.33389	0.344154	-6.78153	1.19e-11	2.18e-10
Hsap38.chr3.101739322.101739750.+	L1PA7|LINE/L1 AluSg7|SINE/Alu	26.352	-1.78221	0.262825	-6.78099	1.19e-11	2.19e-10
Hsap38.chr14.106842299.106842742.-	HERV3-int|LTR/ERV1	9.51831	-2.7902	0.411672	-6.77772	1.22e-11	2.24e-10
Hsap38.chr3.4026308.4027918.+	L1HS|LINE/L1 MER33|DNA/hAT-Charlie	19.2448	-1.31672	0.194286	-6.77722	1.23e-11	2.24e-10
Hsap38.chr17.40572384.40573241.+	L1PA12|LINE/L1	2.63305	-2.74385	0.405009	-6.77478	1.25e-11	2.28e-10
Hsap38.chr4.98323552.98325714.+	L1PA2|LINE/L1	75.9154	-1.06032	0.156649	-6.76874	1.3e-11	2.38e-10
Hsap38.chr5.116169696.116170118.+	L1PA7|LINE/L1	32.0695	-2.12382	0.313873	-6.76649	1.32e-11	2.41e-10
Hsap38.chr10.6289668.6290570.-	L1PA3|LINE/L1 AluSx1|SINE/Alu	18.4071	-1.91047	0.282359	-6.76611	1.32e-11	2.42e-10
Hsap38.chr7.30541139.30541429.+	L1PA5|LINE/L1	66.9128	2.73369	0.404607	6.75641	1.41e-11	2.58e-10
Hsap38.chrX.40725692.40726108.+	L1M1|LINE/L1	37.0664	-1.52407	0.225654	-6.75403	1.44e-11	2.62e-10
Hsap38.chr20.34129940.34130227.+	HERVK-int|LTR/ERVK	8.86448	-3.55513	0.526633	-6.75067	1.47e-11	2.68e-10
Hsap38.chrX.57382356.57383120.+	L1PA4|LINE/L1	7.22081	-2.57734	0.381856	-6.7495	1.48e-11	2.7e-10
Hsap38.chr12.52116888.52117640.-	HERVE-int|LTR/ERV1	2.29824	-2.91749	0.432291	-6.74891	1.49e-11	2.71e-10
Hsap38.chr10.97556575.97556916.-	Harlequin-int|LTR/ERV1	37.5755	5.64042	0.836194	6.74535	1.53e-11	2.77e-10
Hsap38.chr7.91177080.91178534.+	L1HS|LINE/L1	33.3796	-1.44397	0.214269	-6.73905	1.59e-11	2.89e-10
Hsap38.chr8.144864465.144864758.-	LTR46-int|LTR/ERV1	27.5572	-1.69447	0.251639	-6.73373	1.65e-11	3e-10
Hsap38.chr2.178655123.178655470.+	L1PA4|LINE/L1	3.02644	-2.34192	0.347791	-6.73371	1.65e-11	3e-10
Hsap38.chr1.107717974.107718708.+	L1PA6|LINE/L1	44.401	-2.32779	0.345895	-6.72976	1.7e-11	3.07e-10
Hsap38.chr5.133586241.133589078.+	L1HS|LINE/L1	25.9536	-1.0988	0.163314	-6.72813	1.72e-11	3.11e-10
Hsap38.chr11.68869523.68869798.+	HERV3-int|LTR/ERV1	6.79862	-2.48157	0.368933	-6.72635	1.74e-11	3.14e-10
Hsap38.chr19.12025905.12026195.+	HERVK9-int|LTR/ERVK	49.0941	-1.61461	0.240055	-6.72598	1.74e-11	3.15e-10
Hsap38.chr1.167319501.167319884.-	HERVK9-int|LTR/ERVK	8.20633	-1.97813	0.294127	-6.72542	1.75e-11	3.16e-10
Hsap38.chr3.26150572.26150925.+	L1PB1|LINE/L1	3.86369	-5.47618	0.814422	-6.724	1.77e-11	3.18e-10
Hsap38.chr18.13351614.13352333.+	L1PA8|LINE/L1 L1MB3|LINE/L1	10.6972	-3.22374	0.479529	-6.72272	1.78e-11	3.21e-10
Hsap38.chr2.26302226.26302615.+	HERV15-int|LTR/ERV1	9.75512	-2.60939	0.38817	-6.72229	1.79e-11	3.22e-10
Hsap38.chr8.128893323.128894405.-	L1PA2|LINE/L1	16.1687	-1.95507	0.291041	-6.71751	1.85e-11	3.32e-10
Hsap38.chr5.20387771.20388430.-	L1PA4|LINE/L1	1.83138	-2.6426	0.394034	-6.70653	1.99e-11	3.58e-10
Hsap38.chr13.40890223.40891896.+	L1PA5|LINE/L1	115.415	1.67365	0.249811	6.69968	2.09e-11	3.75e-10
Hsap38.chr3.152563333.152564130.+	HERV9NC-int|LTR/ERV1	1.81973	-2.90613	0.433828	-6.6988	2.1e-11	3.77e-10
Hsap38.chr5.81659074.81659601.+	L1PA8|LINE/L1	32.6554	-2.37817	0.355118	-6.69685	2.13e-11	3.81e-10
Hsap38.chr7.88856343.88857308.-	L1PA4|LINE/L1	7.86587	-2.55951	0.382233	-6.69621	2.14e-11	3.83e-10
Hsap38.chr6.153692850.153693173.-	L1PA5|LINE/L1	2.74481	-2.98491	0.446011	-6.69245	2.19e-11	3.92e-10
Hsap38.chr4.148931518.148932048.+	L1PB1|LINE/L1	1.3172	-4.08224	0.610525	-6.68645	2.29e-11	4.08e-10
Hsap38.chr6.110908121.110908636.+	L1PA5|LINE/L1	55.5318	-2.79121	0.417476	-6.68591	2.29e-11	4.09e-10
Hsap38.chr4.57563137.57566385.-	L1HS|LINE/L1	33.1631	-0.998964	0.149454	-6.68408	2.32e-11	4.14e-10
Hsap38.chrX.57457139.57457471.+	L1PA16|LINE/L1	10.5545	-2.37407	0.355288	-6.68209	2.36e-11	4.19e-10
Hsap38.chr2.206911095.206913428.+	L1PA2|LINE/L1	21.2252	-1.23591	0.185045	-6.67899	2.41e-11	4.28e-10
Hsap38.chr4.69723490.69723834.+	L1PA5|LINE/L1	100.664	4.47588	0.670436	6.67608	2.45e-11	4.36e-10
Hsap38.chr2.123800699.123801337.-	L1PA6|LINE/L1	1.7958	-2.82291	0.422857	-6.67581	2.46e-11	4.37e-10
Hsap38.chr15.43039598.43040032.-	L1PA5|LINE/L1	30.1082	-1.53223	0.22953	-6.67549	2.46e-11	4.37e-10
Hsap38.chr1.93791259.93794723.-	L1PA2|LINE/L1	48.026	-1.16491	0.174515	-6.67512	2.47e-11	4.38e-10
Hsap38.chr5.154881419.154881727.+	HERVIP10B3-int|LTR/ERV1	9.42829	-2.26478	0.33931	-6.67467	2.48e-11	4.39e-10
Hsap38.chr14.36695695.36696900.-	L1PA6|LINE/L1	5.62577	-2.54794	0.382138	-6.66761	2.6e-11	4.6e-10
Hsap38.chr4.112364308.112365246.+	L1PB1|LINE/L1	41.5079	-1.94133	0.291305	-6.66427	2.66e-11	4.7e-10
Hsap38.chrX.72447193.72447813.+	L1PA7|LINE/L1	26.0069	5.12087	0.768443	6.66395	2.67e-11	4.71e-10
Hsap38.chr4.19078595.19081969.-	L1HS|LINE/L1	61.5683	-1.04767	0.157229	-6.66335	2.68e-11	4.73e-10
Hsap38.chr1.72423177.72423491.-	L1PREC2|LINE/L1 L1PA15|LINE/L1	5.30355	-5.05619	0.759207	-6.65983	2.74e-11	4.84e-10
Hsap38.chr1.244492215.244493318.+	L1PA4|LINE/L1	23.8275	-1.40021	0.210257	-6.65952	2.75e-11	4.84e-10
Hsap38.chr5.76880497.76880859.-	HERVH-int|LTR/ERV1	85.53	4.84113	0.726939	6.65961	2.75e-11	4.84e-10
Hsap38.chr2.190494242.190494844.+	L1PB1|LINE/L1	47.2287	-1.88498	0.28327	-6.65437	2.85e-11	5.01e-10
Hsap38.chr10.46827258.46827575.+	L1PB|LINE/L1	105.811	2.71729	0.408586	6.65047	2.92e-11	5.14e-10
Hsap38.chr4.143894923.143895315.+	L1PA3|LINE/L1	2.21965	-2.93401	0.441206	-6.64998	2.93e-11	5.14e-10
Hsap38.chr6.32272369.32272710.+	L1PB1|LINE/L1	3.46156	-3.51886	0.529146	-6.65007	2.93e-11	5.14e-10
Hsap38.chr7.4585152.4588019.-	HERVK-int|LTR/ERVK	140.776	2.52457	0.379676	6.64927	2.95e-11	5.16e-10
Hsap38.chr17.35507322.35507570.+	Harlequin-int|LTR/ERV1	41.7583	5.79474	0.8719	6.64611	3.01e-11	5.27e-10
Hsap38.chr1.185235551.185235928.+	L1PA7|LINE/L1	2.09852	-2.73435	0.411556	-6.64395	3.05e-11	5.35e-10
Hsap38.chr4.86252004.86254835.-	L1PA2|LINE/L1	31.4263	-1.10061	0.165707	-6.64188	3.1e-11	5.42e-10
Hsap38.chr4.46053973.46054998.-	L1HS|LINE/L1	9.64672	-1.49151	0.224653	-6.63918	3.15e-11	5.51e-10
Hsap38.chr1.187141397.187142341.+	L1PA6|LINE/L1	10.4571	-2.11931	0.319409	-6.63512	3.24e-11	5.66e-10
Hsap38.chr4.5334513.5335478.-	L1PA3|LINE/L1	14.3437	-2.00035	0.301531	-6.63399	3.27e-11	5.7e-10
Hsap38.chr3.158285470.158285994.-	L1PA3|LINE/L1	7.5745	-2.04447	0.308316	-6.63108	3.33e-11	5.81e-10
Hsap38.chr1.119176363.119176701.+	HERV9NC-int|LTR/ERV1	1.63883	-2.7632	0.417408	-6.6199	3.59e-11	6.26e-10
Hsap38.chr12.46852402.46852965.+	L1PA4|LINE/L1	13.6087	-2.48007	0.37474	-6.6181	3.64e-11	6.33e-10
Hsap38.chrX.64847855.64848358.+	HERVFH21-int|LTR/ERV1	2.66159	-5.37801	0.812708	-6.6174	3.66e-11	6.35e-10
Hsap38.chr4.142524544.142526007.+	L1PA3|LINE/L1	16.9008	-1.98856	0.30057	-6.61595	3.69e-11	6.41e-10
Hsap38.chrX.63510035.63510295.+	PRIMA4-int|LTR/ERV1	7.03772	-2.15181	0.325571	-6.60933	3.86e-11	6.7e-10
Hsap38.chr18.663009.665432.-	L1PA3|LINE/L1	198.156	-1.53213	0.232009	-6.60374	4.01e-11	6.95e-10
Hsap38.chr12.29137235.29137606.-	HERVH-int|LTR/ERV1	57.2229	6.24902	0.946409	6.60288	4.03e-11	6.99e-10
Hsap38.chr5.82369470.82372001.-	L1HS|LINE/L1	27.7582	-1.1087	0.16792	-6.60254	4.04e-11	7e-10
Hsap38.chr3.28402836.28403186.+	L1PB1|LINE/L1	2.12215	-3.40647	0.515993	-6.60178	4.06e-11	7.03e-10
Hsap38.chrX.49140556.49140846.-	HERVE-int|LTR/ERV1	84.1406	-3.2277	0.489282	-6.5968	4.2e-11	7.26e-10
Hsap38.chr2.97823631.97824146.+	HERV9NC-int|LTR/ERV1	16.5967	-1.89689	0.287573	-6.59621	4.22e-11	7.28e-10
Hsap38.chr7.144752071.144752457.-	L1P2|LINE/L1	7.07299	-2.41148	0.365867	-6.59114	4.36e-11	7.53e-10
Hsap38.chr4.37498665.37499405.-	L1PB1|LINE/L1 L1PA13|LINE/L1	11.4133	-3.15236	0.478448	-6.58871	4.44e-11	7.65e-10
Hsap38.chrX.65189017.65191671.-	L1PA2|LINE/L1	77.2163	1.56255	0.237206	6.5873	4.48e-11	7.71e-10
Hsap38.chrX.74995906.74996544.-	L1PA4|LINE/L1	6.8649	-2.13063	0.323481	-6.58658	4.5e-11	7.74e-10
Hsap38.chr17.66596801.66600649.-	L1HS|LINE/L1	44.501	-0.967291	0.146868	-6.58613	4.51e-11	7.76e-10
Hsap38.chr1.246637088.246637864.-	HERVH48-int|LTR/ERV1	82.6509	3.06879	0.465992	6.58549	4.53e-11	7.79e-10
Hsap38.chr7.95079903.95080175.+	L1PA3|LINE/L1	4.4385	-2.2146	0.33655	-6.58028	4.7e-11	8.06e-10
Hsap38.chr7.138561829.138562308.-	HERV3-int|LTR/ERV1	25.4151	-2.12562	0.323142	-6.57797	4.77e-11	8.18e-10
Hsap38.chr5.36917547.36919037.-	L1PA5|LINE/L1	59.3517	-1.89449	0.288129	-6.57514	4.86e-11	8.33e-10
Hsap38.chr4.112192567.112194876.-	L1PA3|LINE/L1 AluSc|SINE/Alu	54.7681	-1.49428	0.227553	-6.56673	5.14e-11	8.81e-10
Hsap38.chr1.172029164.172029589.+	L1PA8|LINE/L1	2.46118	-2.9826	0.454319	-6.56499	5.2e-11	8.9e-10
Hsap38.chr13.45376933.45377223.-	HERVE-int|LTR/ERV1	113.422	2.40662	0.366715	6.56264	5.29e-11	9.04e-10
Hsap38.chr2.214634150.214636294.-	L1PA4|LINE/L1	18.8404	-1.86224	0.283931	-6.55878	5.42e-11	9.26e-10
Hsap38.chr12.28003220.28005184.-	L1PA3|LINE/L1	62.5002	2.163	0.330106	6.55244	5.66e-11	9.66e-10
Hsap38.chr2.180833881.180837729.-	L1HS|LINE/L1	51.8604	-0.912955	0.139423	-6.54807	5.83e-11	9.94e-10
Hsap38.chr3.119001692.119003545.-	L1PA2|LINE/L1	23.2764	-1.43046	0.218496	-6.54682	5.88e-11	1e-09
Hsap38.chr4.74211121.74211843.-	L1PA7|LINE/L1	22.7368	-3.43672	0.525034	-6.54571	5.92e-11	1.01e-09
Hsap38.chr3.77763899.77767747.-	L1HS|LINE/L1	43.7798	-0.931228	0.142288	-6.54466	5.96e-11	1.01e-09
Hsap38.chr5.1581668.1581910.-	HERVK9-int|LTR/ERVK	38.3822	-2.96731	0.453467	-6.54361	6.01e-11	1.02e-09
Hsap38.chr8.129154105.129156099.-	L1PA2|LINE/L1	26.0755	-1.67046	0.255335	-6.54221	6.06e-11	1.03e-09
Hsap38.chr7.4591855.4593960.-	LTR5_Hs|LTR/ERVK SVA_F|Retroposon/SVA HERVK-int|LTR/ERVK	712.168	2.26002	0.345549	6.54037	6.14e-11	1.04e-09
Hsap38.chr18.70746771.70750619.-	L1HS|LINE/L1	54.1006	-0.898913	0.137555	-6.53493	6.36e-11	1.08e-09
Hsap38.chr15.42767946.42768488.+	L1PA6|LINE/L1	9.02755	-1.97864	0.302864	-6.53308	6.44e-11	1.09e-09
Hsap38.chr1.227208262.227210277.-	L1PA2|LINE/L1 L1P2|LINE/L1 L1PREC2|LINE/L1	27.2004	-1.70539	0.261105	-6.53143	6.51e-11	1.1e-09
Hsap38.chr9.16087957.16088286.+	L1P2|LINE/L1 L1PA7|LINE/L1	1.95806	-3.30508	0.506714	-6.52257	6.91e-11	1.17e-09
Hsap38.chr9.14570720.14571154.+	L1PA7|LINE/L1	3.59905	-2.42393	0.371619	-6.52263	6.91e-11	1.17e-09
Hsap38.chr5.80431209.80431565.+	L1PA5|LINE/L1	13.9151	-1.91742	0.29398	-6.52229	6.92e-11	1.17e-09
Hsap38.chr2.75387782.75388165.-	L1PA8|LINE/L1	2.85848	-4.2268	0.64809	-6.52193	6.94e-11	1.17e-09
Hsap38.chr10.6825218.6826195.-	SVA_F|Retroposon/SVA HERVK-int|LTR/ERVK	86.939	6.85238	1.05065	6.52202	6.94e-11	1.17e-09
Hsap38.chr12.27036865.27037578.-	L1PA3|LINE/L1	178.731	-1.67485	0.256879	-6.52	7.03e-11	1.18e-09
Hsap38.chr6.67884107.67884715.-	HERVH-int|LTR/ERV1	2.19801	-3.04499	0.467203	-6.51749	7.15e-11	1.2e-09
Hsap38.chr11.10228512.10229066.-	L1PA4|LINE/L1	1.62007	-2.72188	0.417645	-6.5172	7.16e-11	1.2e-09
Hsap38.chr5.30490786.30492234.-	HERVK-int|LTR/ERVK	76.2161	3.29926	0.506415	6.51493	7.27e-11	1.22e-09
Hsap38.chr4.189967242.189967874.+	L1PA4|LINE/L1	11.9369	-1.70985	0.262711	-6.5085	7.59e-11	1.27e-09
Hsap38.chr17.37333031.37333462.+	HERV17-int|LTR/ERV1	24.6049	5.03424	0.773549	6.50798	7.62e-11	1.28e-09
Hsap38.chrX.49140049.49140552.-	HERVE-int|LTR/ERV1	151.273	-3.12101	0.480058	-6.50133	7.96e-11	1.33e-09
Hsap38.chr2.202500093.202500662.+	HERV9NC-int|LTR/ERV1	16.3281	-2.53426	0.390085	-6.49668	8.21e-11	1.37e-09
Hsap38.chr5.72929973.72930650.+	HERV9-int|LTR/ERV1	3.01054	-3.95973	0.609554	-6.49612	8.24e-11	1.38e-09
Hsap38.chr3.97906818.97908803.-	L1PA3|LINE/L1	79.8449	2.5659	0.395088	6.4945	8.33e-11	1.39e-09
Hsap38.chrX.120150602.120151030.+	HERV15-int|LTR/ERV1	29.5508	5.29939	0.816448	6.4908	8.54e-11	1.43e-09
Hsap38.chr9.128852395.128852733.+	HERVK-int|LTR/ERVK	22.6746	4.92293	0.758684	6.48877	8.65e-11	1.44e-09
Hsap38.chr15.44253979.44256672.+	L1PA2|LINE/L1	29.5903	-0.993016	0.153081	-6.48686	8.76e-11	1.46e-09
Hsap38.chr4.90169306.90169629.-	L1PA4|LINE/L1	6.19004	-2.7698	0.427078	-6.48548	8.84e-11	1.47e-09
Hsap38.chr2.99741052.99741474.+	L1PA3|LINE/L1	20.2194	-2.6367	0.406632	-6.48424	8.92e-11	1.48e-09
Hsap38.chr17.75028372.75028620.+	AluY|SINE/Alu HERVK14-int|LTR/ERVK	2.24163	-3.23535	0.498949	-6.48433	8.91e-11	1.48e-09
Hsap38.chrX.66180808.66183093.-	L1HS|LINE/L1	36.4608	-0.922648	0.142334	-6.48229	9.03e-11	1.5e-09
Hsap38.chr11.109177716.109181564.-	L1HS|LINE/L1	45.7835	-0.957256	0.147719	-6.48027	9.16e-11	1.52e-09
Hsap38.chr3.175203955.175204440.+	L1PB1|LINE/L1	3.19868	-3.70342	0.571551	-6.4796	9.2e-11	1.53e-09
Hsap38.chr5.12453131.12455116.+	L1HS|LINE/L1 L1P1|LINE/L1	22.8735	-1.26515	0.195275	-6.47882	9.24e-11	1.53e-09
Hsap38.chr6.2066548.2069118.+	L1PA3|LINE/L1	75.5956	1.55687	0.240412	6.47586	9.43e-11	1.56e-09
Hsap38.chr10.6827071.6827991.-	HERVK-int|LTR/ERVK	104.52	5.67246	0.876481	6.47186	9.68e-11	1.6e-09
Hsap38.chr2.159472431.159473204.-	L1P2|LINE/L1	70.075	-2.25029	0.347788	-6.47029	9.78e-11	1.62e-09
Hsap38.chr8.39067604.39068107.-	L1PA5|LINE/L1 HAL1|LINE/L1	20.9703	-2.35391	0.363814	-6.47009	9.79e-11	1.62e-09
Hsap38.chr2.59556203.59558944.+	L1PA2|LINE/L1 L1HS|LINE/L1	27.4943	-1.16942	0.180751	-6.46982	9.81e-11	1.62e-09
Hsap38.chr12.46879632.46880207.+	L1PA8A|LINE/L1	13.0979	-2.72092	0.42086	-6.46515	1.01e-10	1.67e-09
Hsap38.chrX.29583078.29583902.+	L1PA2|LINE/L1 L1P1|LINE/L1	6.46806	-1.66889	0.258165	-6.46446	1.02e-10	1.68e-09
Hsap38.chrX.47985511.47986242.+	MER77B|LTR/ERVL HERVL-int|LTR/ERVL	49.9178	2.7548	0.426421	6.46029	1.05e-10	1.72e-09
Hsap38.chr1.167320063.167320407.-	HERVK9-int|LTR/ERVK	8.0032	-2.00845	0.310943	-6.45923	1.05e-10	1.73e-09
Hsap38.chr4.85891180.85893243.-	L1HS|LINE/L1	23.7622	-1.17133	0.181386	-6.4577	1.06e-10	1.75e-09
Hsap38.chr5.67127237.67127557.-	L1PA7|LINE/L1	11.5063	-2.33509	0.361727	-6.45538	1.08e-10	1.77e-09
Hsap38.chr1.170003699.170004085.+	L1PA4|LINE/L1	6.63755	-2.00812	0.311174	-6.45337	1.09e-10	1.8e-09
Hsap38.chr4.139159558.139160016.-	HERVH-int|LTR/ERV1	390.787	-1.97758	0.306494	-6.45228	1.1e-10	1.81e-09
Hsap38.chr5.76881861.76882133.-	HERVH-int|LTR/ERV1	78.1836	5.25311	0.814973	6.44575	1.15e-10	1.89e-09
Hsap38.chr5.137972398.137972841.+	L1PA3|LINE/L1	49.5792	2.42369	0.376036	6.44537	1.15e-10	1.89e-09
Hsap38.chr16.54044932.54047904.+	L1PA2|LINE/L1	119.073	-1.58388	0.245767	-6.44466	1.16e-10	1.9e-09
Hsap38.chr2.165850085.165850615.-	L1MA4A|LINE/L1	37.6599	-2.22308	0.345073	-6.44235	1.18e-10	1.92e-09
Hsap38.chrX.130449543.130451564.-	L1PA4|LINE/L1	2.38834	-2.33436	0.362612	-6.4376	1.21e-10	1.98e-09
Hsap38.chr11.118721939.118722538.-	LTR5_Hs|LTR/ERVK HERVK-int|LTR/ERVK	58.0683	4.229	0.657376	6.43315	1.25e-10	2.04e-09
Hsap38.chr17.37334963.37335943.+	HERV17-int|LTR/ERV1	22.4841	4.90697	0.763118	6.43016	1.27e-10	2.08e-09
Hsap38.chr7.127964986.127966260.-	L1PA2|LINE/L1	22.9067	-1.46821	0.228385	-6.42867	1.29e-10	2.1e-09
Hsap38.chrX.65222039.65222395.+	L1PB1|LINE/L1	11.3045	-3.35293	0.522432	-6.41793	1.38e-10	2.25e-09
Hsap38.chr1.97287898.97289631.+	L1PA3|LINE/L1	56.1377	-1.51597	0.236372	-6.4135	1.42e-10	2.31e-09
Hsap38.chr7.4583351.4585456.-	LTR5_Hs|LTR/ERVK SVA_F|Retroposon/SVA HERVK-int|LTR/ERVK	673.974	2.18715	0.341203	6.41011	1.45e-10	2.36e-09
Hsap38.chr1.2365345.2365893.-	L1PA3|LINE/L1	41.982	-1.34614	0.210078	-6.40781	1.48e-10	2.4e-09
Hsap38.chr7.25043701.25045929.-	L1HS|LINE/L1	25.0937	-1.18462	0.184898	-6.40685	1.49e-10	2.41e-09
Hsap38.chr8.7500601.7503468.-	HERVK-int|LTR/ERVK MamRTE1|LINE/RTE-BovB	114.331	2.28066	0.356067	6.40514	1.5e-10	2.44e-09
Hsap38.chr5.156658631.156659962.-	LTR5_Hs|LTR/ERVK SVA_F|Retroposon/SVA HERVK-int|LTR/ERVK	224.015	2.49296	0.389565	6.39935	1.56e-10	2.53e-09
Hsap38.chr19.11945173.11945520.-	HERVE-int|LTR/ERV1	148.056	1.66995	0.261126	6.3952	1.6e-10	2.6e-09
Hsap38.chr6.118625252.118625698.+	HERV30-int|LTR/ERV1	8.23951	-2.97865	0.46599	-6.39209	1.64e-10	2.65e-09
Hsap38.chr3.137094107.137095963.-	L1HS|LINE/L1	15.4407	-1.28408	0.200996	-6.3886	1.67e-10	2.71e-09
Hsap38.chr11.71887444.71888076.+	HERVE-int|LTR/ERV1	3.07585	-2.374	0.37202	-6.38137	1.76e-10	2.84e-09
Hsap38.chr19.5160125.5160832.-	HERV9NC-int|LTR/ERV1	47.0799	4.88506	0.765632	6.38043	1.77e-10	2.85e-09
Hsap38.chr16.3079512.3080111.-	HERVK9-int|LTR/ERVK	79.8919	4.74296	0.744216	6.37311	1.85e-10	2.99e-09
Hsap38.chr2.102897693.102897971.+	L1PA4|LINE/L1	2.37096	-2.54058	0.398698	-6.37218	1.86e-10	3e-09
Hsap38.chrX.103891728.103895567.-	L1PA2|LINE/L1	101.834	-0.919335	0.144488	-6.36271	1.98e-10	3.19e-09
Hsap38.chr1.210659443.210660087.+	L1PA6|LINE/L1	12.6434	-2.30728	0.36283	-6.35913	2.03e-10	3.27e-09
Hsap38.chr4.48888121.48888474.-	L1PA5|LINE/L1	18.0864	-2.2049	0.346754	-6.35869	2.03e-10	3.27e-09
Hsap38.chr4.27375910.27377916.-	L1PA2|LINE/L1	38.2969	-1.00514	0.158091	-6.35798	2.04e-10	3.28e-09
Hsap38.chr10.90012945.90013742.+	L1PA3|LINE/L1	39.6943	-2.93021	0.460957	-6.35679	2.06e-10	3.31e-09
Hsap38.chr18.51001459.51001956.+	HERVL-int|LTR/ERVL L1PA5|LINE/L1	11.3977	-1.92088	0.302175	-6.35685	2.06e-10	3.31e-09
Hsap38.chr19.9636438.9637112.-	HERVH-int|LTR/ERV1	74.785	2.00512	0.315649	6.35237	2.12e-10	3.4e-09
Hsap38.chr18.50344179.50348027.-	L1HS|LINE/L1	45.6483	-0.926792	0.14605	-6.34573	2.21e-10	3.55e-09
Hsap38.chr2.208814617.208816815.+	L1PA2|LINE/L1	72.4117	-1.86344	0.294009	-6.33806	2.33e-10	3.72e-09
Hsap38.chr10.22509835.22510401.-	L1PA7|LINE/L1	6.62495	-2.65947	0.419654	-6.33729	2.34e-10	3.74e-09
Hsap38.chr5.76897758.76898147.-	L1MA1|LINE/L1	81.2901	5.06209	0.799562	6.33108	2.43e-10	3.89e-09
Hsap38.chr15.44602178.44602615.-	L1M2|LINE/L1 AluY|SINE/Alu	99.1117	-1.37468	0.217155	-6.33041	2.45e-10	3.9e-09
Hsap38.chr19.38826195.38827232.+	HERV9NC-int|LTR/ERV1 L2b|LINE/L2	84.696	1.94556	0.307848	6.31988	2.62e-10	4.18e-09
Hsap38.chrX.47902908.47904011.+	AluSx|SINE/Alu L1PA4|LINE/L1	19.6774	-1.39944	0.221443	-6.31965	2.62e-10	4.18e-09
Hsap38.chr7.107388398.107388997.+	HERVK22-int|LTR/ERVK	4.13479	-2.44752	0.387488	-6.31637	2.68e-10	4.27e-09
Hsap38.chr2.53665503.53665904.+	L1PA7|LINE/L1	24.6252	-1.68272	0.266469	-6.31488	2.7e-10	4.3e-09
Hsap38.chr10.14504334.14504861.-	MER66B|LTR/ERV1 L1M2|LINE/L1 AluJo|SINE/Alu	15.354	-3.11531	0.493403	-6.31392	2.72e-10	4.33e-09
Hsap38.chr19.37120202.37121701.+	L1PA4|LINE/L1	27.2332	-1.4271	0.226087	-6.31215	2.75e-10	4.37e-09
Hsap38.chr4.15843509.15847063.+	L1HS|LINE/L1	90.1197	-1.5837	0.251113	-6.30674	2.85e-10	4.53e-09
Hsap38.chr3.114266810.114267208.-	L1PB1|LINE/L1	2.25302	-4.13257	0.656504	-6.29482	3.08e-10	4.88e-09
Hsap38.chr9.231836.233944.-	L1PA4|LINE/L1	173.628	2.04413	0.324756	6.29437	3.09e-10	4.89e-09
Hsap38.chr11.87340686.87344099.-	L1HS|LINE/L1	45.8575	-1.16467	0.185115	-6.29163	3.14e-10	4.98e-09
Hsap38.chr3.3965038.3968889.+	L1HS|LINE/L1	65.1094	-0.909252	0.144639	-6.28636	3.25e-10	5.15e-09
Hsap38.chr2.62093792.62094400.-	MER4B-int|LTR/ERV1	23.64	-1.62895	0.259195	-6.28466	3.29e-10	5.2e-09
Hsap38.chr2.202500666.202501883.+	HERV9NC-int|LTR/ERV1	31.657	-2.85503	0.454391	-6.28321	3.32e-10	5.24e-09
Hsap38.chr14.51796233.51798674.-	L1HS|LINE/L1	26.2896	-1.04805	0.166817	-6.28263	3.33e-10	5.26e-09
Hsap38.chr9.96823863.96824504.+	L1PA3|LINE/L1	18.2021	-1.49228	0.237588	-6.28095	3.37e-10	5.31e-09
Hsap38.chr2.43544174.43545073.-	L1PA3|LINE/L1	34.9349	-1.62747	0.259306	-6.27624	3.47e-10	5.47e-09
Hsap38.chr8.109214667.109215683.-	L1PA7|LINE/L1	43.1587	-1.88741	0.300935	-6.27183	3.57e-10	5.62e-09
Hsap38.chr1.108163900.108164184.-	L1PA3|LINE/L1	24.2009	-1.76002	0.280697	-6.2702	3.61e-10	5.68e-09
Hsap38.chr11.14525414.14526202.+	HERVH-int|LTR/ERV1	34.4588	5.15827	0.822752	6.26953	3.62e-10	5.7e-09
Hsap38.chr4.153690045.153690356.-	HERVK9-int|LTR/ERVK	159.346	3.65944	0.584514	6.26066	3.83e-10	6.03e-09
Hsap38.chr14.62537903.62540068.+	L1HS|LINE/L1	24.9533	-1.05749	0.16898	-6.2581	3.9e-10	6.12e-09
Hsap38.chr9.80295496.80295888.+	L1PA10|LINE/L1	6.90402	-4.32554	0.691348	-6.25668	3.93e-10	6.17e-09
Hsap38.chr2.135292678.135294105.-	L1PA4|LINE/L1	77.769	-1.19161	0.190464	-6.25635	3.94e-10	6.18e-09
Hsap38.chr3.41541927.41542199.-	L1PA7|LINE/L1	5.10351	-2.26035	0.36191	-6.24562	4.22e-10	6.62e-09
Hsap38.chrX.73599752.73600801.-	L1PA2|LINE/L1 L1PA14|LINE/L1	14.2421	-1.77186	0.283822	-6.24286	4.3e-10	6.73e-09
Hsap38.chr4.138480094.138480663.-	L1PA5|LINE/L1	5.53208	-2.31356	0.370777	-6.23976	4.38e-10	6.86e-09
Hsap38.chr19.20088300.20088899.-	HERVH-int|LTR/ERV1	6.14522	-3.33677	0.534812	-6.23914	4.4e-10	6.88e-09
Hsap38.chr19.20099856.20100455.+	HERV17-int|LTR/ERV1	5.6998	-3.47636	0.557192	-6.23907	4.4e-10	6.88e-09
Hsap38.chr6.125318931.125321684.+	L1HS|LINE/L1	30.2602	-1.03522	0.165929	-6.23891	4.41e-10	6.88e-09
Hsap38.chr14.71460860.71461210.-	HERVL-int|LTR/ERVL	33.6418	-2.33803	0.374782	-6.23838	4.42e-10	6.9e-09
Hsap38.chr12.74877910.74880081.+	L1HS|LINE/L1	28.5737	-1.05839	0.169719	-6.23614	4.48e-10	6.99e-09
Hsap38.chr4.2918502.2918888.-	L1PA7|LINE/L1 AluSc|SINE/Alu	29.6629	4.58384	0.735077	6.23587	4.49e-10	7e-09
Hsap38.chr6.95300664.95300954.-	L1PA5|LINE/L1	4.55288	-2.1264	0.341113	-6.23371	4.56e-10	7.09e-09
Hsap38.chr5.39239052.39239525.+	L1PA15|LINE/L1	24.6846	5.0402	0.808758	6.23203	4.6e-10	7.16e-09
Hsap38.chr2.25393125.25393655.+	L1PB1|LINE/L1 (AAAAT)n|Simple_repeat	9.37672	-2.03532	0.326624	-6.23141	4.62e-10	7.18e-09
Hsap38.chr19.37557241.37557732.-	HERVS71-int|LTR/ERV1	2.91088	-2.5654	0.411938	-6.22763	4.74e-10	7.35e-09
Hsap38.chr4.146527615.146527923.+	HERVE-int|LTR/ERV1	1.5934	-4.90489	0.787891	-6.22534	4.81e-10	7.46e-09
Hsap38.chr11.62379293.62379943.-	HERVK-int|LTR/ERVK	30.8455	5.35828	0.860888	6.22413	4.84e-10	7.51e-09
Hsap38.chr4.53202580.53203380.-	L1PA4|LINE/L1	22.7746	-1.69138	0.272	-6.2183	5.03e-10	7.79e-09
Hsap38.chr3.193602686.193603174.-	MER57A-int|LTR/ERV1	25.4468	-1.76162	0.283328	-6.21761	5.05e-10	7.82e-09
Hsap38.chr2.53398565.53399668.-	Charlie17b|DNA/hAT-Charlie Charlie17|DNA/hAT-Charlie L1HS|LINE/L1	9.60992	-1.42246	0.22885	-6.21568	5.11e-10	7.91e-09
Hsap38.chr8.99692716.99695490.+	L1PA2|LINE/L1	47.9235	-1.21658	0.195731	-6.21556	5.11e-10	7.91e-09
Hsap38.chr21.5443559.5443975.+	L1PA7|LINE/L1	72.7038	3.18528	0.512729	6.21241	5.22e-10	8.06e-09
Hsap38.chr2.75370577.75371269.-	L1PA6|LINE/L1	6.54988	-2.30727	0.371613	-6.20879	5.34e-10	8.24e-09
Hsap38.chr12.100163221.100163499.-	HERVK22-int|LTR/ERVK (T)n|Simple_repeat	80.5316	-2.38229	0.383925	-6.20509	5.47e-10	8.43e-09
Hsap38.chr2.222438059.222439297.-	HERVL-int|LTR/ERVL	2.60855	-4.84396	0.780875	-6.20325	5.53e-10	8.52e-09
Hsap38.chr14.52506840.52507613.+	AluYb8|SINE/Alu L1PA4|LINE/L1	15.0839	-2.11995	0.341844	-6.20152	5.59e-10	8.61e-09
Hsap38.chr14.53321702.53322427.+	L1PA4|LINE/L1	15.458	-1.96011	0.316088	-6.20114	5.61e-10	8.63e-09
Hsap38.chr3.17614671.17615276.-	L1PA6|LINE/L1	81.6256	-1.4749	0.23804	-6.19601	5.79e-10	8.91e-09
Hsap38.chr1.217690710.217692716.-	L1PA2|LINE/L1	33.2523	-1.14243	0.184696	-6.18544	6.19e-10	9.52e-09
Hsap38.chr2.96218172.96218636.-	HERV17-int|LTR/ERV1	24.4213	-1.34981	0.218238	-6.18502	6.21e-10	9.53e-09
Hsap38.chr14.92042810.92043094.-	AluY|SINE/Alu (AT)n|Simple_repeat HERVH-int|LTR/ERV1	5.12977	-1.98416	0.320824	-6.18457	6.23e-10	9.55e-09
Hsap38.chr12.45395012.45395788.+	L1PA6|LINE/L1	22.2827	-2.39978	0.388137	-6.18281	6.3e-10	9.65e-09
Hsap38.chr5.24371468.24373327.+	L1HS|LINE/L1	17.9049	-1.1915	0.192716	-6.18266	6.3e-10	9.66e-09
Hsap38.chr22.23666420.23668009.+	L1PA4|LINE/L1	74.6326	2.26948	0.367169	6.18104	6.37e-10	9.75e-09
Hsap38.chr9.85883649.85884254.+	HERVH-int|LTR/ERV1	47.6336	4.90045	0.793131	6.17861	6.47e-10	9.89e-09
Hsap38.chr16.20676840.20677127.+	HERV15-int|LTR/ERV1	138.786	-4.06208	0.657441	-6.17862	6.47e-10	9.89e-09
Hsap38.chr2.63995591.63996277.+	MER11B|LTR/ERVK HERVK11-int|LTR/ERVK	41.386	2.9137	0.4718	6.17571	6.59e-10	1.01e-08
Hsap38.chr15.85437626.85439287.+	L1PA2|LINE/L1	35.2224	-1.36245	0.220634	-6.17514	6.61e-10	1.01e-08
Hsap38.chr19.52961586.52961924.+	HERVE-int|LTR/ERV1	3.10888	-2.71633	0.439898	-6.1749	6.62e-10	1.01e-08
Hsap38.chr19.11945660.11946097.-	HERVE-int|LTR/ERV1	67.7553	2.49857	0.404642	6.17477	6.63e-10	1.01e-08
Hsap38.chr13.59984538.59987267.+	L1PA2|LINE/L1	38.2544	-1.06654	0.172852	-6.17023	6.82e-10	1.04e-08
Hsap38.chr7.135874622.135875080.-	L1PA4|LINE/L1 L1ME3C|LINE/L1	6.77726	-1.94407	0.315185	-6.16804	6.91e-10	1.05e-08
Hsap38.chr11.129236725.129237117.-	L1MA4|LINE/L1	27.7009	-3.6794	0.596802	-6.1652	7.04e-10	1.07e-08
Hsap38.chr4.74247318.74249528.-	L1PA3|LINE/L1	230.637	-2.89637	0.47001	-6.16235	7.17e-10	1.09e-08
Hsap38.chr4.153692040.153692399.-	HERVK9-int|LTR/ERVK	102.44	3.79551	0.615954	6.162	7.18e-10	1.09e-08
Hsap38.chr5.88190260.88190814.-	HERVE-int|LTR/ERV1 L1MEg|LINE/L1	3.36938	-2.34759	0.381087	-6.16025	7.26e-10	1.1e-08
Hsap38.chr5.147654799.147655194.-	L1PA8|LINE/L1	3.32093	-3.47514	0.564193	-6.15948	7.3e-10	1.11e-08
Hsap38.chr5.43440671.43441402.-	L1PA5|LINE/L1	22.4778	-1.6941	0.27517	-6.15655	7.43e-10	1.13e-08
Hsap38.chr12.54790533.54794381.+	L1HS|LINE/L1	63.1368	-0.899885	0.146182	-6.15591	7.46e-10	1.13e-08
Hsap38.chr4.153690697.153690960.-	HERVK9-int|LTR/ERVK	95.4274	3.98262	0.647278	6.15287	7.61e-10	1.15e-08
Hsap38.chr1.178304641.178305039.+	L2|LINE/L2 L1M1|LINE/L1	9.30305	-3.58969	0.583517	-6.15181	7.66e-10	1.16e-08
Hsap38.chr11.70058032.70058679.-	HERVH-int|LTR/ERV1	2.06168	-2.91106	0.473725	-6.14504	7.99e-10	1.21e-08
Hsap38.chr3.125896206.125896541.+	HERVK-int|LTR/ERVK	21.0608	4.79824	0.781419	6.14042	8.23e-10	1.24e-08
Hsap38.chrX.83544357.83547602.+	L1HS|LINE/L1	60.8204	-0.865704	0.141048	-6.13765	8.38e-10	1.26e-08
Hsap38.chr8.43185011.43186288.-	L1PA5|LINE/L1	50.0676	2.9123	0.474568	6.13674	8.42e-10	1.27e-08
Hsap38.chr18.35727223.35727549.+	L1PA16|LINE/L1	6.42627	-3.11348	0.507372	-6.13648	8.44e-10	1.27e-08
Hsap38.chr7.115948583.115949485.+	L1PA3|LINE/L1	46.9225	3.51939	0.573636	6.13523	8.5e-10	1.28e-08
Hsap38.chr8.81168949.81169563.+	L1PA7|LINE/L1	7.30211	-2.98862	0.487195	-6.13435	8.55e-10	1.29e-08
Hsap38.chr8.80742041.80742571.+	HERV17-int|LTR/ERV1	1.4553	-2.92928	0.477752	-6.13138	8.71e-10	1.31e-08
Hsap38.chr4.119577184.119578692.+	L1PA4|LINE/L1	37.4134	-1.68565	0.275121	-6.12694	8.96e-10	1.35e-08
Hsap38.chr5.173403018.173406866.-	L1HS|LINE/L1	67.335	-1.19847	0.195668	-6.12502	9.07e-10	1.36e-08
Hsap38.chr11.5715400.5716044.+	L1PA3|LINE/L1	111.694	-1.77507	0.289958	-6.12181	9.25e-10	1.39e-08
Hsap38.chr20.34134201.34134614.+	HERVK-int|LTR/ERVK	11.8175	-3.25083	0.531476	-6.11661	9.56e-10	1.43e-08
Hsap38.chrX.73705049.73705552.+	L1PA6|LINE/L1	7.36611	-2.32632	0.380547	-6.1131	9.77e-10	1.46e-08
Hsap38.chrX.63358933.63359271.-	HERVK22-int|LTR/ERVK	8.58646	-2.39629	0.392143	-6.11075	9.92e-10	1.48e-08
Hsap38.chr19.29462756.29464936.+	L1PA2|LINE/L1	32.9357	-1.05367	0.172491	-6.10854	1.01e-09	1.5e-08
Hsap38.chr4.71312252.71312965.+	L1PA8|LINE/L1	2.53215	-3.39421	0.556552	-6.09863	1.07e-09	1.6e-08
Hsap38.chr2.133299898.133300602.+	L1HS|LINE/L1	5.91018	-1.68578	0.277047	-6.0848	1.17e-09	1.74e-08
Hsap38.chr8.8198317.8199612.+	HERVK-int|LTR/ERVK	64.7483	-1.92919	0.317278	-6.08043	1.2e-09	1.79e-08
Hsap38.chr3.122447173.122447547.+	L1PA6|LINE/L1	26.891	-1.3314	0.219019	-6.07894	1.21e-09	1.8e-08
Hsap38.chr2.40025484.40025978.+	L1PA5|LINE/L1	5.06718	-2.22176	0.365499	-6.0787	1.21e-09	1.8e-08
Hsap38.chr20.34610062.34611159.+	THE1C|LTR/ERVL-MaLR L1PA8|LINE/L1	55.8543	-1.51277	0.248938	-6.07688	1.23e-09	1.82e-08
Hsap38.chr7.37164914.37165666.-	L1PA3|LINE/L1	89.0559	-1.7098	0.281497	-6.07395	1.25e-09	1.86e-08
Hsap38.chr2.129962883.129965087.-	LTR5_Hs|LTR/ERVK SVA_F|Retroposon/SVA HERVK-int|LTR/ERVK	66.9255	2.48864	0.409799	6.07283	1.26e-09	1.87e-08
Hsap38.chr4.189139035.189142370.+	L1HS|LINE/L1	39.3078	-0.886072	0.145945	-6.07129	1.27e-09	1.88e-08
Hsap38.chr10.49999514.49999831.+	L1PB|LINE/L1	88.8745	2.30658	0.380056	6.06905	1.29e-09	1.91e-08
Hsap38.chr14.58529375.58529785.+	L1PA7|LINE/L1	28.0328	-1.33817	0.220526	-6.06807	1.29e-09	1.92e-08
Hsap38.chr12.1735413.1735952.-	L1PA4|LINE/L1	38.1621	-1.49722	0.246812	-6.06625	1.31e-09	1.94e-08
Hsap38.chr4.160660069.160661007.+	HERVK-int|LTR/ERVK LTR5_Hs|LTR/ERVK	94.7413	3.0031	0.495183	6.06462	1.32e-09	1.96e-08
Hsap38.chr5.156662971.156663972.-	HERVK-int|LTR/ERVK	150.678	2.29665	0.378999	6.05977	1.36e-09	2.02e-08
Hsap38.chr6.32282616.32283395.+	L1PA8|LINE/L1	4.12349	-3.03393	0.500688	-6.05951	1.37e-09	2.02e-08
Hsap38.chrX.28208722.28212570.+	L1PA2|LINE/L1	42.1354	-0.913628	0.15082	-6.05775	1.38e-09	2.04e-08
Hsap38.chr1.146161093.146161668.+	HERVL-int|LTR/ERVL	53.2655	3.00409	0.496198	6.05423	1.41e-09	2.08e-08
Hsap38.chr3.121903838.121904842.-	L1PA6|LINE/L1	47.2578	3.38095	0.558483	6.05381	1.41e-09	2.09e-08
Hsap38.chrX.11845284.11847824.+	L1PA3|LINE/L1	43.8352	1.96127	0.324327	6.04719	1.47e-09	2.17e-08
Hsap38.chrX.52970696.52971037.+	L1MA5A|LINE/L1 L1M4|LINE/L1 L1PA5|LINE/L1	17.9712	4.58761	0.758798	6.0459	1.49e-09	2.19e-08
Hsap38.chr1.239502740.239503465.+	L1PB1|LINE/L1	10.1264	-5.38101	0.89005	-6.04574	1.49e-09	2.19e-08
Hsap38.chr17.80406518.80407519.+	HERVH-int|LTR/ERV1	19.3122	-2.33323	0.386195	-6.04157	1.53e-09	2.25e-08
Hsap38.chr12.100163445.100163858.-	HERVK22-int|LTR/ERVK	5.81897	-2.97345	0.492262	-6.04039	1.54e-09	2.26e-08
Hsap38.chr4.127022524.127025970.+	L1PA2|LINE/L1	44.4761	-0.959584	0.15887	-6.04006	1.54e-09	2.26e-08
Hsap38.chr6.124808290.124808670.+	L1PA3|LINE/L1	5.93678	-2.74261	0.454254	-6.03762	1.56e-09	2.3e-08
Hsap38.chr3.130211677.130211994.+	HERVK-int|LTR/ERVK	7.806	-2.83979	0.47067	-6.0335	1.6e-09	2.35e-08
Hsap38.chr20.8380832.8381374.-	L1PA8A|LINE/L1	49.8269	4.28701	0.710652	6.03251	1.61e-09	2.37e-08
Hsap38.chr6.57071443.57071694.+	HERVK22-int|LTR/ERVK	121.722	2.17197	0.360057	6.03228	1.62e-09	2.37e-08
Hsap38.chr3.41342413.41343117.+	L1PA11|LINE/L1	11.0635	-2.07366	0.344133	-6.02575	1.68e-09	2.46e-08
Hsap38.chrX.71267117.71267734.+	AluY|SINE/Alu HERVH-int|LTR/ERV1	71.9528	3.29396	0.547283	6.01876	1.76e-09	2.57e-08
Hsap38.chr6.110921154.110921660.+	HERVK9-int|LTR/ERVK	13.5255	-2.41808	0.401992	-6.01523	1.8e-09	2.63e-08
Hsap38.chr13.45379028.45379342.-	HERVE-int|LTR/ERV1	170.672	2.02803	0.33724	6.01361	1.81e-09	2.65e-08
Hsap38.chr18.6379171.6379455.-	L1PA7|LINE/L1	41.5355	-4.60936	0.767726	-6.00391	1.93e-09	2.81e-08
Hsap38.chr16.2667678.2668550.-	HERVK13-int|LTR/ERVK	103.713	-1.59459	0.265729	-6.00079	1.96e-09	2.86e-08
Hsap38.chr6.16459320.16459667.+	HERV9-int|LTR/ERV1	39.61	5.35881	0.893138	5.99998	1.97e-09	2.88e-08
Hsap38.chr19.11857960.11858244.-	HERVK3-int|LTR/ERVK AluY|SINE/Alu	3.25491	-2.59153	0.432307	-5.99465	2.04e-09	2.97e-08
Hsap38.chr10.19088807.19092655.-	L1HS|LINE/L1	39.4711	-0.893984	0.14919	-5.99223	2.07e-09	3.01e-08
Hsap38.chr4.8423397.8425310.+	HERV17-int|LTR/ERV1	14.9246	-1.79874	0.300238	-5.99107	2.08e-09	3.03e-08
Hsap38.chr5.244494.244865.+	HERVK9-int|LTR/ERVK	69.3575	-1.59546	0.266466	-5.98747	2.13e-09	3.1e-08
Hsap38.chr10.18574769.18575068.+	HERVIP10F-int|LTR/ERV1	8.01221	-2.07917	0.347275	-5.98711	2.14e-09	3.1e-08
Hsap38.chr8.12222757.12223620.-	(T)n|Simple_repeat HERVK-int|LTR/ERVK	90.4592	-1.86484	0.311665	-5.98348	2.18e-09	3.17e-08
Hsap38.chr10.38264380.38265720.+	L1HS|LINE/L1	14.8868	-1.29766	0.217113	-5.97687	2.27e-09	3.3e-08
Hsap38.chr1.20833587.20833967.+	L1PA2|LINE/L1	16.418	-1.63456	0.27351	-5.97622	2.28e-09	3.31e-08
Hsap38.chr4.9569041.9569319.-	HERVK-int|LTR/ERVK	1.34739	-2.71681	0.454649	-5.97563	2.29e-09	3.32e-08
Hsap38.chr11.61094632.61095174.+	HERVE_a-int|LTR/ERV1	2.49606	-4.07456	0.68191	-5.97522	2.3e-09	3.33e-08
Hsap38.chr3.33674608.33675396.+	L1P1|LINE/L1	37.427	2.87608	0.481449	5.97381	2.32e-09	3.35e-08
Hsap38.chr5.78849492.78852116.-	L1PA3|LINE/L1	63.4452	-1.18629	0.198618	-5.97269	2.33e-09	3.37e-08
Hsap38.chr8.12623174.12623773.+	HERVK-int|LTR/ERVK GA-rich|Low_complexity	19.1837	-2.34605	0.392817	-5.97237	2.34e-09	3.38e-08
Hsap38.chr6.77720519.77721967.-	HERVK-int|LTR/ERVK	69.0192	3.06434	0.513389	5.96883	2.39e-09	3.45e-08
Hsap38.chr19.32589299.32590006.-	L1PA3|LINE/L1	35.6582	-1.80083	0.301755	-5.96786	2.4e-09	3.47e-08
Hsap38.chr5.156062153.156064882.-	L1HS|LINE/L1	36.0092	-0.861757	0.144482	-5.96445	2.45e-09	3.54e-08
Hsap38.chrX.64845851.64846099.+	HERVFH21-int|LTR/ERV1	1.67708	-6.09375	1.02208	-5.9621	2.49e-09	3.59e-08
Hsap38.chr11.14797817.14798590.-	L1P3|LINE/L1	52.5803	4.67603	0.784639	5.95946	2.53e-09	3.64e-08
Hsap38.chr2.157399453.157399890.-	L1PA3|LINE/L1	94.712	-2.35634	0.395412	-5.95919	2.53e-09	3.65e-08
Hsap38.chr12.44180696.44182495.-	L1PA2|LINE/L1	12.8324	-1.45444	0.244246	-5.95483	2.6e-09	3.74e-08
Hsap38.chr2.68794041.68794418.-	L1PB4|LINE/L1	49.5214	2.79914	0.470193	5.95317	2.63e-09	3.78e-08
Hsap38.chr2.183168803.183169225.-	L1PA15|LINE/L1	12.5299	-1.88572	0.317032	-5.94804	2.71e-09	3.89e-08
Hsap38.chr2.37130765.37131028.+	HERVFH19-int|LTR/ERV1	11.1168	-1.90268	0.31993	-5.94719	2.73e-09	3.91e-08
Hsap38.chr8.127155668.127156054.+	L1PB1|LINE/L1	4.06631	-3.59874	0.605157	-5.9468	2.73e-09	3.92e-08
Hsap38.chr4.151465473.151466060.+	L1PA8|LINE/L1	7.66332	-4.97143	0.83654	-5.94285	2.8e-09	4.01e-08
Hsap38.chr3.17593928.17594458.+	HERVL-int|LTR/ERVL	48.6228	2.10592	0.354373	5.94266	2.8e-09	4.01e-08
Hsap38.chr2.175482187.175486035.-	L1HS|LINE/L1	53.4734	-0.965599	0.162545	-5.94049	2.84e-09	4.06e-08
Hsap38.chr16.8838893.8839381.-	HERVH-int|LTR/ERV1	45.0084	-1.25086	0.210586	-5.93992	2.85e-09	4.07e-08
Hsap38.chr11.76102563.76102859.-	L1PREC2|LINE/L1 MLT1E2|LTR/ERVL-MaLR	17.9647	-1.78464	0.300539	-5.93814	2.88e-09	4.12e-08
Hsap38.chr6.152082560.152083201.+	L1PA6|LINE/L1	8.89331	-2.60711	0.439062	-5.93792	2.89e-09	4.12e-08
Hsap38.chr3.128839438.128840406.-	HERVH-int|LTR/ERV1	13.9405	-2.19594	0.369973	-5.9354	2.93e-09	4.18e-08
Hsap38.chr12.58333001.58334002.-	HERVK-int|LTR/ERVK	163.815	2.49637	0.420632	5.93482	2.94e-09	4.19e-08
Hsap38.chr1.94448972.94449343.+	HERVK9-int|LTR/ERVK	13.3294	-1.95634	0.329814	-5.93164	3e-09	4.27e-08
Hsap38.chr11.71886786.71887079.+	HERVE-int|LTR/ERV1	1.4206	-2.69848	0.455081	-5.92968	3.04e-09	4.32e-08
Hsap38.chr1.180866952.180870881.-	L1HS|LINE/L1	78.0178	-0.800464	0.134994	-5.92964	3.04e-09	4.32e-08
Hsap38.chr7.88006099.88007127.+	L1P1|LINE/L1 L1PA3|LINE/L1	10.9342	-1.97205	0.332895	-5.92393	3.14e-09	4.47e-08
Hsap38.chrX.65425218.65425844.-	L1PA10|LINE/L1	6.13753	-3.76531	0.635674	-5.92333	3.15e-09	4.48e-08
Hsap38.chr6.170336842.170337219.-	L1PA8|LINE/L1	9.75851	-1.60105	0.270377	-5.92155	3.19e-09	4.53e-08
Hsap38.chr12.107707184.107707621.-	L1PA5|LINE/L1	17.7115	-1.33496	0.225474	-5.92071	3.21e-09	4.55e-08
Hsap38.chrY.20504918.20505457.+	L1PA3|LINE/L1	12.1198	-2.35478	0.397768	-5.91999	3.22e-09	4.56e-08
Hsap38.chr6.126241806.126242273.+	L1PA4|LINE/L1	9.39905	-2.01531	0.34069	-5.91539	3.31e-09	4.69e-08
Hsap38.chr2.148257766.148258062.-	HERVL18-int|LTR/ERVL	12.697	-1.9902	0.336559	-5.91339	3.35e-09	4.74e-08
Hsap38.chrX.121265610.121267985.+	L1HS|LINE/L1 Tigger4b|DNA/TcMar-Tigger	28.663	-0.992742	0.168054	-5.90727	3.48e-09	4.92e-08
Hsap38.chr1.246635177.246635659.-	HERVH48-int|LTR/ERV1	71.6028	2.49307	0.422086	5.90654	3.49e-09	4.94e-08
Hsap38.chr7.154456686.154457240.-	MLT1D|LTR/ERVL-MaLR L1P1|LINE/L1 L1HS|LINE/L1	3.94307	-1.86486	0.315809	-5.90503	3.53e-09	4.98e-08
Hsap38.chr1.174844047.174847295.-	L1PA2|LINE/L1	154.61	1.01933	0.172746	5.90076	3.62e-09	5.11e-08
Hsap38.chr1.178840770.178843445.+	L1PA2|LINE/L1	174.409	-1.49319	0.2531	-5.89961	3.64e-09	5.14e-08
Hsap38.chr1.48441188.48441724.+	HERV9N-int|LTR/ERV1	8.52546	-3.07644	0.521751	-5.89638	3.72e-09	5.24e-08
Hsap38.chr18.62050083.62051252.-	L1PA3|LINE/L1	95.9355	-1.09037	0.18504	-5.89259	3.8e-09	5.35e-08
Hsap38.chr19.57897404.57898000.+	HERVK14-int|LTR/ERVK	3.15009	-2.47766	0.420586	-5.89096	3.84e-09	5.4e-08
Hsap38.chrX.144323848.144326541.+	MER53|DNA/hAT L1HS|LINE/L1	31.0253	-0.963734	0.163624	-5.88994	3.86e-09	5.43e-08
Hsap38.chr4.88638487.88639206.+	L1PA8|LINE/L1	71.9568	-1.33602	0.226856	-5.88929	3.88e-09	5.45e-08
Hsap38.chr11.23298385.23300391.-	L1PA2|LINE/L1	25.0947	-1.05012	0.17839	-5.88665	3.94e-09	5.53e-08
Hsap38.chr7.29637213.29637593.-	HERVS71-int|LTR/ERV1	113.775	-2.277	0.386862	-5.88583	3.96e-09	5.56e-08
Hsap38.chr12.11912325.11913113.+	L1PA4|LINE/L1	25.886	-2.59408	0.440818	-5.8847	3.99e-09	5.59e-08
Hsap38.chr19.57517319.57517627.+	HERVK3-int|LTR/ERVK	16.472	-2.01439	0.342317	-5.88457	3.99e-09	5.59e-08
Hsap38.chr9.133035687.133036184.-	HERVI-int|LTR/ERV1	18.3148	4.59751	0.781447	5.88333	4.02e-09	5.63e-08
Hsap38.chr5.43694118.43694861.-	L1PREC2|LINE/L1 (TG)n|Simple_repeat	20.4221	4.40053	0.748225	5.88129	4.07e-09	5.7e-08
Hsap38.chr14.106841829.106842107.-	HERV3-int|LTR/ERV1	7.00447	-2.55838	0.435261	-5.8778	4.16e-09	5.81e-08
Hsap38.chr1.167864227.167864511.+	Harlequin-int|LTR/ERV1	1.89103	-3.92245	0.667354	-5.87762	4.16e-09	5.82e-08
Hsap38.chr6.70447562.70447879.-	HERVK9-int|LTR/ERVK	1.39057	-2.64364	0.449829	-5.877	4.18e-09	5.83e-08
Hsap38.chrX.52884382.52884798.-	L1PA5|LINE/L1	20.2072	4.38809	0.747455	5.87071	4.34e-09	6.06e-08
Hsap38.chr8.99309592.99310431.-	L1PA5|LINE/L1	36.6949	3.37147	0.575064	5.86278	4.55e-09	6.35e-08
Hsap38.chrX.63938417.63939229.+	L1PA3|LINE/L1	15.8945	4.41257	0.753103	5.85918	4.65e-09	6.48e-08
Hsap38.chr13.83963461.83966145.+	L1HS|LINE/L1	27.864	-0.998084	0.17045	-5.85557	4.75e-09	6.62e-08
Hsap38.chr16.2666000.2666686.-	HERVK13-int|LTR/ERVK	5.84237	-2.1197	0.362063	-5.85451	4.78e-09	6.66e-08
Hsap38.chr12.34124636.34125469.-	HERV15-int|LTR/ERV1	2.25382	-5.70297	0.97489	-5.84986	4.92e-09	6.84e-08
Hsap38.chr2.102898092.102898523.+	L1PA4|LINE/L1	6.14741	-1.9402	0.331698	-5.84932	4.94e-09	6.86e-08
Hsap38.chr12.27408271.27409065.+	L1PA4|LINE/L1	34.545	-2.04374	0.349468	-5.84815	4.97e-09	6.9e-08
Hsap38.chr18.37115159.37115701.+	L1PA5|LINE/L1	8.8747	-1.8537	0.317113	-5.84555	5.05e-09	7.01e-08
Hsap38.chr5.108285951.108286313.+	L1PA15|LINE/L1	5.59328	-2.66549	0.456309	-5.84142	5.18e-09	7.18e-08
Hsap38.chr1.159606015.159608288.+	L1PA3|LINE/L1	43.0766	1.97485	0.338306	5.83746	5.3e-09	7.35e-08
Hsap38.chr3.119984945.119985865.+	L1PA6|LINE/L1	32.7672	4.3691	0.748694	5.83563	5.36e-09	7.42e-08
Hsap38.chr15.77258615.77259085.-	L1PA3|LINE/L1 MER58B|DNA/hAT-Charlie	10.7105	-1.7952	0.307689	-5.83447	5.4e-09	7.47e-08
Hsap38.chr11.71889284.71889709.+	HERVE-int|LTR/ERV1	54.0028	2.72491	0.467193	5.83251	5.46e-09	7.55e-08
Hsap38.chrX.74137208.74137579.+	HUERS-P3b-int|LTR/ERV1	11.3791	-2.20344	0.377821	-5.83197	5.48e-09	7.57e-08
Hsap38.chr9.30786888.30788045.-	L1PA3|LINE/L1	10.4935	-1.64714	0.28246	-5.83142	5.5e-09	7.59e-08
Hsap38.chr16.31763178.31763915.-	HERVK22-int|LTR/ERVK	10.6875	-2.25084	0.385996	-5.83127	5.5e-09	7.59e-08
Hsap38.chr6.124359236.124360165.-	L1PA4|LINE/L1	17.8108	-2.5838	0.443368	-5.82767	5.62e-09	7.75e-08
Hsap38.chr1.71890163.71894014.+	L1PA2|LINE/L1	56.8543	-1.04003	0.178466	-5.82764	5.62e-09	7.75e-08
Hsap38.chr1.148612011.148612586.+	HERVL-int|LTR/ERVL	63.6084	2.48524	0.426691	5.82444	5.73e-09	7.9e-08
Hsap38.chr9.142715.144571.+	L1PA3|LINE/L1	77.306	1.60203	0.275099	5.82349	5.76e-09	7.93e-08
Hsap38.chr3.171717454.171717948.-	L1PREC2|LINE/L1	21.545	-2.23588	0.383952	-5.82333	5.77e-09	7.94e-08
Hsap38.chr2.73480308.73482470.-	L1PA2|LINE/L1	42.3459	1.82432	0.313291	5.82308	5.78e-09	7.94e-08
Hsap38.chr12.52116501.52116884.-	HERVE-int|LTR/ERV1	2.14215	-3.3495	0.575531	-5.81984	5.89e-09	8.09e-08
Hsap38.chr7.93787869.93791717.-	L1HS|LINE/L1	59.3946	-0.934991	0.160764	-5.81591	6.03e-09	8.28e-08
Hsap38.chr3.23266608.23268431.+	L1P1|LINE/L1	162.071	-1.67233	0.287649	-5.81377	6.11e-09	8.38e-08
Hsap38.chr4.123241145.123241636.+	L1PA6|LINE/L1	8.57127	-2.12711	0.365881	-5.81366	6.11e-09	8.38e-08
Hsap38.chr2.106133930.106136704.+	L1PA2|LINE/L1	47.913	-1.11002	0.190962	-5.81275	6.15e-09	8.42e-08
Hsap38.chrX.65245450.65245791.+	L1PA13|LINE/L1	10.7302	-3.34643	0.57678	-5.80193	6.56e-09	8.98e-08
Hsap38.chr9.91283250.91283804.+	L1PA5|LINE/L1	32.8109	-1.41459	0.243877	-5.80042	6.61e-09	9.05e-08
Hsap38.chr3.125895339.125896010.+	HERVK-int|LTR/ERVK	29.5655	4.57485	0.788739	5.80021	6.62e-09	9.06e-08
Hsap38.chr2.39961338.39962003.-	HERVL-int|LTR/ERVL	2.61025	-5.81581	1.00277	-5.79974	6.64e-09	9.08e-08
Hsap38.chr2.120158440.120158853.+	L1PA13|LINE/L1	3.94048	-2.91	0.502089	-5.79577	6.8e-09	9.29e-08
Hsap38.chr7.23621722.23622321.-	L1PA5|LINE/L1	16.2607	4.43789	0.766616	5.78894	7.08e-09	9.67e-08
Hsap38.chr9.92578947.92580818.-	L1PA3|LINE/L1	61.6749	-1.31484	0.227148	-5.78849	7.1e-09	9.69e-08
Hsap38.chr2.141963400.141965538.+	L1PA2|LINE/L1	20.3896	-1.12741	0.195056	-5.77996	7.47e-09	1.02e-07
Hsap38.chr5.150989374.150989925.-	LTR46-int|LTR/ERV1	4.18687	-3.01307	0.52143	-5.77847	7.54e-09	1.03e-07
Hsap38.chr4.72516348.72517010.-	L1PA3|LINE/L1	27.0388	-2.06188	0.356844	-5.7781	7.55e-09	1.03e-07
Hsap38.chr10.99825016.99826113.-	HERVK-int|LTR/ERVK	60.1369	3.16011	0.546932	5.77788	7.56e-09	1.03e-07
Hsap38.chrX.49145244.49145708.-	HERVE-int|LTR/ERV1	98.8203	-2.48882	0.430825	-5.77688	7.61e-09	1.03e-07
Hsap38.chr12.100160294.100160746.-	HERVK22-int|LTR/ERVK	2.73957	-2.48138	0.429866	-5.77245	7.81e-09	1.06e-07
Hsap38.chr5.108209256.108209969.-	L1PA7|LINE/L1	55.3539	-1.4098	0.244334	-5.76995	7.93e-09	1.08e-07
Hsap38.chr6.108414425.108414718.+	L1PA5|LINE/L1	13.1556	-1.55482	0.269523	-5.76878	7.98e-09	1.08e-07
Hsap38.chrX.120186329.120188884.+	L1PA4|LINE/L1	45.784	1.96175	0.340096	5.76821	8.01e-09	1.09e-07
Hsap38.chr6.32469383.32469904.-	L1PA5|LINE/L1	5.27019	-2.04839	0.355383	-5.7639	8.22e-09	1.11e-07
Hsap38.chr4.243070.243381.+	HERVK-int|LTR/ERVK	1.65371	-2.81841	0.489406	-5.75885	8.47e-09	1.15e-07
Hsap38.chr14.24011212.24011736.-	(TC)n|Simple_repeat HERVK-int|LTR/ERVK	13.8953	-1.86561	0.324016	-5.75777	8.52e-09	1.15e-07
Hsap38.chr20.2683059.2683427.-	L1PA5|LINE/L1	5.79563	-2.69759	0.468817	-5.75403	8.71e-09	1.18e-07
Hsap38.chr11.62369413.62369685.-	LTR5_Hs|LTR/ERVK SVA_E|Retroposon/SVA HERVK-int|LTR/ERVK	25.8189	5.10261	0.887225	5.75121	8.86e-09	1.2e-07
Hsap38.chr5.116253084.116255354.-	L1PA3|LINE/L1	52.6206	1.67269	0.290884	5.75039	8.9e-09	1.2e-07
Hsap38.chr6.165303282.165306266.+	L1HS|LINE/L1	32.5803	-0.92595	0.161136	-5.7464	9.12e-09	1.23e-07
Hsap38.chr7.97953339.97953974.-	HERVE-int|LTR/ERV1	71.9439	2.33716	0.406795	5.7453	9.18e-09	1.24e-07
Hsap38.chr19.9629427.9629873.+	HERVIP10B3-int|LTR/ERV1	15.8412	4.39814	0.766033	5.74145	9.39e-09	1.27e-07
Hsap38.chrX.149179989.149182043.-	L1HS|LINE/L1	22.7311	-1.00079	0.174341	-5.74043	9.44e-09	1.27e-07
Hsap38.chr6.143853406.143854104.-	L1PA7|LINE/L1	39.8788	3.4898	0.608016	5.73966	9.49e-09	1.28e-07
Hsap38.chr1.160697172.160699007.+	HERVK-int|LTR/ERVK SVA_F|Retroposon/SVA	109.371	2.00176	0.348763	5.73958	9.49e-09	1.28e-07
Hsap38.chr21.7450803.7451762.-	L1PA7|LINE/L1	101.834	2.58095	0.449784	5.73818	9.57e-09	1.29e-07
Hsap38.chr16.12102607.12102936.+	L1PA7|LINE/L1	18.4295	-1.57161	0.273882	-5.73826	9.57e-09	1.29e-07
Hsap38.chr10.6827995.6828318.-	HERVK-int|LTR/ERVK	56.4121	4.20696	0.733249	5.73743	9.61e-09	1.29e-07
Hsap38.chr4.54022495.54023757.+	HERVH-int|LTR/ERV1	95.6463	-1.30765	0.22794	-5.73683	9.65e-09	1.29e-07
Hsap38.chr21.7069025.7069984.-	L1PA7|LINE/L1	97.3291	2.55677	0.445862	5.73444	9.78e-09	1.31e-07
Hsap38.chr19.57196205.57196804.-	HERVL-int|LTR/ERVL	30.1996	-1.66008	0.289495	-5.73438	9.79e-09	1.31e-07
Hsap38.chr9.32631428.32631838.-	.	31.1625	4.27098	0.744946	5.73327	9.85e-09	1.32e-07
Hsap38.chr3.4164649.4164927.-	HERV9N-int|LTR/ERV1	3.9206	-2.24936	0.392563	-5.72993	1e-08	1.34e-07
Hsap38.chr2.134209410.134212568.-	L1HS|LINE/L1	43.7109	-1.09626	0.191321	-5.72995	1e-08	1.34e-07
Hsap38.chr10.45689564.45689881.+	L1PB|LINE/L1	83.81	2.18937	0.382122	5.7295	1.01e-08	1.35e-07
Hsap38.chr4.84759780.84760667.-	L1PA3|LINE/L1	25.4928	-1.73361	0.302789	-5.72547	1.03e-08	1.38e-07
Hsap38.chr12.105009356.105009856.-	L1PA7|LINE/L1	21.9556	4.50866	0.78767	5.72404	1.04e-08	1.39e-07
Hsap38.chrY.9943672.9946497.+	L1HS|LINE/L1	37.1606	-0.890139	0.155574	-5.72163	1.06e-08	1.41e-07
Hsap38.chrX.56807240.56808058.-	L1PA7|LINE/L1	14.9387	4.31814	0.755086	5.71874	1.07e-08	1.43e-07
Hsap38.chr16.8835961.8836245.-	HERVH-int|LTR/ERV1	13.579	-1.55443	0.271893	-5.71706	1.08e-08	1.44e-07
Hsap38.chr9.65065777.65067375.+	L1PA2|LINE/L1	1.84687	-2.40967	0.421673	-5.71455	1.1e-08	1.46e-07
Hsap38.chr1.225219928.225220422.+	L1P2|LINE/L1	3.19339	-3.3888	0.593148	-5.71324	1.11e-08	1.47e-07
Hsap38.chr8.103366808.103367938.-	L1PA7|LINE/L1	24.6504	-1.91921	0.33613	-5.70972	1.13e-08	1.5e-07
Hsap38.chr4.124612942.124614159.-	L1PA4|LINE/L1	18.7407	-1.86981	0.327629	-5.7071	1.15e-08	1.53e-07
Hsap38.chr21.42917294.42917818.-	HERVH48-int|LTR/ERV1	40.805	-1.66996	0.292623	-5.70688	1.15e-08	1.53e-07
Hsap38.chr2.129411275.129414049.-	L1HS|LINE/L1	33.4809	-0.926005	0.162306	-5.7053	1.16e-08	1.54e-07
Hsap38.chr11.99605195.99607777.+	L1HS|LINE/L1	30.6869	-0.924786	0.162112	-5.70463	1.17e-08	1.55e-07
Hsap38.chr7.152041772.152042074.-	HERVK9-int|LTR/ERVK	16.1415	4.43622	0.777717	5.70415	1.17e-08	1.55e-07
Hsap38.chr5.153072803.153075052.-	L1HS|LINE/L1	28.168	-0.98143	0.172054	-5.7042	1.17e-08	1.55e-07
Hsap38.chr4.153693045.153693425.-	HERVK9-int|LTR/ERVK	177.309	2.96491	0.51981	5.70384	1.17e-08	1.55e-07
Hsap38.chr12.33103655.33104641.-	L1PA6|LINE/L1	7.91299	-1.83486	0.321718	-5.70331	1.18e-08	1.55e-07
Hsap38.chr8.50101779.50104553.-	L1PA3|LINE/L1	40.4801	2.04783	0.359321	5.69918	1.2e-08	1.59e-07
Hsap38.chr5.76913611.76914102.+	HERV9N-int|LTR/ERV1	233.318	2.86296	0.5024	5.69857	1.21e-08	1.6e-07
Hsap38.chr19.44122509.44123504.-	L1PB1|LINE/L1	18.8211	4.28306	0.752622	5.69086	1.26e-08	1.67e-07
Hsap38.chr9.100530431.100532431.+	L1PA2|LINE/L1	24.3173	-1.23003	0.216195	-5.68947	1.27e-08	1.68e-07
Hsap38.chr13.20683682.20684191.-	HERVK9-int|LTR/ERVK	14.7295	4.28873	0.753901	5.68872	1.28e-08	1.69e-07
Hsap38.chr3.158114578.158115186.-	L1PA10|LINE/L1	13.234	-1.85977	0.326974	-5.68782	1.29e-08	1.69e-07
Hsap38.chrX.71267845.71268327.+	HERVH-int|LTR/ERV1	47.0888	4.54163	0.798515	5.6876	1.29e-08	1.7e-07
Hsap38.chr1.48440202.48440933.+	HERV9N-int|LTR/ERV1	7.1123	-2.72361	0.479005	-5.68598	1.3e-08	1.71e-07
Hsap38.chr10.6828607.6829140.-	HERVK-int|LTR/ERVK	45.4975	5.55612	0.977276	5.68531	1.31e-08	1.72e-07
Hsap38.chrY.15788250.15788678.-	L1PA3|LINE/L1	1.73674	-2.65117	0.466501	-5.68309	1.32e-08	1.74e-07
Hsap38.chr22.22277707.22279185.-	L1PA3|LINE/L1	240.013	-1.54532	0.272061	-5.68006	1.35e-08	1.77e-07
Hsap38.chr14.53131294.53131638.+	HERVH-int|LTR/ERV1	10.2865	-2.03742	0.358709	-5.67986	1.35e-08	1.77e-07
Hsap38.chr5.60935177.60935650.-	L1PB1|LINE/L1	117.072	-1.49935	0.264061	-5.67803	1.36e-08	1.79e-07
Hsap38.chr6.143797754.143798458.-	L1PA7|LINE/L1	14.9129	4.3157	0.760654	5.67367	1.4e-08	1.83e-07
Hsap38.chr9.133034946.133035380.-	HERVI-int|LTR/ERV1	15.9302	4.40034	0.775885	5.67139	1.42e-08	1.86e-07
Hsap38.chr6.2290416.2290916.+	L1PA7|LINE/L1	246.217	-1.21081	0.213594	-5.66873	1.44e-08	1.88e-07
Hsap38.chr2.196302416.196303315.-	L1PA11|LINE/L1	2.04995	-4.33003	0.764615	-5.66302	1.49e-08	1.95e-07
Hsap38.chr15.76629019.76629504.-	L1PA10|LINE/L1	10.906	-1.70694	0.301426	-5.66288	1.49e-08	1.95e-07
Hsap38.chr7.103110355.103110966.+	L1PA7|LINE/L1	23.4124	-1.48703	0.262613	-5.66245	1.49e-08	1.95e-07
Hsap38.chr4.139990201.139991064.+	L1P1|LINE/L1	48.6871	1.89338	0.334408	5.66188	1.5e-08	1.95e-07
Hsap38.chr4.54044820.54046517.+	L1PA4|LINE/L1	117.211	1.36602	0.241311	5.66081	1.51e-08	1.97e-07
Hsap38.chr2.113473217.113474479.-	L1PA3|LINE/L1	76.2681	1.62548	0.287216	5.65944	1.52e-08	1.98e-07
Hsap38.chr5.131309162.131310730.-	L1PA3|LINE/L1	120.195	1.45035	0.256301	5.65879	1.52e-08	1.99e-07
Hsap38.chr8.74373733.74374419.-	L1PA5|LINE/L1 L1ME1|LINE/L1	6.1831	-2.29582	0.405791	-5.65765	1.53e-08	2e-07
Hsap38.chr14.37444678.37445301.+	L1M5|LINE/L1 L1PA3|LINE/L1	4.99605	-2.06417	0.364955	-5.65597	1.55e-08	2.02e-07
Hsap38.chr4.79276661.79277422.+	HERVIP10F-int|LTR/ERV1	5.66405	-2.34832	0.41525	-5.65521	1.56e-08	2.02e-07
Hsap38.chr9.83049762.83052461.-	L1HS|LINE/L1	30.8841	-0.991684	0.175364	-5.65501	1.56e-08	2.03e-07
Hsap38.chrX.10968360.10969028.-	L1PA3|LINE/L1	7.85783	-2.01323	0.356082	-5.65385	1.57e-08	2.04e-07
Hsap38.chr5.163314333.163314941.-	Harlequin-int|LTR/ERV1	21.292	4.82074	0.852765	5.65307	1.58e-08	2.05e-07
Hsap38.chr15.42888596.42889258.+	HERVH-int|LTR/ERV1	14.795	-1.60536	0.284077	-5.65114	1.59e-08	2.07e-07
Hsap38.chr1.108163579.108163896.-	L1PA3|LINE/L1	25.5616	-1.59601	0.282446	-5.65068	1.6e-08	2.07e-07
Hsap38.chr9.35641679.35642101.-	HERV17-int|LTR/ERV1	28.1281	-1.80853	0.320365	-5.6452	1.65e-08	2.14e-07
Hsap38.chr3.163238898.163242329.+	L1HS|LINE/L1	47.7354	-0.825021	0.146184	-5.64371	1.66e-08	2.15e-07
Hsap38.chr7.138486829.138487854.-	L1PA6|LINE/L1	43.7624	-1.48685	0.263499	-5.64271	1.67e-08	2.17e-07
Hsap38.chr5.30487570.30488832.-	LTR5_Hs|LTR/ERVK SVA_F|Retroposon/SVA HERVK-int|LTR/ERVK	36.2017	4.49756	0.797085	5.64251	1.68e-08	2.17e-07
Hsap38.chr13.52271427.52273400.-	L1PA2|LINE/L1	24.8302	-1.03628	0.183673	-5.64198	1.68e-08	2.17e-07
Hsap38.chr3.146733331.146735571.-	L1PA2|LINE/L1	26.6131	-1.06016	0.187916	-5.64168	1.68e-08	2.17e-07
Hsap38.chr11.39633581.39634729.-	L1PA5|LINE/L1	9.09595	-3.23334	0.573481	-5.63809	1.72e-08	2.22e-07
Hsap38.chr8.30729621.30730661.+	HERVE-int|LTR/ERV1	5.53097	-2.78513	0.493986	-5.63808	1.72e-08	2.22e-07
Hsap38.chr2.187508679.187509308.-	L1PA7|LINE/L1	34.801	-2.96848	0.526488	-5.63826	1.72e-08	2.22e-07
Hsap38.chr11.4011888.4013081.-	L1PA6|LINE/L1	19.1163	4.30859	0.764447	5.63622	1.74e-08	2.24e-07
Hsap38.chrX.53160000.53160395.-	HERVK3-int|LTR/ERVK	99.7955	1.78583	0.316939	5.63462	1.75e-08	2.26e-07
Hsap38.chr6.73709793.73710551.+	L1PA5|LINE/L1	23.2373	-2.77509	0.492563	-5.63398	1.76e-08	2.27e-07
Hsap38.chrX.86446515.86449439.-	L1HS|LINE/L1 L1MA6|LINE/L1	36.7315	-0.874078	0.15519	-5.63232	1.78e-08	2.29e-07
Hsap38.chr14.59448545.59448832.+	HERVH-int|LTR/ERV1	7.70643	-1.99932	0.355022	-5.63155	1.79e-08	2.29e-07
Hsap38.chrX.113660518.113660973.+	L1PA12|LINE/L1	2.93867	-3.51978	0.625107	-5.63069	1.79e-08	2.3e-07
Hsap38.chrX.65452126.65452467.+	L1PB1|LINE/L1	5.94439	-3.49616	0.621162	-5.62842	1.82e-08	2.33e-07
Hsap38.chr3.3887495.3887911.-	L1PA7|LINE/L1	4.23789	-2.38229	0.423336	-5.62743	1.83e-08	2.35e-07
Hsap38.chr13.43619041.43619331.-	L1PB1|LINE/L1	1.32069	-4.0593	0.721402	-5.62696	1.83e-08	2.35e-07
Hsap38.chr7.10166473.10168464.-	L1PA2|LINE/L1 L1HS|LINE/L1	19.9156	-1.19616	0.21264	-5.62526	1.85e-08	2.37e-07
Hsap38.chr11.74873166.74873465.+	HUERS-P3-int|LTR/ERV1	27.54	-1.49673	0.266251	-5.62149	1.89e-08	2.42e-07
Hsap38.chr19.18995047.18995343.-	.	281.633	-1.61923	0.288122	-5.61994	1.91e-08	2.44e-07
Hsap38.chr2.63306740.63307117.+	L1PA7|LINE/L1	5.53206	-1.7842	0.317516	-5.61924	1.92e-08	2.45e-07
Hsap38.chr2.189715709.189717280.+	L1PA6|LINE/L1	55.158	-1.09578	0.195072	-5.61731	1.94e-08	2.48e-07
Hsap38.chr9.36240098.36240661.-	L1PB1|LINE/L1	67.9371	-1.39155	0.247796	-5.61571	1.96e-08	2.5e-07
Hsap38.chr19.6657308.6657907.-	AluY|SINE/Alu HERVS71-int|LTR/ERV1	10.3927	-2.91648	0.519415	-5.61492	1.97e-08	2.51e-07
Hsap38.chr12.26312261.26312707.-	L1PA8|LINE/L1	3.70922	-3.27104	0.582899	-5.61168	2e-08	2.56e-07
Hsap38.chr3.128831443.128832201.-	HERVH-int|LTR/ERV1	25.9439	-1.69541	0.302309	-5.6082	2.04e-08	2.61e-07
Hsap38.chr21.6246212.6247171.+	L1PA7|LINE/L1	80.4909	2.51326	0.448342	5.60568	2.07e-08	2.64e-07
Hsap38.chr11.60220354.60220992.+	HERVL-int|LTR/ERVL	153.443	4.44173	0.79263	5.60378	2.1e-08	2.67e-07
Hsap38.chr19.37107556.37107819.-	LTR5_Hs|LTR/ERVK SVA_F|Retroposon/SVA HERVK-int|LTR/ERVK	16.815	-1.41979	0.253557	-5.59947	2.15e-08	2.73e-07
Hsap38.chr12.14707842.14708099.-	HERVH-int|LTR/ERV1	5.18054	-3.18698	0.569605	-5.59507	2.21e-08	2.8e-07
Hsap38.chr3.108679891.108680373.+	L1MA6|LINE/L1	8.59733	-1.8968	0.339171	-5.59246	2.24e-08	2.84e-07
Hsap38.chr2.156079854.156080885.-	L1PB1|LINE/L1	2.93792	-2.8605	0.511694	-5.59026	2.27e-08	2.88e-07
Hsap38.chrX.86350837.86353440.-	L1HS|LINE/L1	30.4067	-0.894597	0.160096	-5.58788	2.3e-08	2.92e-07
Hsap38.chr1.48441513.48442238.+	HERV9N-int|LTR/ERV1	2.54756	-2.80011	0.501344	-5.58521	2.33e-08	2.96e-07
Hsap38.chr19.57515660.57515920.+	HERVK3-int|LTR/ERVK	3.9388	-2.662	0.476744	-5.58371	2.35e-08	2.98e-07
Hsap38.chr19.27641836.27643542.-	AluYa5|SINE/Alu HERVK-int|LTR/ERVK	110.387	2.35322	0.421528	5.58259	2.37e-08	3e-07
Hsap38.chr21.8999863.9000333.+	L1PA4|LINE/L1	2.40712	-2.51817	0.451129	-5.58192	2.38e-08	3.01e-07
Hsap38.chr4.139428759.139430405.-	L1PA2|LINE/L1 THE1D|LTR/ERVL-MaLR	81.5514	-1.1601	0.207861	-5.58114	2.39e-08	3.02e-07
Hsap38.chr1.160693755.160694756.+	HERVK-int|LTR/ERVK	115.391	2.47707	0.443972	5.57933	2.41e-08	3.05e-07
Hsap38.chr11.14847716.14848642.+	L1PA3|LINE/L1	40.5446	-1.68446	0.302019	-5.57733	2.44e-08	3.09e-07
Hsap38.chr3.141757374.141761183.-	L1PA2|LINE/L1	66.5299	-0.875011	0.156933	-5.5757	2.47e-08	3.11e-07
Hsap38.chr5.81261241.81261579.+	L1PA7|LINE/L1	1.81174	-2.58788	0.46413	-5.57576	2.46e-08	3.11e-07
Hsap38.chrX.23240474.23244325.+	L1HS|LINE/L1	57.8383	-0.85277	0.152967	-5.57485	2.48e-08	3.12e-07
Hsap38.chr1.225020979.225021323.+	L1PA16|LINE/L1	14.6703	-3.46697	0.622007	-5.57383	2.49e-08	3.14e-07
Hsap38.chr2.134656459.134656986.-	L1PA2|LINE/L1 L1P4|LINE/L1	7.40274	-3.46044	0.621046	-5.57195	2.52e-08	3.17e-07
Hsap38.chr5.150988918.150989370.-	LTR46-int|LTR/ERV1	3.82725	-3.40206	0.610677	-5.57096	2.53e-08	3.19e-07
Hsap38.chr13.92520509.92520868.+	L1PA5|LINE/L1	2.14816	-3.6312	0.652132	-5.56819	2.57e-08	3.24e-07
Hsap38.chrX.120047693.120050023.-	L1PA4|LINE/L1	43.2801	1.94034	0.348737	5.56391	2.64e-08	3.32e-07
Hsap38.chr16.21633189.21633608.-	HERV9-int|LTR/ERV1	45.183	3.49629	0.62853	5.56264	2.66e-08	3.34e-07
Hsap38.chr9.92073391.92073705.+	HERVH-int|LTR/ERV1	13.9063	-1.54302	0.277652	-5.55739	2.74e-08	3.44e-07
Hsap38.chr6.77049435.77049770.-	L1PA7|LINE/L1	22.3273	-4.59379	0.827433	-5.55186	2.83e-08	3.55e-07
Hsap38.chr1.232080410.232080790.+	L1PA5|LINE/L1	7.51738	-1.88311	0.339313	-5.54976	2.86e-08	3.59e-07
Hsap38.chr6.77722460.77723461.-	HERVK-int|LTR/ERVK	216.945	2.24629	0.405153	5.5443	2.95e-08	3.7e-07
Hsap38.chr11.92565693.92566058.+	L1PA3|LINE/L1	2.77352	-2.29809	0.414553	-5.54354	2.96e-08	3.71e-07
Hsap38.chr3.75554290.75555276.+	HERVK-int|LTR/ERVK	3.48355	-2.46825	0.445334	-5.54248	2.98e-08	3.73e-07
Hsap38.chr3.38443574.38444110.-	HERV9NC-int|LTR/ERV1	5.46847	-2.94389	0.531441	-5.53945	3.03e-08	3.8e-07
Hsap38.chr4.242771.243133.+	HERVK-int|LTR/ERVK	2.85511	-2.83201	0.5115	-5.53668	3.08e-08	3.85e-07
Hsap38.chr10.17014467.17015069.-	HERV9-int|LTR/ERV1	7.51559	-2.08032	0.375746	-5.5365	3.09e-08	3.86e-07
Hsap38.chr11.106753729.106754712.-	L1PA6|LINE/L1	3.84178	-2.03931	0.368496	-5.53414	3.13e-08	3.91e-07
Hsap38.chr5.1579643.1580821.-	HERVK9-int|LTR/ERVK	243.563	-2.50177	0.452093	-5.53376	3.13e-08	3.91e-07
Hsap38.chr12.50944902.50945417.+	L1P1|LINE/L1	18.0831	4.20088	0.759635	5.53012	3.2e-08	3.99e-07
Hsap38.chr5.1583345.1583587.-	HERVK9-int|LTR/ERVK	1.29744	-2.58971	0.468981	-5.52201	3.35e-08	4.18e-07
Hsap38.chr1.62812140.62812517.+	L1MEc|LINE/L1 L1PA7|LINE/L1	22.5999	-1.81875	0.329395	-5.5215	3.36e-08	4.19e-07
Hsap38.chr2.37130314.37130580.+	AluSq2|SINE/Alu HERVFH19-int|LTR/ERV1	15.7514	-1.70222	0.308298	-5.52134	3.36e-08	4.19e-07
Hsap38.chr2.217674817.217677639.-	L1PA3|LINE/L1	40.4798	-1.37077	0.24831	-5.52039	3.38e-08	4.21e-07
Hsap38.chr10.99771262.99773403.+	L1HS|LINE/L1	35.4814	-1.03154	0.186961	-5.5174	3.44e-08	4.28e-07
Hsap38.chr5.1713622.1714437.+	L1PA3|LINE/L1	11.0236	-1.50633	0.273022	-5.51727	3.44e-08	4.28e-07
[truncated: 5,630 more rows]

## Sheet: S5
Supplemental Table S5. DE-EVE ORFs of AML cells in GSE49642 compared to HPCs in GSE111085
[truncated: 3,475 more rows]

[truncated: 11 more sheets: S6, S7, S8, S9, S10, S11, S12, S13, S14, S15, S16]
